# Supplementary material for: Label-Free Quantitative Proteomics Reveal the Mechanisms of Young Wheat (Triticum aestivum L.) Ears’ Response to Spring Freezing
Source: Int J Mol Sci. 2023 Nov 2;24(21):15892. doi: 10.3390/ijms242115892 (PMC10648784; doi:10.3390/ijms242115892)
Supplement: Supplementary file 1 [file ijms-24-15892-s001.zip]

Archive with 9 entries (9 files):
- Figure S2.tif
- Tables S1-S7 (revised).xlsx
- Figure S1.tif
- Figure S3.tif
- Figure S4.tif
- Figure S5.tif
- Figure S6.tif
- Figure S7.tif
- Figure S8.tif
