# Supplementary material for: Label-Free Quantitative Proteomics Reveal the Mechanisms of Young Wheat (Triticum aestivum L.) Ears’ Response to Spring Freezing
Source: Int J Mol Sci. 2023 Nov 2;24(21):15892. doi: 10.3390/ijms242115892 (PMC10648784; doi:10.3390/ijms242115892)
Supplement: Supplementary file 1 [file ijms-24-15892-s001.zip › Tables S1-S7 (revised).xlsx]

## Sheet: Supplementary Table S1
Supplementary Table S1. All proteins identified in wheat young ears at the ACFP.
Protein	Protein names	Gene names	Protein IDs	Majority protein IDs	Fasta headers	Number of proteins	Peptides	Razor + unique peptides	Unique peptides	Sequence coverage [%]	Mol. weight [kDa]	Sequence length	Sequence lengths	Q-value	Score	MS/MS count
A0A077RA69	(bread wheat) hypothetical protein OS=Triticum aestivum OX=4565 GN=TRAES_3BF054900050CFD_c1 PE=4 SV=1	TRAES_3BF054900050CFD_c1	A0A077RA69;A0A3B6FRF1;A0A3B6H031;A0A3B6EKS6;A0A3B6GWZ2;A0A3B6ENV6;A0A3B6GWF7	A0A077RA69;A0A3B6FRF1;A0A3B6H031;A0A3B6EKS6;A0A3B6GWZ2;A0A3B6ENV6;A0A3B6GWF7	(bread wheat) hypothetical protein OS=Triticum aestivum OX=4565 GN=TRAES_3BF054900050CFD_c1 PE=4 SV=1;Uncharacterized protein OS=Triticum aestivum OX=4565 PE=4 SV=1;Uncharacterized protein OS=Triticum aestivum OX=4565 PE=4 SV=1;Uncharacterized protein	7	3	3	3	19.9	21.603	196	196;199;172;192;196;196;199	0	11.72	16
A0A3B6GKW9	Uncharacterized protein OS=Triticum aestivum OX=4565 PE=4 SV=1		A0A3B6GKW9;A0A3B6EDV3;A0A077RET6;A0A3B6GMT9;A0A3B6FK01;A0A3B6EC44;A0A3B6GQ13;A0A3B6FFH6;A0A3B6EB83	A0A3B6GKW9;A0A3B6EDV3;A0A077RET6;A0A3B6GMT9;A0A3B6FK01;A0A3B6EC44;A0A3B6GQ13;A0A3B6FFH6;A0A3B6EB83	Uncharacterized protein OS=Triticum aestivum OX=4565 PE=4 SV=1;Uncharacterized protein OS=Triticum aestivum OX=4565 PE=4 SV=1;(bread wheat) hypothetical protein OS=Triticum aestivum OX=4565 GN=TRAES_3BF037800010CFD_c1 PE=4 SV=1;Uncharacterized protein	9	5	5	5	26.5	28.115	257	257;257;257;265;265;265;195;195;195	0	23.953	27
A0A077RF25	(bread wheat) hypothetical protein OS=Triticum aestivum OX=4565 GN=TRAES_3BF181300030CFD_c1 PE=3 SV=1	TRAES_3BF181300030CFD_c1	A0A077RF25;A0A3B6GVC5;A0A3B6EIM7	A0A077RF25;A0A3B6GVC5;A0A3B6EIM7	(bread wheat) hypothetical protein OS=Triticum aestivum OX=4565 GN=TRAES_3BF181300030CFD_c1 PE=3 SV=1;PRA-CH domain-containing protein OS=Triticum aestivum OX=4565 PE=3 SV=1;PRA-CH domain-containing protein OS=Triticum aestivum OX=4565 PE=3 SV=1	3	4	4	4	14.8	32.585	298	298;298;298	0	9.1387	17
A0A3B6CEK7	Uncharacterized protein OS=Triticum aestivum OX=4565 PE=4 SV=1		A0A3B6CEK7;A0A077RFM6;A0A3B6CEH3	A0A3B6CEK7;A0A077RFM6;A0A3B6CEH3	Uncharacterized protein OS=Triticum aestivum OX=4565 PE=4 SV=1;(bread wheat) hypothetical protein OS=Triticum aestivum OX=4565 GN=TRAES_3BF176500020CFD_c1 PE=4 SV=1;Uncharacterized protein OS=Triticum aestivum OX=4565 PE=4 SV=1	3	9	2	2	28.1	54.901	508	508;606;623	0.0004279	3.2756	4
A0A3B6H771	Uncharacterized protein OS=Triticum aestivum OX=4565 PE=4 SV=1		A0A3B6H771;A0A077RHE7;A0A3B6ERP9	A0A3B6H771;A0A077RHE7;A0A3B6ERP9	Uncharacterized protein OS=Triticum aestivum OX=4565 PE=4 SV=1;(bread wheat) hypothetical protein OS=Triticum aestivum OX=4565 GN=TRAES_3BF040600040CFD_c1 PE=4 SV=1;Uncharacterized protein OS=Triticum aestivum OX=4565 PE=4 SV=1	3	9	9	9	25.5	50.186	462	462;463;464	0	89.344	70
A0A3B6GTS2	4a-hydroxytetrahydrobiopterin dehydratase OS=Triticum aestivum OX=4565 PE=3 SV=1		A0A3B6GTS2;A0A3B6EIW9;A0A077RHG3;REV__A0A3B6MQM7;A0A3B6KBW7	A0A3B6GTS2;A0A3B6EIW9;A0A077RHG3;REV__A0A3B6MQM7;A0A3B6KBW7	4a-hydroxytetrahydrobiopterin dehydratase OS=Triticum aestivum OX=4565 PE=3 SV=1;4a-hydroxytetrahydrobiopterin dehydratase OS=Triticum aestivum OX=4565 PE=3 SV=1;4a-hydroxytetrahydrobiopterin dehydratase OS=Triticum aestivum OX=4565 GN=TRAES_3BF07080001	5	2	2	2	9	19.507	177	177;177;177;155;346	0.009237	1.8091	13
A0A077RNW0	Uncharacterized protein OS=Triticum aestivum OX=4565 GN=TRAES_3BF171500090CFD_c1 PE=4 SV=1	TRAES_3BF171500090CFD_c1	A0A077RNW0;A0A3B6EBY3	A0A077RNW0;A0A3B6EBY3	Uncharacterized protein OS=Triticum aestivum OX=4565 GN=TRAES_3BF171500090CFD_c1 PE=4 SV=1;Uncharacterized protein OS=Triticum aestivum OX=4565 PE=4 SV=1	2	4	4	4	23	24.905	217	217;223	0	9.2225	18
A0A3B6U9E5	Ribosomal protein S7 OS=Triticum aestivum OX=4565 PE=3 SV=1		A0A3B6U9E5;A0A077RNZ7;A0A3B6HPI2;A0A3B6UBU4;A0A3B5Z3J8;A0A341ZLR3;A0A3B6MZT7;P62733;A0A3B6NM59;A0A3B5ZUX8;A0A3B6U4P2;A0A3B6FN97;A0A3B5XY38;A0A341QTC7;A0A3B6HVT6;A0A3B6INF7;A0A3B6QKW5;A0A3B6IVV7;A0A3B6PSQ7;A0A3B6JJV1;A0A3B6C781	A0A3B6U9E5;A0A077RNZ7;A0A3B6HPI2;A0A3B6UBU4;A0A3B5Z3J8;A0A341ZLR3;A0A3B6MZT7;P62733;A0A3B6NM59;A0A3B5ZUX8;A0A3B6U4P2;A0A3B6FN97;A0A3B5XY38;A0A341QTC7;A0A3B6HVT6;A0A3B6INF7;A0A3B6QKW5;A0A3B6IVV7;A0A3B6PSQ7	Ribosomal protein S7 OS=Triticum aestivum OX=4565 PE=3 SV=1;Ribosomal_S7 domain-containing protein OS=Triticum aestivum OX=4565 GN=TRAES_3BF053100110CFD_c1 PE=3 SV=1;Ribosomal_S7 domain-containing protein OS=Triticum aestivum OX=4565 PE=3 SV=1;Ribosoma	21	5	5	5	28.8	17.593	156	156;156;154;154;155;156;156;156;156;156;156;156;158;156;155;156;156;139;126;139;156	0	10.957	34
A0A077RP15	Sucrose-phosphate synthase OS=Triticum aestivum OX=4565 GN=TRAES_3BF045200020CFD_c1 PE=3 SV=1	TRAES_3BF045200020CFD_c1	A0A077RP15;A0A3B6TZI7;A0A3B6GKR5;A0A3B6GP11;A0A3B6EAP9;A0A3B6E8Y3;A0A077RZ28;A0A3B6H0G8;A0A3B6EN61;A0A3B6JFU6;A0A3B6JE49;A0A3B6HWV5;Q6EZE8;A0A3B6HV99;A0A3B6IMZ2	A0A077RP15;A0A3B6TZI7;A0A3B6GKR5;A0A3B6GP11;A0A3B6EAP9;A0A3B6E8Y3	Sucrose-phosphate synthase OS=Triticum aestivum OX=4565 GN=TRAES_3BF045200020CFD_c1 PE=3 SV=1;Sucrose-phosphate synthase OS=Triticum aestivum OX=4565 PE=3 SV=1;Sucrose-phosphate synthase OS=Triticum aestivum OX=4565 PE=3 SV=1;Sucrose-phosphate synthase	15	17	17	16	21.6	119.46	1076	1076;988;1051;1069;1070;1071;1069;1071;1074;870;1041;1042;1055;1058;1060	0	71.155	90
A0A077RPE6	Uncharacterized protein OS=Triticum aestivum OX=4565 GN=TRAES_3BF091400360CFD_c1 PE=3 SV=1	TRAES_3BF091400360CFD_c1	A0A077RPE6	A0A077RPE6	Uncharacterized protein OS=Triticum aestivum OX=4565 GN=TRAES_3BF091400360CFD_c1 PE=3 SV=1	1	20	4	4	28.4	103.89	945	945	0	31.224	21
A0A3B6EAG9	RuvB-like helicase OS=Triticum aestivum OX=4565 PE=3 SV=1		A0A3B6EAG9;A0A077RPL6;A0A3B6E9I1;A0A3B6GPH6	A0A3B6EAG9;A0A077RPL6;A0A3B6E9I1;A0A3B6GPH6	RuvB-like helicase OS=Triticum aestivum OX=4565 PE=3 SV=1;RuvB-like helicase OS=Triticum aestivum OX=4565 GN=TRAES_3BF010400460CFD_c1 PE=3 SV=1;RuvB-like helicase OS=Triticum aestivum OX=4565 PE=3 SV=1;RuvB-like helicase OS=Triticum aestivum OX=4565 PE	4	14	14	2	42.2	49.728	455	455;455;496;455	0	105.09	164
A0A077RPY2	RING-type E3 ubiquitin transferase OS=Triticum aestivum OX=4565 GN=TRAES_3BF264600040CFD_c1 PE=3 SV=1	TRAES_3BF264600040CFD_c1	A0A077RPY2;A0A3B6FFN8	A0A077RPY2;A0A3B6FFN8	RING-type E3 ubiquitin transferase OS=Triticum aestivum OX=4565 GN=TRAES_3BF264600040CFD_c1 PE=3 SV=1;E3 ubiquitin-protein ligase OS=Triticum aestivum OX=4565 PE=4 SV=1	2	2	2	2	7.7	33.56	325	325;311	0.0013761	2.7563	7
A0A077RPZ7	Threonine--tRNA ligase OS=Triticum aestivum OX=4565 GN=TRAES_3BF175400030CFD_c1 PE=3 SV=1	TRAES_3BF175400030CFD_c1	A0A077RPZ7;A0A3B5Y130;A0A3B5YZL4;A0A3B5ZWX9	A0A077RPZ7	Threonine--tRNA ligase OS=Triticum aestivum OX=4565 GN=TRAES_3BF175400030CFD_c1 PE=3 SV=1	4	35	2	2	56.4	80.769	706	706;686;590;609	0	27.712	27
A0A3B6GN10	Uncharacterized protein OS=Triticum aestivum OX=4565 PE=3 SV=1		A0A3B6GN10;A0A3B6ED16;A0A077RQ33;A0A3B6EAZ5;A0A3B6EB69	A0A3B6GN10;A0A3B6ED16;A0A077RQ33;A0A3B6EAZ5;A0A3B6EB69	Uncharacterized protein OS=Triticum aestivum OX=4565 PE=3 SV=1;Uncharacterized protein OS=Triticum aestivum OX=4565 PE=3 SV=1;Uncharacterized protein OS=Triticum aestivum OX=4565 GN=TRAES_3BF058200030CFD_c1 PE=3 SV=1;Uncharacterized protein OS=Triticum	5	2	2	2	5.4	57.434	539	539;539;539;553;554	0	4.794	2
A0A3B6ED36	Uncharacterized protein OS=Triticum aestivum OX=4565 PE=4 SV=1		A0A3B6ED36;A0A077RQ55;A0A3B6GN29	A0A3B6ED36;A0A077RQ55;A0A3B6GN29	Uncharacterized protein OS=Triticum aestivum OX=4565 PE=4 SV=1;Uncharacterized protein OS=Triticum aestivum OX=4565 GN=TRAES_3BF067800140CFD_c1 PE=4 SV=1;Uncharacterized protein OS=Triticum aestivum OX=4565 PE=4 SV=1	3	9	9	9	30.4	41.851	385	385;391;389	0	44.409	49
A0A077RQB4	Uncharacterized protein OS=Triticum aestivum OX=4565 GN=TRAES_3BF091200140CFD_c1 PE=4 SV=1	TRAES_3BF091200140CFD_c1	A0A077RQB4	A0A077RQB4	Uncharacterized protein OS=Triticum aestivum OX=4565 GN=TRAES_3BF091200140CFD_c1 PE=4 SV=1	1	27	25	3	27.8	144.21	1347	1347	0	158.22	191
A0A077RQP1	zf-4CXXC_R1 domain-containing protein OS=Triticum aestivum OX=4565 GN=TRAES_3BF028200040CFD_c1 PE=4 SV=1	TRAES_3BF028200040CFD_c1	A0A077RQP1	A0A077RQP1	zf-4CXXC_R1 domain-containing protein OS=Triticum aestivum OX=4565 GN=TRAES_3BF028200040CFD_c1 PE=4 SV=1	1	9	9	2	24.1	51.222	469	469	0	38.545	56
A0A077RQV4	TCP domain-containing protein OS=Triticum aestivum OX=4565 GN=TRAES_3BF014900010CFD_c1 PE=4 SV=1	TRAES_3BF014900010CFD_c1	A0A077RQV4;A0A3B6GT81;A0A3B6EGU2	A0A077RQV4;A0A3B6GT81;A0A3B6EGU2	TCP domain-containing protein OS=Triticum aestivum OX=4565 GN=TRAES_3BF014900010CFD_c1 PE=4 SV=1;TCP domain-containing protein OS=Triticum aestivum OX=4565 PE=4 SV=1;TCP domain-containing protein OS=Triticum aestivum OX=4565 PE=4 SV=1	3	2	2	2	4.4	47.036	450	450;454;457	0.00056267	3.0567	5
A0A3B6FM60	DNA polymerase delta subunit 3 OS=Triticum aestivum OX=4565 PE=4 SV=1		A0A3B6FM60;A0A077RQY6	A0A3B6FM60;A0A077RQY6	DNA polymerase delta subunit 3 OS=Triticum aestivum OX=4565 PE=4 SV=1;DNA polymerase delta subunit 3 OS=Triticum aestivum OX=4565 GN=TRAES_3BF013900030CFD_c1 PE=4 SV=1	2	11	11	6	28	55.518	511	511;513	0	141.64	58
A0A077RR09	Uncharacterized protein OS=Triticum aestivum OX=4565 GN=TRAES_3BF002700080CFD_c1 PE=4 SV=1	TRAES_3BF002700080CFD_c1	A0A077RR09	A0A077RR09	Uncharacterized protein OS=Triticum aestivum OX=4565 GN=TRAES_3BF002700080CFD_c1 PE=4 SV=1	1	7	7	3	62.9	14.929	132	132	0	56.493	68
A0A3B6GTN8	Long-chain-fatty-acid--CoA ligase OS=Triticum aestivum OX=4565 PE=4 SV=1		A0A3B6GTN8;A0A3B6EIT2;A0A077RR28;A0A3B6EKN4;A0A3B6EHH7;A0A3B6GUA1	A0A3B6GTN8;A0A3B6EIT2;A0A077RR28;A0A3B6EKN4;A0A3B6EHH7;A0A3B6GUA1	Long-chain-fatty-acid--CoA ligase OS=Triticum aestivum OX=4565 PE=4 SV=1;Long-chain-fatty-acid--CoA ligase OS=Triticum aestivum OX=4565 PE=4 SV=1;Long-chain-fatty-acid--CoA ligase OS=Triticum aestivum OX=4565 GN=TRAES_3BF051200130CFD_c1 PE=4 SV=1;Long-	6	14	14	14	26.9	73.002	658	658;658;658;655;671;598	0	70.666	75
A0A3B6EDM7	Non-specific serine/threonine protein kinase OS=Triticum aestivum OX=4565 PE=3 SV=1		A0A3B6EDM7;A0JCI4;A0A077RR60;A0A341SC89;A0A3B6EE07;A0A3B6EGP9;A0A3B6GTC0;A0A3B6LVW1;A0A3B5YWF3;A0A3B5YXT7;A0A3B5ZV67;A0A3B5ZTE6;A0A3B5ZTY2;A0A3B6N238;A0A3B5XVE1;A0A3B5YSP0;A0A3B5ZPJ3;A0A3B6N2Y2;A0A3B6I1F8;A0A3B6LXF1;A0A3B5YWV3;A0A3B6I2G1;M9WQC9;A0A3B5Y6Y0;A0A3B5Y7T3;A0A3B6LXT2;M9WK08;A0A3B6HYU5;A0A3B5ZR92;A0A3B5Y6H2;A0A3B5XVH5;A0A3B5YSN7;A0A3B6LX82;N0A047;A0A3B5XZQ5;A0A3B6N2J8	A0A3B6EDM7;A0JCI4;A0A077RR60;A0A341SC89;A0A3B6EE07;A0A3B6EGP9;A0A3B6GTC0	Non-specific serine/threonine protein kinase OS=Triticum aestivum OX=4565 PE=3 SV=1;Non-specific serine/threonine protein kinase OS=Triticum aestivum OX=4565 GN=TaSK5 PE=2 SV=1;Non-specific serine/threonine protein kinase OS=Triticum aestivum OX=4565 GN	36	6	6	6	15.3	45.715	406	406;406;406;322;322;378;401;409;469;455;450;432;470;412;410;410;410;408;408;408;475;426;402;424;426;426;402;428;400;428;393;393;389;402;469;426	0	9.6836	17
A0A077RRA3	TLC domain-containing protein OS=Triticum aestivum OX=4565 GN=TRAES_3BF008800030CFD_c1 PE=4 SV=1	TRAES_3BF008800030CFD_c1	A0A077RRA3;A0A3B6GRZ8;A0A3B6EGF6	A0A077RRA3;A0A3B6GRZ8;A0A3B6EGF6	TLC domain-containing protein OS=Triticum aestivum OX=4565 GN=TRAES_3BF008800030CFD_c1 PE=4 SV=1;TLC domain-containing protein OS=Triticum aestivum OX=4565 PE=4 SV=1;TLC domain-containing protein OS=Triticum aestivum OX=4565 PE=4 SV=1	3	3	3	3	24.2	25.095	231	231;234;234	0	7.8605	8
A0A3B6GP58	Uncharacterized protein OS=Triticum aestivum OX=4565 PE=3 SV=1		A0A3B6GP58;A0A3B6EEJ6;A0A3B6GR84;A0A3B6EHB6;A0A077RRE2	A0A3B6GP58;A0A3B6EEJ6;A0A3B6GR84;A0A3B6EHB6;A0A077RRE2	Uncharacterized protein OS=Triticum aestivum OX=4565 PE=3 SV=1;Uncharacterized protein OS=Triticum aestivum OX=4565 PE=3 SV=1;Uncharacterized protein OS=Triticum aestivum OX=4565 PE=3 SV=1;Uncharacterized protein OS=Triticum aestivum OX=4565 PE=3 SV=1;	5	4	3	3	9.5	77.194	715	715;715;717;717;717	0	12.161	17
A0A3B5ZT92	Uncharacterized protein OS=Triticum aestivum OX=4565 PE=3 SV=1		A0A3B5ZT92;A0A3B6FUZ1;Q332N1;A0A3B6SPV4;A0A3B6RN40;A0A3B6PRZ6;A0A3B6JMU7;A0A3B6JJZ0;A0A3B6DPJ3;A0A3B5XYP4;A0A3B5XY30;A0A3B5XXH2;A0A077RRI5;A0A3B6MNJ9	A0A3B5ZT92;A0A3B6FUZ1;Q332N1;A0A3B6SPV4;A0A3B6RN40;A0A3B6PRZ6;A0A3B6JMU7;A0A3B6JJZ0;A0A3B6DPJ3;A0A3B5XYP4;A0A3B5XY30;A0A3B5XXH2;A0A077RRI5;A0A3B6MNJ9	Uncharacterized protein OS=Triticum aestivum OX=4565 PE=3 SV=1;Uncharacterized protein OS=Triticum aestivum OX=4565 PE=3 SV=1;Ribosomal protein S12 OS=Triticum aestivum OX=4565 GN=rps12 PE=3 SV=1;Uncharacterized protein OS=Triticum aestivum OX=4565 PE=	14	2	2	2	10.6	9.5918	85	85;91;125;125;125;125;125;125;125;125;125;125;125;125	0.0011151	2.9437	10
A0A3B6GUS2	ATP-dependent Clp protease proteolytic subunit OS=Triticum aestivum OX=4565 PE=3 SV=1		A0A3B6GUS2;A0A3B6EES0;A0A077RRI7;A0A3B6GV99	A0A3B6GUS2;A0A3B6EES0;A0A077RRI7;A0A3B6GV99	ATP-dependent Clp protease proteolytic subunit OS=Triticum aestivum OX=4565 PE=3 SV=1;ATP-dependent Clp protease proteolytic subunit OS=Triticum aestivum OX=4565 PE=3 SV=1;ATP-dependent Clp protease proteolytic subunit OS=Triticum aestivum OX=4565 GN=TR	4	7	7	7	27.7	31.316	285	285;285;285;313	0	20.642	60
A0A077RRZ5	Shikimate dehydrogenase (NADP(+)) OS=Triticum aestivum OX=4565 GN=TRAES_3BF083800010CFD_c1 PE=3 SV=1	TRAES_3BF083800010CFD_c1	A0A077RRZ5;A0A3B6FKY5	A0A077RRZ5;A0A3B6FKY5	Shikimate dehydrogenase (NADP(+)) OS=Triticum aestivum OX=4565 GN=TRAES_3BF083800010CFD_c1 PE=3 SV=1;Uncharacterized protein OS=Triticum aestivum OX=4565 PE=3 SV=1	2	16	2	2	47.7	54.808	509	509;500	0	13.972	8
A0A077RS83	UBC core domain-containing protein OS=Triticum aestivum OX=4565 GN=TRAES_3BF029700030CFD_c1 PE=3 SV=1	TRAES_3BF029700030CFD_c1	A0A077RS83;A0A3B6GRK6;A0A3B6FP67;A0A3B6GV86	A0A077RS83;A0A3B6GRK6;A0A3B6FP67;A0A3B6GV86	UBC core domain-containing protein OS=Triticum aestivum OX=4565 GN=TRAES_3BF029700030CFD_c1 PE=3 SV=1;UBC core domain-containing protein OS=Triticum aestivum OX=4565 PE=3 SV=1;UBC core domain-containing protein OS=Triticum aestivum OX=4565 PE=3 SV=1;UB	4	2	2	2	28.5	19.856	186	186;193;219;181	0	13.243	11
A0A3B6EFR2	PPIase cyclophilin-type domain-containing protein OS=Triticum aestivum OX=4565 PE=4 SV=1		A0A3B6EFR2;A0A077RS97;A0A3B6GRC2	A0A3B6EFR2;A0A077RS97;A0A3B6GRC2	PPIase cyclophilin-type domain-containing protein OS=Triticum aestivum OX=4565 PE=4 SV=1;PPIase cyclophilin-type domain-containing protein OS=Triticum aestivum OX=4565 GN=TRAES_3BF018200030CFD_c1 PE=4 SV=1;PPIase cyclophilin-type domain-containing prote	3	3	3	3	12.5	56.472	495	495;500;499	0	30.098	19
A0A3B6GV01	Coatomer subunit beta OS=Triticum aestivum OX=4565 PE=4 SV=1		A0A3B6GV01;A0A3B6FKN6;A0A3B6GVH5;A0A077RSB4;A0A3B6GSF9;A0A3B6GRU9;A0A3B6FLA4;A0A3B6GVI0;A0A3B6GQH1;A0A3B6FPG5;A0A3B6GRU4;A0A3B6EGZ4;A0A3B6EIV2;A0A3B6EFR4;A0A3B6FPG2;A0A3B6FNA2	A0A3B6GV01;A0A3B6FKN6;A0A3B6GVH5;A0A077RSB4;A0A3B6GSF9;A0A3B6GRU9;A0A3B6FLA4;A0A3B6GVI0;A0A3B6GQH1;A0A3B6FPG5;A0A3B6GRU4;A0A3B6EGZ4;A0A3B6EIV2;A0A3B6EFR4	Coatomer subunit beta OS=Triticum aestivum OX=4565 PE=4 SV=1;Coatomer subunit beta OS=Triticum aestivum OX=4565 PE=4 SV=1;Coatomer subunit beta OS=Triticum aestivum OX=4565 PE=4 SV=1;Coatomer subunit beta OS=Triticum aestivum OX=4565 GN=TRAES_3BF035100	16	21	2	2	29.6	99.659	896	896;896;950;950;883;906;906;908;857;857;889;896;950;857;901;964	0	9.9127	2
A0A077RSE3	Pyruvate kinase OS=Triticum aestivum OX=4565 GN=TRAES_3BF026900020CFD_c1 PE=3 SV=1	TRAES_3BF026900020CFD_c1	A0A077RSE3;A0A3B6FLR2;A0A3B6JKB8;A0A3B6ITJ8;A0A3B6HVJ0	A0A077RSE3;A0A3B6FLR2	Pyruvate kinase OS=Triticum aestivum OX=4565 GN=TRAES_3BF026900020CFD_c1 PE=3 SV=1;Pyruvate kinase OS=Triticum aestivum OX=4565 PE=3 SV=1	5	22	3	3	55.2	55.478	513	513;523;509;509;509	0	79.001	49
A0A077RSI3	Uncharacterized protein OS=Triticum aestivum OX=4565 GN=TRAES_3BF079100070CFD_c1 PE=3 SV=1	TRAES_3BF079100070CFD_c1	A0A077RSI3;A0A3B6FGM9	A0A077RSI3;A0A3B6FGM9	Uncharacterized protein OS=Triticum aestivum OX=4565 GN=TRAES_3BF079100070CFD_c1 PE=3 SV=1;Uncharacterized protein OS=Triticum aestivum OX=4565 PE=3 SV=1	2	13	2	2	66	26.818	253	253;238	0	12.782	34
A0A077RSI9	Trafficking protein particle complex subunit OS=Triticum aestivum OX=4565 GN=TRAES_3BF042200060CFD_c1 PE=3 SV=1	TRAES_3BF042200060CFD_c1	A0A077RSI9;A0A3B6GQG3;A0A3B6EDJ3	A0A077RSI9;A0A3B6GQG3;A0A3B6EDJ3	Trafficking protein particle complex subunit OS=Triticum aestivum OX=4565 GN=TRAES_3BF042200060CFD_c1 PE=3 SV=1;Trafficking protein particle complex subunit OS=Triticum aestivum OX=4565 PE=3 SV=1;Trafficking protein particle complex subunit OS=Triticum	3	7	7	7	44.4	19.777	178	178;178;178	0	20.712	59
A0A077RSJ4	Uncharacterized protein OS=Triticum aestivum OX=4565 GN=TRAES_3BF021900050CFD_c1 PE=3 SV=1	TRAES_3BF021900050CFD_c1	A0A077RSJ4;A0A3B6FMN1	A0A077RSJ4;A0A3B6FMN1	Uncharacterized protein OS=Triticum aestivum OX=4565 GN=TRAES_3BF021900050CFD_c1 PE=3 SV=1;Uncharacterized protein OS=Triticum aestivum OX=4565 PE=3 SV=1	2	10	3	2	22.6	87.5	802	802;803	0	20.672	22
A0A077RSL4	C3HC-type domain-containing protein OS=Triticum aestivum OX=4565 GN=TRAES_3BF154100010CFD_c1 PE=4 SV=1	TRAES_3BF154100010CFD_c1	A0A077RSL4;A0A3B6EG06	A0A077RSL4;A0A3B6EG06	C3HC-type domain-containing protein OS=Triticum aestivum OX=4565 GN=TRAES_3BF154100010CFD_c1 PE=4 SV=1;C3HC-type domain-containing protein OS=Triticum aestivum OX=4565 PE=4 SV=1	2	10	10	2	17.8	77.431	707	707;707	0	15.73	22
A0A3B6GVK7	PITH domain-containing protein OS=Triticum aestivum OX=4565 PE=3 SV=1		A0A3B6GVK7;A0A3B6EG68;A0A077RSP3	A0A3B6GVK7;A0A3B6EG68;A0A077RSP3	PITH domain-containing protein OS=Triticum aestivum OX=4565 PE=3 SV=1;PITH domain-containing protein OS=Triticum aestivum OX=4565 PE=3 SV=1;PITH domain-containing protein OS=Triticum aestivum OX=4565 GN=TRAES_3BF105700010CFD_c1 PE=3 SV=1	3	7	7	7	54.9	22.574	204	204;204;204	0	161.23	92
A0A077RSQ1	Uncharacterized protein OS=Triticum aestivum OX=4565 GN=TRAES_3BF067800120CFD_c1 PE=3 SV=1	TRAES_3BF067800120CFD_c1	A0A077RSQ1;A0A3B6FHX3	A0A077RSQ1;A0A3B6FHX3	Uncharacterized protein OS=Triticum aestivum OX=4565 GN=TRAES_3BF067800120CFD_c1 PE=3 SV=1;Uncharacterized protein OS=Triticum aestivum OX=4565 PE=3 SV=1	2	25	2	2	39.8	79.143	724	724;603	0	3.7724	14
A0A077RT77	Uncharacterized protein OS=Triticum aestivum OX=4565 GN=TRAES_3BF058400010CFD_c1 PE=3 SV=1	TRAES_3BF058400010CFD_c1	A0A077RT77;A0A3B6GXZ4;A0A3B6ELE6;A0A077S2H1	A0A077RT77;A0A3B6GXZ4;A0A3B6ELE6;A0A077S2H1	Uncharacterized protein OS=Triticum aestivum OX=4565 GN=TRAES_3BF058400010CFD_c1 PE=3 SV=1;Uncharacterized protein OS=Triticum aestivum OX=4565 PE=3 SV=1;Uncharacterized protein OS=Triticum aestivum OX=4565 PE=3 SV=1;Uncharacterized protein OS=Triticum	4	6	6	6	39.8	22.056	191	191;191;190;190	0	23.784	52
A0A3B6GTR8	Protein kinase domain-containing protein OS=Triticum aestivum OX=4565 PE=4 SV=1		A0A3B6GTR8;A0A3B6EG36;A0A077RTB3;A0A3B6GRT3	A0A3B6GTR8;A0A3B6EG36;A0A077RTB3;A0A3B6GRT3	Protein kinase domain-containing protein OS=Triticum aestivum OX=4565 PE=4 SV=1;Protein kinase domain-containing protein OS=Triticum aestivum OX=4565 PE=4 SV=1;Protein kinase domain-containing protein OS=Triticum aestivum OX=4565 GN=TRAES_3BF113600030CF	4	3	2	2	6.5	57.019	511	511;511;511;359	0.0026763	2.3927	6
A0A3B6EC48	Uncharacterized protein OS=Triticum aestivum OX=4565 PE=4 SV=1		A0A3B6EC48;A0A077RTE1;A0A3B6EBU9	A0A3B6EC48;A0A077RTE1;A0A3B6EBU9	Uncharacterized protein OS=Triticum aestivum OX=4565 PE=4 SV=1;Uncharacterized protein OS=Triticum aestivum OX=4565 GN=TRAES_3BF066700030CFD_c1 PE=4 SV=1;Uncharacterized protein OS=Triticum aestivum OX=4565 PE=4 SV=1	3	3	3	3	12.9	56.674	521	521;633;640	0	6.8149	5
A0A077RTG8	Malate dehydrogenase OS=Triticum aestivum OX=4565 GN=TRAES_3BF087800010CFD_c1 PE=3 SV=1	TRAES_3BF087800010CFD_c1	A0A077RTG8;A0A3B6EGE6;A0A3B6EGP6;A0A3B6EHD7	A0A077RTG8;A0A3B6EGE6;A0A3B6EGP6;A0A3B6EHD7	Malate dehydrogenase OS=Triticum aestivum OX=4565 GN=TRAES_3BF087800010CFD_c1 PE=3 SV=1;Malate dehydrogenase OS=Triticum aestivum OX=4565 PE=3 SV=1;Malate dehydrogenase OS=Triticum aestivum OX=4565 PE=3 SV=1;Malate dehydrogenase OS=Triticum aestivum OX	4	12	2	2	46.8	35.452	340	340;340;246;217	0	8.2564	18
A0A3B6GX33	Uncharacterized protein OS=Triticum aestivum OX=4565 PE=4 SV=1		A0A3B6GX33;A0A3B6EH39;A0A077RTP7	A0A3B6GX33;A0A3B6EH39;A0A077RTP7	Uncharacterized protein OS=Triticum aestivum OX=4565 PE=4 SV=1;Uncharacterized protein OS=Triticum aestivum OX=4565 PE=4 SV=1;Uncharacterized protein OS=Triticum aestivum OX=4565 GN=TRAES_3BF022100040CFD_c1 PE=4 SV=1	3	9	5	5	41.6	32.621	279	279;279;281	0	107.54	65
A0A077RTW4	Serine/threonine-protein phosphatase OS=Triticum aestivum OX=4565 GN=TRAES_3BF011700090CFD_c1 PE=3 SV=1	TRAES_3BF011700090CFD_c1	A0A077RTW4	A0A077RTW4	Serine/threonine-protein phosphatase OS=Triticum aestivum OX=4565 GN=TRAES_3BF011700090CFD_c1 PE=3 SV=1	1	14	14	8	69.3	34.748	303	303	0	179.5	200
A0A3B6EIP9	PP28 domain-containing protein OS=Triticum aestivum OX=4565 PE=4 SV=1		A0A3B6EIP9;A0A077RTY0;A0A341T5M7	A0A3B6EIP9;A0A077RTY0;A0A341T5M7	PP28 domain-containing protein OS=Triticum aestivum OX=4565 PE=4 SV=1;PP28 domain-containing protein OS=Triticum aestivum OX=4565 GN=TRAES_3BF046300090CFD_c1 PE=4 SV=1;PP28 domain-containing protein OS=Triticum aestivum OX=4565 PE=4 SV=1	3	4	4	4	20.2	18.767	163	163;163;164	0	15.471	50
A0A077RU01	Uncharacterized protein OS=Triticum aestivum OX=4565 GN=TRAES_3BF111600200CFD_c1 PE=3 SV=1	TRAES_3BF111600200CFD_c1	A0A077RU01	A0A077RU01	Uncharacterized protein OS=Triticum aestivum OX=4565 GN=TRAES_3BF111600200CFD_c1 PE=3 SV=1	1	25	25	5	53.4	60.284	573	573	0	172.99	267
A0A077RU20	E3 ubiquitin-protein ligase OS=Triticum aestivum OX=4565 GN=TRAES_3BF060400230CFD_c1 PE=4 SV=1	TRAES_3BF060400230CFD_c1	A0A077RU20	A0A077RU20	E3 ubiquitin-protein ligase OS=Triticum aestivum OX=4565 GN=TRAES_3BF060400230CFD_c1 PE=4 SV=1	1	3	2	2	14.9	33.675	316	316	0.00028715	3.3691	2
A0A3B6FHU0	Ubiquitin carboxyl-terminal hydrolase OS=Triticum aestivum OX=4565 PE=3 SV=1		A0A3B6FHU0;A0A077RU45	A0A3B6FHU0;A0A077RU45	Ubiquitin carboxyl-terminal hydrolase OS=Triticum aestivum OX=4565 PE=3 SV=1;Ubiquitin carboxyl-terminal hydrolase OS=Triticum aestivum OX=4565 GN=TRAES_3BF085400040CFD_c1 PE=3 SV=1	2	29	9	9	51.9	86.324	776	776;795	0	103.71	103
A0A077RU68	Pribosyltran domain-containing protein OS=Triticum aestivum OX=4565 GN=TRAES_3BF048900200CFD_c1 PE=3 SV=1	TRAES_3BF048900200CFD_c1	A0A077RU68;A0A1D5V794;A0A3B6GVI3	A0A077RU68;A0A1D5V794	Pribosyltran domain-containing protein OS=Triticum aestivum OX=4565 GN=TRAES_3BF048900200CFD_c1 PE=3 SV=1;Pribosyltran domain-containing protein OS=Triticum aestivum OX=4565 PE=3 SV=1	3	7	7	7	21.9	43.857	407	407;407;317	0	32.746	35
A0A077RU79	Uncharacterized protein OS=Triticum aestivum OX=4565 GN=TRAES_3BF168600020CFD_c1 PE=3 SV=1	TRAES_3BF168600020CFD_c1	A0A077RU79;A0A3B6ER57	A0A077RU79	Uncharacterized protein OS=Triticum aestivum OX=4565 GN=TRAES_3BF168600020CFD_c1 PE=3 SV=1	2	7	3	2	41.2	30.474	267	267;267	0	18.717	8
A0A077RU82	Uncharacterized protein OS=Triticum aestivum OX=4565 GN=TRAES_3BF022400010CFD_c1 PE=4 SV=1	TRAES_3BF022400010CFD_c1	A0A077RU82;A0A3B6C999	A0A077RU82;A0A3B6C999	Uncharacterized protein OS=Triticum aestivum OX=4565 GN=TRAES_3BF022400010CFD_c1 PE=4 SV=1;Uncharacterized protein OS=Triticum aestivum OX=4565 PE=4 SV=1	2	21	6	6	28.8	80.559	742	742;743	0	103.7	66
A0A3B6FLY6	Uncharacterized protein OS=Triticum aestivum OX=4565 PE=3 SV=1		A0A3B6FLY6;A0A3B6FML7;A0A3B6FIR9;A0A3B6FLY1;A0A3B6FI40;A0A077RUC0;A0A3B6FJJ1;A0A3B6FI45;A0A3B6FJJ5	A0A3B6FLY6;A0A3B6FML7;A0A3B6FIR9;A0A3B6FLY1;A0A3B6FI40;A0A077RUC0;A0A3B6FJJ1;A0A3B6FI45;A0A3B6FJJ5	Uncharacterized protein OS=Triticum aestivum OX=4565 PE=3 SV=1;Uncharacterized protein OS=Triticum aestivum OX=4565 PE=3 SV=1;Uncharacterized protein OS=Triticum aestivum OX=4565 PE=3 SV=1;Uncharacterized protein OS=Triticum aestivum OX=4565 PE=3 SV=1;	9	33	6	5	63.9	69.383	637	637;638;645;646;649;650;637;648;649	0	50.85	54
A0A3B6H5X5	Uncharacterized protein OS=Triticum aestivum OX=4565 PE=3 SV=1		A0A3B6H5X5;A0A3B6H6C1;A0A077RUC1	A0A3B6H5X5;A0A3B6H6C1;A0A077RUC1	Uncharacterized protein OS=Triticum aestivum OX=4565 PE=3 SV=1;Beta-galactosidase OS=Triticum aestivum OX=4565 PE=3 SV=1;Beta-galactosidase OS=Triticum aestivum OX=4565 GN=TRAES_3BF136000070CFD_c1 PE=3 SV=1	3	7	7	7	10	95.136	842	842;1122;1124	0	14.663	6
A0A077RUE3	Uncharacterized protein OS=Triticum aestivum OX=4565 GN=TRAES_3BF030400110CFD_c1 PE=4 SV=1	TRAES_3BF030400110CFD_c1	A0A077RUE3;A0A3B6EID7;A0A3B6GRF2	A0A077RUE3;A0A3B6EID7;A0A3B6GRF2	Uncharacterized protein OS=Triticum aestivum OX=4565 GN=TRAES_3BF030400110CFD_c1 PE=4 SV=1;Uncharacterized protein OS=Triticum aestivum OX=4565 PE=4 SV=1;Uncharacterized protein OS=Triticum aestivum OX=4565 PE=4 SV=1	3	2	2	2	18.3	24.379	224	224;219;213	0	9.5692	7
A0A077RUF0	Aldo_ket_red domain-containing protein OS=Triticum aestivum OX=4565 GN=TRAES_3BF030100050CFD_c1 PE=3 SV=1	TRAES_3BF030100050CFD_c1	A0A077RUF0	A0A077RUF0	Aldo_ket_red domain-containing protein OS=Triticum aestivum OX=4565 GN=TRAES_3BF030100050CFD_c1 PE=3 SV=1	1	15	8	3	55.2	34.542	310	310	0	20.75	28
A0A3B6EIF4	Uncharacterized protein OS=Triticum aestivum OX=4565 PE=4 SV=1		A0A3B6EIF4;A0A3B6GT54;A0A077RUG5;A0A3B6EHD6;A0A3B6GXQ3	A0A3B6EIF4;A0A3B6GT54;A0A077RUG5;A0A3B6EHD6;A0A3B6GXQ3	Uncharacterized protein OS=Triticum aestivum OX=4565 PE=4 SV=1;Uncharacterized protein OS=Triticum aestivum OX=4565 PE=4 SV=1;Uncharacterized protein OS=Triticum aestivum OX=4565 GN=TRAES_3BF012800060CFD_c1 PE=4 SV=1;Uncharacterized protein OS=Triticum	5	4	4	4	4	141.96	1288	1288;1293;1293;1207;1212	0	7.4911	5
A0A3B6GYE7	Protein-lysine N-methyltransferase OS=Triticum aestivum OX=4565 PE=3 SV=1		A0A3B6GYE7;A0A077RUH5;A0A3B6GUR1;A0A3B6GVA5;A0A3B6FPQ2;A0A3B6EJU8;A0A3B6ELR5;A0A3B6FNJ5	A0A3B6GYE7;A0A077RUH5;A0A3B6GUR1;A0A3B6GVA5;A0A3B6FPQ2;A0A3B6EJU8;A0A3B6ELR5;A0A3B6FNJ5	Protein-lysine N-methyltransferase OS=Triticum aestivum OX=4565 PE=3 SV=1;Protein-lysine N-methyltransferase TRAES_3BF007900010CFD_c1 OS=Triticum aestivum OX=4565 GN=TRAES_3BF007900010CFD_c1 PE=3 SV=1;Protein-lysine N-methyltransferase OS=Triticum aesti	8	8	8	8	42.3	38.541	357	357;357;293;309;309;357;309;288	0	68.565	51
A0A3B6EK51	MACPF domain-containing protein OS=Triticum aestivum OX=4565 PE=4 SV=1		A0A3B6EK51;A0A3B6GY71;A0A3B6EI03;A0A077RUM7	A0A3B6EK51;A0A3B6GY71;A0A3B6EI03;A0A077RUM7	MACPF domain-containing protein OS=Triticum aestivum OX=4565 PE=4 SV=1;MACPF domain-containing protein OS=Triticum aestivum OX=4565 PE=4 SV=1;MACPF domain-containing protein OS=Triticum aestivum OX=4565 PE=4 SV=1;MACPF domain-containing protein OS=Trit	4	4	4	4	10	59.453	540	540;552;552;552	0	4.3815	9
A0A3B6EES5	Protein SCAR OS=Triticum aestivum OX=4565 PE=3 SV=1		A0A3B6EES5;A0A3B6GTC1;A0A3B6GNT2;A0A3B6FK67;A0A3B6GQV6;A0A3B6EGM2;A0A3B6GQ70;A0A3B6EDU9;A0A077RUX2;A0A3B6FML4	A0A3B6EES5;A0A3B6GTC1;A0A3B6GNT2;A0A3B6FK67;A0A3B6GQV6;A0A3B6EGM2;A0A3B6GQ70;A0A3B6EDU9;A0A077RUX2;A0A3B6FML4	Protein SCAR OS=Triticum aestivum OX=4565 PE=3 SV=1;Protein SCAR OS=Triticum aestivum OX=4565 PE=3 SV=1;Protein SCAR OS=Triticum aestivum OX=4565 PE=3 SV=1;Protein SCAR OS=Triticum aestivum OX=4565 PE=3 SV=1;Protein SCAR OS=Triticum aestivum OX=4565 P	10	2	2	2	3.6	133.89	1227	1227;1237;1238;1241;1282;1282;1283;1283;1283;1284	0	4.6992	5
A0A077RV27	Conserved oligomeric Golgi complex subunit 1 OS=Triticum aestivum OX=4565 GN=TRAES_3BF060100010CFD_c1 PE=3 SV=1	TRAES_3BF060100010CFD_c1	A0A077RV27;A0A3B6FQI6;A0A3B6ENR0;A0A3B6GVA8;A0A3B6EKN5;A0A3B6FUY7	A0A077RV27;A0A3B6FQI6;A0A3B6ENR0;A0A3B6GVA8;A0A3B6EKN5;A0A3B6FUY7	Conserved oligomeric Golgi complex subunit 1 OS=Triticum aestivum OX=4565 GN=TRAES_3BF060100010CFD_c1 PE=3 SV=1;Conserved oligomeric Golgi complex subunit 1 OS=Triticum aestivum OX=4565 PE=3 SV=1;Conserved oligomeric Golgi complex subunit 1 OS=Triticum	6	2	2	2	3.2	95.22	868	868;917;906;1068;1068;1141	0.0045632	2.1147	2
A0A3B6GW08	UDP-arabinopyranose mutase OS=Triticum aestivum OX=4565 PE=3 SV=1		A0A3B6GW08;A0A077RVB3;A0A3B6EN66	A0A3B6GW08;A0A077RVB3;A0A3B6EN66	UDP-arabinopyranose mutase OS=Triticum aestivum OX=4565 PE=3 SV=1;UDP-arabinopyranose mutase OS=Triticum aestivum OX=4565 GN=TRAES_3BF003200130CFD_c1 PE=3 SV=1;UDP-arabinopyranose mutase OS=Triticum aestivum OX=4565 PE=3 SV=1	3	18	8	8	54.1	40.489	355	355;356;358	0	45.402	63
A0A077RVD7	Uncharacterized protein OS=Triticum aestivum OX=4565 GN=TRAES_3BF062500090CFD_c1 PE=4 SV=1	TRAES_3BF062500090CFD_c1	A0A077RVD7	A0A077RVD7	Uncharacterized protein OS=Triticum aestivum OX=4565 GN=TRAES_3BF062500090CFD_c1 PE=4 SV=1	1	7	7	7	57.9	15.415	145	145	0	33.522	151
A0A077RVE4	Uncharacterized protein OS=Triticum aestivum OX=4565 GN=TRAES_3BF037600010CFD_c1 PE=4 SV=1	TRAES_3BF037600010CFD_c1	A0A077RVE4	A0A077RVE4	Uncharacterized protein OS=Triticum aestivum OX=4565 GN=TRAES_3BF037600010CFD_c1 PE=4 SV=1	1	9	4	4	34.4	28.965	259	259	0	26.322	43
A0A3B6EA46	Peptidase A1 domain-containing protein OS=Triticum aestivum OX=4565 PE=3 SV=1		A0A3B6EA46;A0A077RVL4;A0A3B6QF43	A0A3B6EA46;A0A077RVL4	Peptidase A1 domain-containing protein OS=Triticum aestivum OX=4565 PE=3 SV=1;Peptidase A1 domain-containing protein OS=Triticum aestivum OX=4565 GN=TRAES_3BF056800110CFD_c1 PE=3 SV=1	3	9	9	9	20.9	52.087	506	506;503;78	0	23.969	45
A0A3B6FK03	U6 snRNA-associated Sm-like protein LSm4 OS=Triticum aestivum OX=4565 GN=LSM4 PE=3 SV=1	LSM4	A0A3B6FK03;A0A077RW01	A0A3B6FK03;A0A077RW01	U6 snRNA-associated Sm-like protein LSm4 OS=Triticum aestivum OX=4565 GN=LSM4 PE=3 SV=1;U6 snRNA-associated Sm-like protein LSm4 OS=Triticum aestivum OX=4565 GN=LSM4 PE=3 SV=1	2	6	6	6	44.4	15.415	142	142;143	0	23.104	83
A0A077RW06	Uncharacterized protein OS=Triticum aestivum OX=4565 GN=TRAES_3BF112700030CFD_c1 PE=4 SV=1	TRAES_3BF112700030CFD_c1	A0A077RW06	A0A077RW06	Uncharacterized protein OS=Triticum aestivum OX=4565 GN=TRAES_3BF112700030CFD_c1 PE=4 SV=1	1	6	4	4	34	25.873	250	250	0	23.515	31
A0A3B6EB15	Cysteine synthase OS=Triticum aestivum OX=4565 PE=3 SV=1		A0A3B6EB15;A0A3B6GLQ9;A0A077RW30	A0A3B6EB15;A0A3B6GLQ9;A0A077RW30	Cysteine synthase OS=Triticum aestivum OX=4565 PE=3 SV=1;Cysteine synthase OS=Triticum aestivum OX=4565 PE=3 SV=1;Cysteine synthase OS=Triticum aestivum OX=4565 GN=TRAES_3BF067800160CFD_c1 PE=3 SV=1	3	15	14	13	45.8	40.934	389	389;392;392	0	210.9	138
A0A077RW80	DDT domain-containing protein OS=Triticum aestivum OX=4565 GN=TRAES_3BF064500060CFD_c1 PE=4 SV=1	TRAES_3BF064500060CFD_c1	A0A077RW80;A0A3B6FG66;A0A3B6EEL2;A0A3B6GNG2;A0A3B6GLI1	A0A077RW80;A0A3B6FG66;A0A3B6EEL2;A0A3B6GNG2;A0A3B6GLI1	DDT domain-containing protein OS=Triticum aestivum OX=4565 GN=TRAES_3BF064500060CFD_c1 PE=4 SV=1;DDT domain-containing protein OS=Triticum aestivum OX=4565 PE=4 SV=1;DDT domain-containing protein OS=Triticum aestivum OX=4565 PE=4 SV=1;DDT domain-contai	5	8	3	3	17.4	57.718	524	524;533;525;526;529	0	8.6996	14
A0A077RWS5	S-adenosylmethionine synthase OS=Triticum aestivum OX=4565 GN=TRAES_3BF093000020CFD_c1 PE=3 SV=1	TRAES_3BF093000020CFD_c1	A0A077RWS5	A0A077RWS5	S-adenosylmethionine synthase OS=Triticum aestivum OX=4565 GN=TRAES_3BF093000020CFD_c1 PE=3 SV=1	1	29	2	2	78.4	42.847	394	394	0	37.555	23
A0A3B6H2N5	RRM domain-containing protein OS=Triticum aestivum OX=4565 PE=4 SV=1		A0A3B6H2N5;A0A3B6FXI5;A0A3B6ELX1;A0A3B6H283;A0A077RWS6;A0A3B6EN84	A0A3B6H2N5;A0A3B6FXI5;A0A3B6ELX1;A0A3B6H283;A0A077RWS6;A0A3B6EN84	RRM domain-containing protein OS=Triticum aestivum OX=4565 PE=4 SV=1;RRM domain-containing protein OS=Triticum aestivum OX=4565 PE=4 SV=1;RRM domain-containing protein OS=Triticum aestivum OX=4565 PE=4 SV=1;RRM domain-containing protein OS=Triticum aes	6	5	4	4	22.6	28.519	265	265;265;266;296;296;297	0	82.709	40
A0A077RWU3	DNA replication licensing factor MCM4 OS=Triticum aestivum OX=4565 GN=TRAES_3BF097600010CFD_c1 PE=3 SV=1	TRAES_3BF097600010CFD_c1	A0A077RWU3;A0A3B6FLE1;A0A3B6GVD1;A0A3B6FQ84;A0A3B6EJA0	A0A077RWU3;A0A3B6FLE1;A0A3B6GVD1;A0A3B6FQ84;A0A3B6EJA0	DNA replication licensing factor MCM4 OS=Triticum aestivum OX=4565 GN=TRAES_3BF097600010CFD_c1 PE=3 SV=1;DNA replication licensing factor MCM4 OS=Triticum aestivum OX=4565 PE=3 SV=1;DNA replication licensing factor MCM4 OS=Triticum aestivum OX=4565 PE=3	5	48	48	5	58.4	93.843	849	849;681;630;630;630	0	323.31	777
A0A3B6GV75	Uncharacterized protein OS=Triticum aestivum OX=4565 PE=3 SV=1		A0A3B6GV75;A0A3B6EFD1;A0A077RWV6	A0A3B6GV75;A0A3B6EFD1;A0A077RWV6	Uncharacterized protein OS=Triticum aestivum OX=4565 PE=3 SV=1;Uncharacterized protein OS=Triticum aestivum OX=4565 PE=3 SV=1;Uncharacterized protein OS=Triticum aestivum OX=4565 GN=TRAES_3BF066600010CFD_c1 PE=3 SV=1	3	2	2	2	9.4	34.141	319	319;319;319	0.0017764	2.6521	2
A0A077RWW5	Uncharacterized protein OS=Triticum aestivum OX=4565 GN=TRAES_3BF104500010CFD_c1 PE=4 SV=1	TRAES_3BF104500010CFD_c1	A0A077RWW5;A0A3B6EM70;A0A3B6GY84;A0A3B6H323;A0A3B6KJY1	A0A077RWW5;A0A3B6EM70;A0A3B6GY84;A0A3B6H323	Uncharacterized protein OS=Triticum aestivum OX=4565 GN=TRAES_3BF104500010CFD_c1 PE=4 SV=1;Uncharacterized protein OS=Triticum aestivum OX=4565 PE=4 SV=1;Uncharacterized protein OS=Triticum aestivum OX=4565 PE=4 SV=1;Uncharacterized protein OS=Triticum	5	6	6	6	14.5	61.901	567	567;567;601;435;232	0	18.876	16
A0A077RWY7	TauD domain-containing protein OS=Triticum aestivum OX=4565 GN=TRAES_3BF082300030CFD_c1 PE=4 SV=1	TRAES_3BF082300030CFD_c1	A0A077RWY7;A0A3B6GSD9;A0A3B6EBP4	A0A077RWY7;A0A3B6GSD9;A0A3B6EBP4	TauD domain-containing protein OS=Triticum aestivum OX=4565 GN=TRAES_3BF082300030CFD_c1 PE=4 SV=1;TauD domain-containing protein OS=Triticum aestivum OX=4565 PE=4 SV=1;TauD domain-containing protein OS=Triticum aestivum OX=4565 PE=4 SV=1	3	6	6	6	25.7	36.781	334	334;334;334	0	21.115	29
A0A077RX05	Uncharacterized protein OS=Triticum aestivum OX=4565 GN=TRAES_3BF091800110CFD_c1 PE=3 SV=1	TRAES_3BF091800110CFD_c1	A0A077RX05;A0A3B6END9;A0A3B6GZU3	A0A077RX05;A0A3B6END9;A0A3B6GZU3	Uncharacterized protein OS=Triticum aestivum OX=4565 GN=TRAES_3BF091800110CFD_c1 PE=3 SV=1;Uncharacterized protein OS=Triticum aestivum OX=4565 PE=3 SV=1;Uncharacterized protein OS=Triticum aestivum OX=4565 PE=3 SV=1	3	7	7	7	24.1	46.716	435	435;433;502	0	32.79	9
A0A077RX33	Abhydrolase_3 domain-containing protein OS=Triticum aestivum OX=4565 GN=TRAES_3BF028200050CFD_c1 PE=4 SV=1	TRAES_3BF028200050CFD_c1	A0A077RX33;A0A3B6GP94;A0A3B6ECG6	A0A077RX33;A0A3B6GP94	Abhydrolase_3 domain-containing protein OS=Triticum aestivum OX=4565 GN=TRAES_3BF028200050CFD_c1 PE=4 SV=1;Abhydrolase_3 domain-containing protein OS=Triticum aestivum OX=4565 PE=4 SV=1	3	5	5	5	30.5	33.071	315	315;313;186	0	16.237	22
A0A077RX38	t-SNARE coiled-coil homology domain-containing protein OS=Triticum aestivum OX=4565 GN=TRAES_3BF110600040CFD_c1 PE=3 SV=1	TRAES_3BF110600040CFD_c1	A0A077RX38;A0A3B6EC26;A0A3B6GSR1;A0A3B6GP59	A0A077RX38;A0A3B6EC26;A0A3B6GSR1;A0A3B6GP59	t-SNARE coiled-coil homology domain-containing protein OS=Triticum aestivum OX=4565 GN=TRAES_3BF110600040CFD_c1 PE=3 SV=1;t-SNARE coiled-coil homology domain-containing protein OS=Triticum aestivum OX=4565 PE=3 SV=1;t-SNARE coiled-coil homology domain-c	4	5	5	5	26	37.622	342	342;343;340;343	0	22.553	37
A0A077RX59	Translation machinery-associated protein 22 OS=Triticum aestivum OX=4565 GN=TRAES_3BF278300030CFD_c1 PE=3 SV=1	TRAES_3BF278300030CFD_c1	A0A077RX59;A0A3B6FIK1	A0A077RX59;A0A3B6FIK1	Translation machinery-associated protein 22 OS=Triticum aestivum OX=4565 GN=TRAES_3BF278300030CFD_c1 PE=3 SV=1;Translation machinery-associated protein 22 OS=Triticum aestivum OX=4565 PE=3 SV=1	2	6	2	2	45	21.349	200	200;202	0	11.95	7
A0A3B6GWV0	PUM-HD domain-containing protein OS=Triticum aestivum OX=4565 PE=4 SV=1		A0A3B6GWV0;A0A3B6ENF1;A0A3B6H1A6;A0A3B6FWK5;A0A3B6FWK0;A0A3B6EKV3;A0A3B6EM43;A0A3B6GYL5;A0A077RXD1;A0A3B6FS65;A0A3B6GY25;A0A3B6EM37;A0A3B6ELA1;A0A3B6FSP3;A0A3B6FT78;A0A3B6EKV6;A0A3B6FT83;A0A3B6H1Q8;A0A3B6EQB1;A0A3B6EQA6;A0A3B6ENE3;A0A3B6AQM0;A0A3B6TYW8;A0A3B6BYE3	A0A3B6GWV0;A0A3B6ENF1;A0A3B6H1A6;A0A3B6FWK5;A0A3B6FWK0;A0A3B6EKV3;A0A3B6EM43;A0A3B6GYL5;A0A077RXD1;A0A3B6FS65;A0A3B6GY25;A0A3B6EM37;A0A3B6ELA1;A0A3B6FSP3;A0A3B6FT78;A0A3B6EKV6;A0A3B6FT83;A0A3B6H1Q8;A0A3B6EQB1;A0A3B6EQA6;A0A3B6ENE3	PUM-HD domain-containing protein OS=Triticum aestivum OX=4565 PE=4 SV=1;PUM-HD domain-containing protein OS=Triticum aestivum OX=4565 PE=4 SV=1;PUM-HD domain-containing protein OS=Triticum aestivum OX=4565 PE=4 SV=1;PUM-HD domain-containing protein OS=	24	7	7	7	8.7	114.35	1054	1054;1053;1050;1049;1030;1049;1036;1037;1047;1043;1061;1044;1060;1054;1038;1035;1029;1024;1023;1018;818;793;798;791	0	17.628	17
A0A3B6ELC5	Delta-1-pyrroline-5-carboxylate synthase OS=Triticum aestivum OX=4565 PE=3 SV=1		A0A3B6ELC5;A0A077RXE4;A0A3B6GY57;A0A3B6EQE1;A0A3B6ENH3	A0A3B6ELC5;A0A077RXE4;A0A3B6GY57;A0A3B6EQE1;A0A3B6ENH3	Delta-1-pyrroline-5-carboxylate synthase OS=Triticum aestivum OX=4565 PE=3 SV=1;Delta-1-pyrroline-5-carboxylate synthase OS=Triticum aestivum OX=4565 GN=TRAES_3BF065800020CFD_c1 PE=3 SV=1;Delta-1-pyrroline-5-carboxylate synthase OS=Triticum aestivum OX=	5	14	13	13	25.6	78.7	730	730;730;687;687;764	0	56.916	63
A0A3B6GPG6	NADH-cytochrome b5 reductase OS=Triticum aestivum OX=4565 PE=3 SV=1		A0A3B6GPG6;A0A077RXF0	A0A3B6GPG6;A0A077RXF0	NADH-cytochrome b5 reductase OS=Triticum aestivum OX=4565 PE=3 SV=1;NADH-cytochrome b5 reductase OS=Triticum aestivum OX=4565 GN=TRAES_3BF066100010CFD_c1 PE=3 SV=1	2	19	19	2	66.7	33.777	309	309;309	0	200.67	221
A0A077RXJ4	Uncharacterized protein OS=Triticum aestivum OX=4565 GN=TRAES_3BF151200030CFD_c1 PE=4 SV=1	TRAES_3BF151200030CFD_c1	A0A077RXJ4	A0A077RXJ4	Uncharacterized protein OS=Triticum aestivum OX=4565 GN=TRAES_3BF151200030CFD_c1 PE=4 SV=1	1	2	2	2	18	7.2673	61	61	0	9.6844	18
A0A3B6GT71	Uncharacterized protein OS=Triticum aestivum OX=4565 PE=4 SV=1		A0A3B6GT71;A0A3B6FL91;A0A3B6EFK9;A0A3B6GVR9;A0A3B6GR87;A0A077RXK6;A0A3B6EHG1;A0A3B6GT63;A0A3B6EJG1;A0A3B6GVS4;A0A3B6FQP9;A0A3B6EF73;A0A3B6GR99;A0A3B6FMH0;A0A3B6FLW2;A0A3B6GR94;A0A3B6GT75;A0A3B6FMH5;A0A3B6FL85;A0A3B6GVR4;A0A3B6GW90;A0A3B6EG84;A0A3B6GW96;A0A3B6GSK3	A0A3B6GT71;A0A3B6FL91;A0A3B6EFK9;A0A3B6GVR9;A0A3B6GR87;A0A077RXK6;A0A3B6EHG1;A0A3B6GT63;A0A3B6EJG1;A0A3B6GVS4;A0A3B6FQP9;A0A3B6EF73;A0A3B6GR99;A0A3B6FMH0;A0A3B6FLW2;A0A3B6GR94;A0A3B6GT75;A0A3B6FMH5;A0A3B6FL85;A0A3B6GVR4;A0A3B6GW90;A0A3B6EG84;A0A3B6GW96;A0A3B6GSK3	Uncharacterized protein OS=Triticum aestivum OX=4565 PE=4 SV=1;Uncharacterized protein OS=Triticum aestivum OX=4565 PE=4 SV=1;UDENN domain-containing protein OS=Triticum aestivum OX=4565 PE=4 SV=1;UDENN domain-containing protein OS=Triticum aestivum OX	24	2	2	2	3.8	83.232	756	756;775;1212;1212;1211;1205;1205;1205;1203;1198;1198;1198;1196;1196;1195;1195;1194;1188;1183;1183;1173;1173;1160;1219	0	9.4179	2
A0A077RXS4	AAA domain-containing protein OS=Triticum aestivum OX=4565 GN=TRAES_3BF045700010CFD_c1 PE=3 SV=1	TRAES_3BF045700010CFD_c1	A0A077RXS4;A0A3B6GZ83;A0A3B6H3K6;A0A3B6SC99;A0A3B6TLP3	A0A077RXS4;A0A3B6GZ83;A0A3B6H3K6;A0A3B6SC99;A0A3B6TLP3	AAA domain-containing protein OS=Triticum aestivum OX=4565 GN=TRAES_3BF045700010CFD_c1 PE=3 SV=1;AAA domain-containing protein OS=Triticum aestivum OX=4565 PE=3 SV=1;AAA domain-containing protein OS=Triticum aestivum OX=4565 PE=3 SV=1;AAA domain-contai	5	26	25	25	62.9	48.253	434	434;434;411;427;429	0	323.31	399
A0A077RXT9	LigB domain-containing protein OS=Triticum aestivum OX=4565 GN=TRAES_3BF098400070CFD_c1 PE=3 SV=1	TRAES_3BF098400070CFD_c1	A0A077RXT9;A0A3B6EN58;A0A3B6H2Q3	A0A077RXT9;A0A3B6EN58;A0A3B6H2Q3	LigB domain-containing protein OS=Triticum aestivum OX=4565 GN=TRAES_3BF098400070CFD_c1 PE=3 SV=1;LigB domain-containing protein OS=Triticum aestivum OX=4565 PE=3 SV=1;LigB domain-containing protein OS=Triticum aestivum OX=4565 PE=3 SV=1	3	2	2	2	12.4	33.66	307	307;308;309	0	4.2577	2
A0A3B6GPR1	Uncharacterized protein OS=Triticum aestivum OX=4565 PE=3 SV=1		A0A3B6GPR1;A0A077RY29;A0A3B6ED01	A0A3B6GPR1;A0A077RY29;A0A3B6ED01	Uncharacterized protein OS=Triticum aestivum OX=4565 PE=3 SV=1;Uncharacterized protein OS=Triticum aestivum OX=4565 GN=TRAES_3BF280100010CFD_c1 PE=3 SV=1;Uncharacterized protein OS=Triticum aestivum OX=4565 PE=3 SV=1	3	8	5	5	30	32.699	307	307;306;306	0	18.988	13
A0A077RYD9	HUN domain-containing protein OS=Triticum aestivum OX=4565 GN=TRAES_3BF021600010CFD_c1 PE=4 SV=1	TRAES_3BF021600010CFD_c1	A0A077RYD9;A0A3B6ENZ2	A0A077RYD9	HUN domain-containing protein OS=Triticum aestivum OX=4565 GN=TRAES_3BF021600010CFD_c1 PE=4 SV=1	2	8	2	2	19.9	80.274	738	738;558	0.0067931	1.9323	2
A0A077RYT2	Uncharacterized protein OS=Triticum aestivum OX=4565 GN=TRAES_3BF111700150CFD_c1 PE=4 SV=1	TRAES_3BF111700150CFD_c1	A0A077RYT2;A0A3B6EGV5;A0A3B6GX83	A0A077RYT2;A0A3B6EGV5;A0A3B6GX83	Uncharacterized protein OS=Triticum aestivum OX=4565 GN=TRAES_3BF111700150CFD_c1 PE=4 SV=1;Uncharacterized protein OS=Triticum aestivum OX=4565 PE=4 SV=1;Uncharacterized protein OS=Triticum aestivum OX=4565 PE=4 SV=1	3	9	8	6	59.7	23.171	206	206;206;199	0	42.893	25
A0A077RYV4	Uncharacterized protein OS=Triticum aestivum OX=4565 GN=TRAES_3BF068900080CFD_c1 PE=4 SV=1	TRAES_3BF068900080CFD_c1	A0A077RYV4;A0A1D5V6J7;A0A3B6GZ10;A0A3B6H0R0;A0A3B6ENB2;A0A3B5ZN80;A0A3B5YRW8;A0A3B5XTV0;W5D2J7;A0A3B6ER61;A0A3B6H7D2	A0A077RYV4;A0A1D5V6J7;A0A3B6GZ10;A0A3B6H0R0;A0A3B6ENB2	Uncharacterized protein OS=Triticum aestivum OX=4565 GN=TRAES_3BF068900080CFD_c1 PE=4 SV=1;Uncharacterized protein OS=Triticum aestivum OX=4565 PE=4 SV=1;Uncharacterized protein OS=Triticum aestivum OX=4565 PE=4 SV=1;Uncharacterized protein OS=Triticum	11	6	6	6	21.9	45.814	401	401;402;401;402;310;401;401;401;403;404;405	0	14.482	17
A0A077RYW2	Uncharacterized protein OS=Triticum aestivum OX=4565 GN=TRAES_3BF092100120CFD_c1 PE=3 SV=1	TRAES_3BF092100120CFD_c1	A0A077RYW2	A0A077RYW2	Uncharacterized protein OS=Triticum aestivum OX=4565 GN=TRAES_3BF092100120CFD_c1 PE=3 SV=1	1	18	2	2	52.5	55.405	503	503	0.0017711	2.6149	3
A0A077RZ08	NAC-A/B domain-containing protein OS=Triticum aestivum OX=4565 GN=TRAES_3BF155100030CFD_c1 PE=4 SV=1	TRAES_3BF155100030CFD_c1	A0A077RZ08	A0A077RZ08	NAC-A/B domain-containing protein OS=Triticum aestivum OX=4565 GN=TRAES_3BF155100030CFD_c1 PE=4 SV=1	1	7	7	4	49.3	22.121	203	203	0	70.136	74
A0A077RZ13	Uncharacterized protein OS=Triticum aestivum OX=4565 GN=TRAES_3BF077600090CFD_c1 PE=3 SV=1	TRAES_3BF077600090CFD_c1	A0A077RZ13;A0A3B6GRT1;A0A3B6TLF8;A0A3B6SMU6	A0A077RZ13;A0A3B6GRT1	Uncharacterized protein OS=Triticum aestivum OX=4565 GN=TRAES_3BF077600090CFD_c1 PE=3 SV=1;Uncharacterized protein OS=Triticum aestivum OX=4565 PE=3 SV=1	4	11	6	6	68.4	21.941	193	193;201;193;193	0	58.147	100
A0A077RZ60	Uncharacterized protein OS=Triticum aestivum OX=4565 GN=TRAES_3BF003800030CFD_c1 PE=4 SV=1	TRAES_3BF003800030CFD_c1	A0A077RZ60	A0A077RZ60	Uncharacterized protein OS=Triticum aestivum OX=4565 GN=TRAES_3BF003800030CFD_c1 PE=4 SV=1	1	24	24	4	35.9	79.975	704	704	0	124.64	170
A0A3B6GUY5	Myb_DNA-bind_4 domain-containing protein OS=Triticum aestivum OX=4565 PE=4 SV=1		A0A3B6GUY5;A0A3B6EK37;A0A077RZA1	A0A3B6GUY5;A0A3B6EK37;A0A077RZA1	Myb_DNA-bind_4 domain-containing protein OS=Triticum aestivum OX=4565 PE=4 SV=1;Myb_DNA-bind_4 domain-containing protein OS=Triticum aestivum OX=4565 PE=4 SV=1;Myb_DNA-bind_4 domain-containing protein OS=Triticum aestivum OX=4565 GN=TRAES_3BF009800030CF	3	2	2	2	8.5	34.607	318	318;318;319	0	5.0424	12
A0A077RZD1	30S ribosomal protein S8, chloroplastic OS=Triticum aestivum OX=4565 GN=TRAES_3BF007400090CFD_c1 PE=3 SV=1	TRAES_3BF007400090CFD_c1	A0A077RZD1;A0A3B6TQF8;A0A3B6SJ06	A0A077RZD1;A0A3B6TQF8;A0A3B6SJ06	30S ribosomal protein S8, chloroplastic OS=Triticum aestivum OX=4565 GN=TRAES_3BF007400090CFD_c1 PE=3 SV=1;30S ribosomal protein S8, chloroplastic OS=Triticum aestivum OX=4565 PE=3 SV=1;30S ribosomal protein S8, chloroplastic OS=Triticum aestivum OX=456	3	3	3	3	22.5	14.899	129	129;129;129	0	8.3198	23
A0A3B6GYU9	Uncharacterized protein OS=Triticum aestivum OX=4565 PE=4 SV=1		A0A3B6GYU9;A0A3B6EK95;A0A077RZG3	A0A3B6GYU9;A0A3B6EK95;A0A077RZG3	Uncharacterized protein OS=Triticum aestivum OX=4565 PE=4 SV=1;Uncharacterized protein OS=Triticum aestivum OX=4565 PE=4 SV=1;Uncharacterized protein OS=Triticum aestivum OX=4565 GN=TRAES_3BF128700050CFD_c1 PE=4 SV=1	3	4	4	4	14	34.57	342	342;342;342	0	8.2223	10
A0A077RZH8	Uncharacterized protein OS=Triticum aestivum OX=4565 GN=TRAES_3BF074200120CFD_c1 PE=4 SV=1	TRAES_3BF074200120CFD_c1	A0A077RZH8	A0A077RZH8	Uncharacterized protein OS=Triticum aestivum OX=4565 GN=TRAES_3BF074200120CFD_c1 PE=4 SV=1	1	7	7	4	43.6	25.951	241	241	0	24.671	29
A0A077RZL6	Uncharacterized protein OS=Triticum aestivum OX=4565 GN=TRAES_3BF084900050CFD_c1 PE=3 SV=1	TRAES_3BF084900050CFD_c1	A0A077RZL6	A0A077RZL6	Uncharacterized protein OS=Triticum aestivum OX=4565 GN=TRAES_3BF084900050CFD_c1 PE=3 SV=1	1	26	26	2	64.9	52.615	479	479	0	185.73	267
A0A077RZT0	J domain-containing protein OS=Triticum aestivum OX=4565 GN=TRAES_3BF029300040CFD_c1 PE=4 SV=1	TRAES_3BF029300040CFD_c1	A0A077RZT0;A0A3B6FM19;A0A3B6EG37;A0A3B6GQW2	A0A077RZT0;A0A3B6FM19;A0A3B6EG37;A0A3B6GQW2	J domain-containing protein OS=Triticum aestivum OX=4565 GN=TRAES_3BF029300040CFD_c1 PE=4 SV=1;J domain-containing protein OS=Triticum aestivum OX=4565 PE=4 SV=1;J domain-containing protein OS=Triticum aestivum OX=4565 PE=4 SV=1;J domain-containing pro	4	2	2	2	8.2	42.493	379	379;433;382;436	0	4.0758	6
A0A077RZY7	Uncharacterized protein OS=Triticum aestivum OX=4565 GN=TRAES_3BF030900020CFD_c1 PE=4 SV=1	TRAES_3BF030900020CFD_c1	A0A077RZY7;A0A3B6EF30	A0A077RZY7;A0A3B6EF30	Uncharacterized protein OS=Triticum aestivum OX=4565 GN=TRAES_3BF030900020CFD_c1 PE=4 SV=1;Uncharacterized protein OS=Triticum aestivum OX=4565 PE=4 SV=1	2	2	2	2	8.4	36.824	333	333;330	0.00042385	3.1253	1
A0A3B6EHG4	Protein ROOT HAIR DEFECTIVE 3 homolog OS=Triticum aestivum OX=4565 PE=3 SV=1		A0A3B6EHG4;A0A077S025;A0A3B6GW85;A0A3B6GVQ9;A0A3B6KCQ6;A0A3B6MLD7;A0A3B6LGX5;A0A3B6QF34;A0A3B6PP48;A0A3B6NPI5;A0A3B5XT29	A0A3B6EHG4;A0A077S025;A0A3B6GW85;A0A3B6GVQ9	Protein ROOT HAIR DEFECTIVE 3 homolog OS=Triticum aestivum OX=4565 PE=3 SV=1;Protein ROOT HAIR DEFECTIVE 3 homolog OS=Triticum aestivum OX=4565 GN=TRAES_3BF047600010CFD_c1 PE=3 SV=1;Protein ROOT HAIR DEFECTIVE 3 homolog OS=Triticum aestivum OX=4565 PE=3	11	24	24	24	37.1	90.186	805	805;805;805;693;857;858;859;812;812;812;957	0	140.45	138
A0A3B6FQQ8	AAA domain-containing protein OS=Triticum aestivum OX=4565 PE=3 SV=1		A0A3B6FQQ8;A0A077S0N3;A0A3B6EHG9;A0A3B6EFL5;A0A3B6GR77;A0A3B6GVQ4;A0A3B6N210;A0A3B6N1P6;A0A3B6LXU3;A0A3B6LXM7;A0A3B6I2K2;A0A3B6HYY1;A0A3B6N1S0;A0A3B6I3F0;A0A3B6GTC2;A0A3B6EK42;A0A077RSN8;A0A3B6N2F8;A0A3B6N1S4;A0A3B6N0K6	A0A3B6FQQ8;A0A077S0N3;A0A3B6EHG9;A0A3B6EFL5;A0A3B6GR77;A0A3B6GVQ4	AAA domain-containing protein OS=Triticum aestivum OX=4565 PE=3 SV=1;AAA domain-containing protein OS=Triticum aestivum OX=4565 GN=TRAES_3BF042100030CFD_c1 PE=3 SV=1;AAA domain-containing protein OS=Triticum aestivum OX=4565 PE=3 SV=1;AAA domain-contai	20	13	7	7	27.5	75.764	702	702;704;704;702;704;702;713;508;1080;697;692;677;638;635;764;764;764;776;794;327	0	56.506	32
A0A3B6EH81	3-methyl-2-oxobutanoate hydroxymethyltransferase OS=Triticum aestivum OX=4565 PE=3 SV=1		A0A3B6EH81;A0A077S100	A0A3B6EH81;A0A077S100	3-methyl-2-oxobutanoate hydroxymethyltransferase OS=Triticum aestivum OX=4565 PE=3 SV=1;3-methyl-2-oxobutanoate hydroxymethyltransferase OS=Triticum aestivum OX=4565 GN=TRAES_3BF042200040CFD_c1 PE=3 SV=1	2	3	3	3	20.3	36.247	349	349;349	0	19.071	18
A0A077S148	Uncharacterized protein OS=Triticum aestivum OX=4565 GN=TRAES_3BF042100040CFD_c1 PE=4 SV=1	TRAES_3BF042100040CFD_c1	A0A077S148;A0A3B6GT53	A0A077S148;A0A3B6GT53	Uncharacterized protein OS=Triticum aestivum OX=4565 GN=TRAES_3BF042100040CFD_c1 PE=4 SV=1;Uncharacterized protein OS=Triticum aestivum OX=4565 PE=4 SV=1	2	19	19	19	56.6	44.521	399	399;359	0	125.43	171
A0A077S198	Uncharacterized protein OS=Triticum aestivum OX=4565 GN=TRAES_3BF026100030CFD_c1 PE=4 SV=1	TRAES_3BF026100030CFD_c1	A0A077S198;A0A3B6GT48	A0A077S198;A0A3B6GT48	Uncharacterized protein OS=Triticum aestivum OX=4565 GN=TRAES_3BF026100030CFD_c1 PE=4 SV=1;Uncharacterized protein OS=Triticum aestivum OX=4565 PE=4 SV=1	2	14	12	2	70.1	37.775	345	345;345	0	80.501	74
A0A077S1E6	Pyruvate kinase OS=Triticum aestivum OX=4565 GN=TRAES_3BF028500040CFD_c1 PE=3 SV=1	TRAES_3BF028500040CFD_c1	A0A077S1E6;A0A3B6FRW8;A0A3B6FMF5	A0A077S1E6;A0A3B6FRW8;A0A3B6FMF5	Pyruvate kinase OS=Triticum aestivum OX=4565 GN=TRAES_3BF028500040CFD_c1 PE=3 SV=1;Pyruvate kinase OS=Triticum aestivum OX=4565 PE=3 SV=1;Pyruvate kinase OS=Triticum aestivum OX=4565 PE=3 SV=1	3	19	16	2	46.8	63.012	577	577;574;558	0	156.21	128
A0A3B6H0A9	DNA replication complex GINS protein SLD5 OS=Triticum aestivum OX=4565 PE=3 SV=1		A0A3B6H0A9;A0A3B6ENX8;A0A077S1L4	A0A3B6H0A9;A0A3B6ENX8;A0A077S1L4	DNA replication complex GINS protein SLD5 OS=Triticum aestivum OX=4565 PE=3 SV=1;DNA replication complex GINS protein SLD5 OS=Triticum aestivum OX=4565 PE=3 SV=1;DNA replication complex GINS protein SLD5 OS=Triticum aestivum OX=4565 GN=TRAES_3BF00230006	3	3	3	3	15.7	24.75	217	217;217;217	0	4.4768	6
A0A077S282	Myb_DNA-bind_4 domain-containing protein OS=Triticum aestivum OX=4565 GN=TRAES_3BF093600190CFD_c1 PE=4 SV=1	TRAES_3BF093600190CFD_c1	A0A077S282;A0A3B6EH19;A0A3B6GUK3	A0A077S282;A0A3B6EH19;A0A3B6GUK3	Myb_DNA-bind_4 domain-containing protein OS=Triticum aestivum OX=4565 GN=TRAES_3BF093600190CFD_c1 PE=4 SV=1;Myb_DNA-bind_4 domain-containing protein OS=Triticum aestivum OX=4565 PE=4 SV=1;Myb_DNA-bind_4 domain-containing protein OS=Triticum aestivum OX=	3	3	3	3	11.5	35.117	312	312;314;316	0	8.5452	13
A0A3B6GUD0	Uncharacterized protein OS=Triticum aestivum OX=4565 PE=3 SV=1		A0A3B6GUD0;A0A077S298;A0A3B5Y6W5;A0A3B6A2M8;A0A3B5Z5K4	A0A3B6GUD0;A0A077S298	Uncharacterized protein OS=Triticum aestivum OX=4565 PE=3 SV=1;Uncharacterized protein OS=Triticum aestivum OX=4565 GN=TRAES_3BF028000060CFD_c1 PE=3 SV=1	5	7	7	7	51.7	18.181	176	176;176;177;179;180	0	111.78	60
A0A077S2A9	Uncharacterized protein OS=Triticum aestivum OX=4565 GN=TRAES_3BF043700170CFD_c1 PE=3 SV=1	TRAES_3BF043700170CFD_c1	A0A077S2A9	A0A077S2A9	Uncharacterized protein OS=Triticum aestivum OX=4565 GN=TRAES_3BF043700170CFD_c1 PE=3 SV=1	1	22	4	4	50.2	62.995	578	578	0	29.91	24
A0A077S2C4	Uncharacterized protein OS=Triticum aestivum OX=4565 GN=TRAES_3BF110000020CFD_c1 PE=4 SV=1	TRAES_3BF110000020CFD_c1	A0A077S2C4;A0A3B6N1V9;A0A3B6LW59;A0A3B6HZ19	A0A077S2C4	Uncharacterized protein OS=Triticum aestivum OX=4565 GN=TRAES_3BF110000020CFD_c1 PE=4 SV=1	4	12	12	2	60.1	20.353	188	188;412;415;418	0	30.495	85
A0A3B6FRT7	Uncharacterized protein OS=Triticum aestivum OX=4565 PE=4 SV=1		A0A3B6FRT7;A0A077S2K0;A0A3B6FNL9;A0A3B6FMW8	A0A3B6FRT7;A0A077S2K0;A0A3B6FNL9;A0A3B6FMW8	Uncharacterized protein OS=Triticum aestivum OX=4565 PE=4 SV=1;Uncharacterized protein OS=Triticum aestivum OX=4565 GN=TRAES_3BF075800120CFD_c1 PE=4 SV=1;Uncharacterized protein OS=Triticum aestivum OX=4565 PE=4 SV=1;Uncharacterized protein OS=Triticum	4	6	2	2	32.3	28.3	260	260;261;288;289	0.00014554	3.5308	7
A0A077S2L7	Uncharacterized protein OS=Triticum aestivum OX=4565 GN=TRAES_3BF012600090CFD_c1 PE=3 SV=1	TRAES_3BF012600090CFD_c1	A0A077S2L7;A0A3B6EK59;A0A3B6EI12;A0A3B6GYP9;A0A3B6GVK3	A0A077S2L7;A0A3B6EK59;A0A3B6EI12	Uncharacterized protein OS=Triticum aestivum OX=4565 GN=TRAES_3BF012600090CFD_c1 PE=3 SV=1;Uncharacterized protein OS=Triticum aestivum OX=4565 PE=3 SV=1;Uncharacterized protein OS=Triticum aestivum OX=4565 PE=3 SV=1	5	3	3	3	4.2	91.214	833	833;820;821;832;833	0	3.971	7
A0A077S2Z7	HABP4_PAI-RBP1 domain-containing protein OS=Triticum aestivum OX=4565 GN=TRAES_3BF016200170CFD_c1 PE=4 SV=1	TRAES_3BF016200170CFD_c1	A0A077S2Z7;A0A3B6FT97	A0A077S2Z7;A0A3B6FT97	HABP4_PAI-RBP1 domain-containing protein OS=Triticum aestivum OX=4565 GN=TRAES_3BF016200170CFD_c1 PE=4 SV=1;HABP4_PAI-RBP1 domain-containing protein OS=Triticum aestivum OX=4565 PE=4 SV=1	2	20	2	2	48.8	40.405	381	381;352	0	16.323	30
A0A3B6EHM7	Katanin p60 ATPase-containing subunit A1 OS=Triticum aestivum OX=4565 GN=KATNA1 PE=3 SV=1	KATNA1	A0A3B6EHM7;A0A077S308	A0A3B6EHM7;A0A077S308	Katanin p60 ATPase-containing subunit A1 OS=Triticum aestivum OX=4565 GN=KATNA1 PE=3 SV=1;Katanin p60 ATPase-containing subunit A1 OS=Triticum aestivum OX=4565 GN=KATNA1 PE=3 SV=1	2	8	8	8	24.4	57.309	521	521;521	0	30.638	33
A0A3B6EK54	Protein kinase domain-containing protein OS=Triticum aestivum OX=4565 PE=4 SV=1		A0A3B6EK54;A0A3B6GVJ8;A0A077S350	A0A3B6EK54;A0A3B6GVJ8;A0A077S350	Protein kinase domain-containing protein OS=Triticum aestivum OX=4565 PE=4 SV=1;Protein kinase domain-containing protein OS=Triticum aestivum OX=4565 PE=4 SV=1;Protein kinase domain-containing protein OS=Triticum aestivum OX=4565 GN=TRAES_3BF012600140CF	3	2	2	2	7.7	52.992	469	469;472;472	0.001251	2.9075	2
A0A3B6H0Z0	Uncharacterized protein OS=Triticum aestivum OX=4565 PE=4 SV=1		A0A3B6H0Z0;A0A3B6EP83;A0A077S3J6;A0A3B6H4J3;A0A3B6FV13;A0A3B6H464;A0A3B6FZG3;A0A3B6ER70;A0A3B6FVJ4	A0A3B6H0Z0;A0A3B6EP83;A0A077S3J6;A0A3B6H4J3;A0A3B6FV13;A0A3B6H464;A0A3B6FZG3;A0A3B6ER70;A0A3B6FVJ4	Uncharacterized protein OS=Triticum aestivum OX=4565 PE=4 SV=1;Uncharacterized protein OS=Triticum aestivum OX=4565 PE=4 SV=1;Uncharacterized protein OS=Triticum aestivum OX=4565 GN=TRAES_3BF001100050CFD_c1 PE=4 SV=1;Uncharacterized protein OS=Triticum	9	13	13	13	29	62.26	572	572;572;572;573;573;577;577;577;556	0	50.849	72
A0A077S3V2	Aspartate aminotransferase OS=Triticum aestivum OX=4565 GN=TRAES_3BF023000050CFD_c1 PE=3 SV=1	TRAES_3BF023000050CFD_c1	A0A077S3V2;A0A3B6FQY4	A0A077S3V2;A0A3B6FQY4	Aspartate aminotransferase OS=Triticum aestivum OX=4565 GN=TRAES_3BF023000050CFD_c1 PE=3 SV=1;Aspartate aminotransferase OS=Triticum aestivum OX=4565 PE=3 SV=1	2	23	4	4	60.4	49.518	454	454;451	0	7.597	16
A0A3B6EQJ6	Uncharacterized protein OS=Triticum aestivum OX=4565 PE=4 SV=1		A0A3B6EQJ6;A0A077S3X6;A0A3B6GR91;A0A3B6EDD1;A0A077RT43	A0A3B6EQJ6;A0A077S3X6	Uncharacterized protein OS=Triticum aestivum OX=4565 PE=4 SV=1;Uncharacterized protein OS=Triticum aestivum OX=4565 GN=TRAES_3BF063600170CFD_c1 PE=4 SV=1	5	10	10	10	32.6	52.677	488	488;494;417;417;417	0	50.004	80
A0A3B6H037	Sld5 domain-containing protein OS=Triticum aestivum OX=4565 PE=3 SV=1		A0A3B6H037;A0A3B6FRV6;A0A3B6EM73;A0A3B6A0T0;A0A3B5Z3J0;A0A3B5Y531;A0A077S3Z4	A0A3B6H037;A0A3B6FRV6;A0A3B6EM73;A0A3B6A0T0;A0A3B5Z3J0;A0A3B5Y531;A0A077S3Z4	Sld5 domain-containing protein OS=Triticum aestivum OX=4565 PE=3 SV=1;Sld5 domain-containing protein OS=Triticum aestivum OX=4565 PE=3 SV=1;Sld5 domain-containing protein OS=Triticum aestivum OX=4565 PE=3 SV=1;Sld5 domain-containing protein OS=Triticum	7	2	2	2	11.9	21.711	194	194;194;194;194;194;194;194	0.0029396	2.3808	1
A0A3B6GZB5	CMP/dCMP-type deaminase domain-containing protein OS=Triticum aestivum OX=4565 PE=3 SV=1		A0A3B6GZB5;A0A3B6EK09;A0A077S410	A0A3B6GZB5;A0A3B6EK09;A0A077S410	CMP/dCMP-type deaminase domain-containing protein OS=Triticum aestivum OX=4565 PE=3 SV=1;CMP/dCMP-type deaminase domain-containing protein OS=Triticum aestivum OX=4565 PE=3 SV=1;CMP/dCMP-type deaminase domain-containing protein OS=Triticum aestivum OX=4	3	2	2	2	14.4	25.557	236	236;236;236	0	11.21	20
A0A3B6GX94	Uncharacterized protein OS=Triticum aestivum OX=4565 PE=4 SV=1		A0A3B6GX94;A0A3B6FVR7;A0A3B6FV69;A0A3B6H0X3;A0A077S491;A0A3B6FRB5;A0A3B6EML8;A0A3B6EKD9;A0A3B6EK28	A0A3B6GX94;A0A3B6FVR7;A0A3B6FV69;A0A3B6H0X3;A0A077S491;A0A3B6FRB5;A0A3B6EML8;A0A3B6EKD9;A0A3B6EK28	Uncharacterized protein OS=Triticum aestivum OX=4565 PE=4 SV=1;Arf-GAP domain-containing protein OS=Triticum aestivum OX=4565 PE=4 SV=1;Arf-GAP domain-containing protein OS=Triticum aestivum OX=4565 PE=4 SV=1;Arf-GAP domain-containing protein OS=Tritic	9	7	7	7	14.5	73.498	678	678;742;742;753;753;774;742;745;753	0	23.367	18
A0A077S4K0	Protein disulfide-isomerase OS=Triticum aestivum OX=4565 GN=TRAES_3BF039300210CFD_c1 PE=3 SV=1	TRAES_3BF039300210CFD_c1	A0A077S4K0	A0A077S4K0	Protein disulfide-isomerase OS=Triticum aestivum OX=4565 GN=TRAES_3BF039300210CFD_c1 PE=3 SV=1	1	21	3	2	41.8	64.389	588	588	0	30.786	20
A0A077S4M6	Structural maintenance of chromosomes protein OS=Triticum aestivum OX=4565 GN=TRAES_3BF094200010CFD_c1 PE=3 SV=1	TRAES_3BF094200010CFD_c1	A0A077S4M6;REV__A0A3B6AQA3	A0A077S4M6	Structural maintenance of chromosomes protein OS=Triticum aestivum OX=4565 GN=TRAES_3BF094200010CFD_c1 PE=3 SV=1	2	50	3	3	47.9	131.76	1175	1175;1316	0	10.281	17
A0A3B6GWD1	Exocyst subunit Exo70 family protein OS=Triticum aestivum OX=4565 PE=3 SV=1		A0A3B6GWD1;A0A3B6ELN7;A0A077S4Z7;A0A3B5Z1P2;A0A3B5ZXR1;A0A3B5Y3F8	A0A3B6GWD1;A0A3B6ELN7;A0A077S4Z7;A0A3B5Z1P2;A0A3B5ZXR1;A0A3B5Y3F8	Exocyst subunit Exo70 family protein OS=Triticum aestivum OX=4565 PE=3 SV=1;Exocyst subunit Exo70 family protein OS=Triticum aestivum OX=4565 PE=3 SV=1;Exocyst subunit Exo70 family protein OS=Triticum aestivum OX=4565 GN=TRAES_3BF032700160CFD_c1 PE=3 SV	6	3	3	3	5.6	70.423	645	645;648;650;653;654;654	0	6.3336	4
A0A3B6GLD1	Uncharacterized protein OS=Triticum aestivum OX=4565 PE=3 SV=1		A0A3B6GLD1;A0A077S514;A0A3B6GM05;A0A3B6E9X8;A0A3B5XTW9;A0A3B5YRY2	A0A3B6GLD1;A0A077S514;A0A3B6GM05;A0A3B6E9X8	Uncharacterized protein OS=Triticum aestivum OX=4565 PE=3 SV=1;Uncharacterized protein OS=Triticum aestivum OX=4565 GN=TRAES_3BF069100090CFD_c1 PE=3 SV=1;Uncharacterized protein OS=Triticum aestivum OX=4565 PE=3 SV=1;Uncharacterized protein OS=Triticum	6	4	4	4	9.9	65.547	598	598;599;627;600;486;612	0	14.761	8
A0A3B6H2C4	Vps53_N domain-containing protein OS=Triticum aestivum OX=4565 PE=3 SV=1		A0A3B6H2C4;A0A3B6ELY5;A0A077S5F7;A0A3B6H2S3	A0A3B6H2C4;A0A3B6ELY5;A0A077S5F7;A0A3B6H2S3	Vps53_N domain-containing protein OS=Triticum aestivum OX=4565 PE=3 SV=1;Vps53_N domain-containing protein OS=Triticum aestivum OX=4565 PE=3 SV=1;Vps53_N domain-containing protein OS=Triticum aestivum OX=4565 GN=TRAES_3BF044000050CFD_c1 PE=3 SV=1;Vps53	4	4	4	4	6.2	93.392	838	838;838;838;845	0	7.616	6
A0A3B6EM67	Aldo_ket_red domain-containing protein OS=Triticum aestivum OX=4565 PE=3 SV=1		A0A3B6EM67;A0A077S5J8;A0A3B6GWX5;A0A3B6RHP6	A0A3B6EM67;A0A077S5J8;A0A3B6GWX5	Aldo_ket_red domain-containing protein OS=Triticum aestivum OX=4565 PE=3 SV=1;Aldo_ket_red domain-containing protein OS=Triticum aestivum OX=4565 GN=TRAES_3BF065800040CFD_c1 PE=3 SV=1;Aldo_ket_red domain-containing protein OS=Triticum aestivum OX=4565 P	4	6	4	3	18.7	33.662	305	305;305;305;228	0	5.2258	11
A0A077S7C3	Peroxidase OS=Triticum aestivum OX=4565 GN=TRAES_3BF072300070CFD_c1 PE=3 SV=1	TRAES_3BF072300070CFD_c1	A0A077S7C3;A0A3B6H6K7;A0A080YU48;A0A3B6ESH8;A0A3B6ESG4;A0A3B6H2L0;A0A3B6UB84;A0A3B6UAX2;Q8LK23;A0A3B6I4M8;A0A3B6R8P8	A0A077S7C3;A0A3B6H6K7	Peroxidase OS=Triticum aestivum OX=4565 GN=TRAES_3BF072300070CFD_c1 PE=3 SV=1;Peroxidase OS=Triticum aestivum OX=4565 PE=3 SV=1	11	12	12	12	37.7	39.384	369	369;362;382;367;385;365;355;355;358;360;362	0	60.162	96
A0A077S7L9	Uncharacterized protein OS=Triticum aestivum OX=4565 GN=TRAES_3BF018900040CFD_c1 PE=3 SV=1	TRAES_3BF018900040CFD_c1	A0A077S7L9;A0A3B6H230;A0A3B6ETJ9	A0A077S7L9;A0A3B6H230	Uncharacterized protein OS=Triticum aestivum OX=4565 GN=TRAES_3BF018900040CFD_c1 PE=3 SV=1;Uncharacterized protein OS=Triticum aestivum OX=4565 PE=3 SV=1	3	3	3	3	11.4	56.272	511	511;512;514	0	17.955	20
A0A3B6UAM5	Protein kinase domain-containing protein OS=Triticum aestivum OX=4565 PE=4 SV=1		A0A3B6UAM5;A0A3B6ER56;A0A077S8N3;A0A3B6ESS6;A0A3B6FY29;A0A3B6QIW0;A0A3B6PP39;A0A3B6QJJ5;A0A3B6QGS4;A0A3B6PNF1;A0A3B6NTL0;A0A3B6H1E0;A0A3B6SSJ4;A0A3B6TRI2;A0A3B6RNS2;A0A3B6PTU3	A0A3B6UAM5;A0A3B6ER56;A0A077S8N3;A0A3B6ESS6;A0A3B6FY29	Protein kinase domain-containing protein OS=Triticum aestivum OX=4565 PE=4 SV=1;Protein kinase domain-containing protein OS=Triticum aestivum OX=4565 PE=4 SV=1;Protein kinase domain-containing protein OS=Triticum aestivum OX=4565 GN=TRAES_3BF035900210CF	16	14	14	9	36.7	56.111	507	507;507;507;497;500;407;407;458;460;460;460;562;700;705;779;994	0	44.157	69
A0A080YTZ8	Ubiquitin-fold modifier 1 OS=Triticum aestivum OX=4565 GN=TRAES_3BF082600110CFD_c1 PE=3 SV=1	TRAES_3BF082600110CFD_c1	A0A080YTZ8;A0A3B6ESF0;A0A3B6H3L5	A0A080YTZ8;A0A3B6ESF0;A0A3B6H3L5	Ubiquitin-fold modifier 1 OS=Triticum aestivum OX=4565 GN=TRAES_3BF082600110CFD_c1 PE=3 SV=1;Ubiquitin-fold modifier 1 OS=Triticum aestivum OX=4565 PE=3 SV=1;Ubiquitin-fold modifier 1 OS=Triticum aestivum OX=4565 PE=3 SV=1	3	2	2	2	43.4	10.195	99	99;99;100	0	9.1545	10
A0A080YUG0	Epimerase domain-containing protein OS=Triticum aestivum OX=4565 GN=TRAES_3BF156000030CFD_c1 PE=4 SV=1	TRAES_3BF156000030CFD_c1	A0A080YUG0;A0A3B6ER29;A0A3B6SES7;A0A3B6SL34;A0A3B6SIA9;A0A3B6SMF2	A0A080YUG0;A0A3B6ER29	Epimerase domain-containing protein OS=Triticum aestivum OX=4565 GN=TRAES_3BF156000030CFD_c1 PE=4 SV=1;Epimerase domain-containing protein OS=Triticum aestivum OX=4565 PE=4 SV=1	6	17	17	3	48.8	43.359	391	391;391;175;152;162;175	0	144.37	271
A0A3B6H7H0	Uncharacterized protein OS=Triticum aestivum OX=4565 PE=4 SV=1		A0A3B6H7H0;A0A3B6FYX2;A0A080YUL6;A0A3B6ERZ9	A0A3B6H7H0;A0A3B6FYX2;A0A080YUL6;A0A3B6ERZ9	Uncharacterized protein OS=Triticum aestivum OX=4565 PE=4 SV=1;Uncharacterized protein OS=Triticum aestivum OX=4565 PE=4 SV=1;Uncharacterized protein OS=Triticum aestivum OX=4565 GN=TRAES_3BF045500260CFD_c1 PE=4 SV=1;Uncharacterized protein OS=Triticum	4	9	9	9	43.6	31.401	282	282;282;282;282	0	87.551	77
G5DFC5	14-3-3 protein OS=Triticum aestivum OX=4565 PE=2 SV=1		G5DFC5;A0A096UL77;A0A3B6C851;A0A341RM62	G5DFC5;A0A096UL77;A0A3B6C851;A0A341RM62	14-3-3 protein OS=Triticum aestivum OX=4565 PE=2 SV=1;Genome assembly, chromosome: II OS=Triticum aestivum OX=4565 GN=CAMPLR22A2D_LOCUS3277 PE=3 SV=1;14-3-3 protein OS=Triticum aestivum OX=4565 PE=3 SV=1;14_3_3 domain-containing protein OS=Triticum aes	4	17	5	5	63.5	29.97	263	263;263;248;248	0	132.75	78
A0A3B6PL02	Ribosomal_L14e domain-containing protein OS=Triticum aestivum OX=4565 PE=3 SV=1		A0A3B6PL02;W5GTW2;A0A096ULG3	A0A3B6PL02;W5GTW2;A0A096ULG3	Ribosomal_L14e domain-containing protein OS=Triticum aestivum OX=4565 PE=3 SV=1;Ribosomal_L14e domain-containing protein OS=Triticum aestivum OX=4565 PE=3 SV=1;Ribosomal_L14e domain-containing protein OS=Triticum aestivum OX=4565 PE=3 SV=1	3	11	11	3	49.6	15.29	133	133;134;135	0	22.961	207
A0A341Q3A7	(S)-2-hydroxy-acid oxidase OS=Triticum aestivum OX=4565 PE=3 SV=1		A0A341Q3A7;A0A096ULI5;A0A3B6C505	A0A341Q3A7;A0A096ULI5;A0A3B6C505	(S)-2-hydroxy-acid oxidase OS=Triticum aestivum OX=4565 PE=3 SV=1;(S)-2-hydroxy-acid oxidase OS=Triticum aestivum OX=4565 PE=3 SV=1;(S)-2-hydroxy-acid oxidase OS=Triticum aestivum OX=4565 PE=3 SV=1	3	4	4	2	14.3	37.238	342	342;368;376	0	12.285	27
A0A3B6DMH2	Secretory carrier-associated membrane protein OS=Triticum aestivum OX=4565 PE=3 SV=1		A0A3B6DMH2;A0A3B6B5P8;A0A096UNB2;A0A3B6DJY3	A0A3B6DMH2;A0A3B6B5P8;A0A096UNB2;A0A3B6DJY3	Secretory carrier-associated membrane protein OS=Triticum aestivum OX=4565 PE=3 SV=1;Secretory carrier-associated membrane protein OS=Triticum aestivum OX=4565 PE=3 SV=1;Secretory carrier-associated membrane protein OS=Triticum aestivum OX=4565 GN=CAMPL	4	4	4	4	25.5	26.876	239	239;272;272;232	0	14.631	11
A0A3B6AS50	Uncharacterized protein OS=Triticum aestivum OX=4565 PE=3 SV=1		A0A3B6AS50;A0A3B6ATD0;A0A096UNC5;A0A3B6C071	A0A3B6AS50;A0A3B6ATD0;A0A096UNC5;A0A3B6C071	Uncharacterized protein OS=Triticum aestivum OX=4565 PE=3 SV=1;Uncharacterized protein OS=Triticum aestivum OX=4565 PE=3 SV=1;Genome assembly, chromosome: II OS=Triticum aestivum OX=4565 GN=CAMPLR22A2D_LOCUS872 PE=3 SV=1;Uncharacterized protein OS=Trit	4	6	6	6	21.2	39.482	363	363;376;376;377	0	14.926	19
A0A3B6BWI5	PfkB domain-containing protein OS=Triticum aestivum OX=4565 PE=4 SV=1		A0A3B6BWI5;A0A096UND4;A0A3B6ATS1;A0A3B6AQ81;A0A3B6APT8	A0A3B6BWI5;A0A096UND4;A0A3B6ATS1	PfkB domain-containing protein OS=Triticum aestivum OX=4565 PE=4 SV=1;Genome assembly, chromosome: II OS=Triticum aestivum OX=4565 GN=CAMPLR22A2D_LOCUS142 PE=4 SV=1;PfkB domain-containing protein OS=Triticum aestivum OX=4565 PE=4 SV=1	5	5	5	5	10.9	64.012	578	578;578;578;286;308	0	21.591	12
A0A3B6H174	60S ribosomal protein L36 OS=Triticum aestivum OX=4565 PE=3 SV=1		A0A3B6H174;A0A1D5S805;W5CY36;Q5I7L5;A0A096UNN1;W5FLH0;A0A3B5Y2K5	A0A3B6H174;A0A1D5S805;W5CY36;Q5I7L5;A0A096UNN1;W5FLH0;A0A3B5Y2K5	60S ribosomal protein L36 OS=Triticum aestivum OX=4565 PE=3 SV=1;60S ribosomal protein L36 OS=Triticum aestivum OX=4565 PE=3 SV=1;60S ribosomal protein L36 OS=Triticum aestivum OX=4565 GN=TRAES_3BF091800020CFD_c1 PE=3 SV=1;60S ribosomal protein L36 OS=	7	8	8	8	40.6	11.545	101	101;111;112;112;112;113;121	0	15.214	159
A0A3B6HNL6	Uncharacterized protein OS=Triticum aestivum OX=4565 PE=4 SV=1		A0A3B6HNL6;A0A096UQN3;A0A3B6IV15	A0A3B6HNL6;A0A096UQN3;A0A3B6IV15	Uncharacterized protein OS=Triticum aestivum OX=4565 PE=4 SV=1;Uncharacterized protein OS=Triticum aestivum OX=4565 PE=3 SV=1;Uncharacterized protein OS=Triticum aestivum OX=4565 PE=3 SV=1	3	6	6	6	41.5	22.02	200	200;209;209	0	22.801	29
A0A3B6IQV6	Mannose-1-phosphate guanylyltransferase OS=Triticum aestivum OX=4565 PE=4 SV=1		A0A3B6IQV6;A0A096UQP3	A0A3B6IQV6;A0A096UQP3	Mannose-1-phosphate guanylyltransferase OS=Triticum aestivum OX=4565 PE=4 SV=1;Mannose-1-phosphate guanylyltransferase OS=Triticum aestivum OX=4565 PE=4 SV=1	2	10	4	4	36.8	39.309	361	361;361	0	15.89	11
A0A096URP1	Chlorophyll a-b binding protein, chloroplastic OS=Triticum aestivum OX=4565 PE=3 SV=1		A0A096URP1;A0A3B6HUR4;A0A3B6HYC8	A0A096URP1;A0A3B6HUR4;A0A3B6HYC8	Chlorophyll a-b binding protein, chloroplastic OS=Triticum aestivum OX=4565 PE=3 SV=1;Chlorophyll a-b binding protein, chloroplastic OS=Triticum aestivum OX=4565 PE=3 SV=1;Chlorophyll a-b binding protein, chloroplastic OS=Triticum aestivum OX=4565 PE=3	3	9	9	9	38.1	30.785	286	286;288;238	0	75.137	86
A0A096UT45	Uncharacterized protein OS=Triticum aestivum OX=4565 PE=3 SV=1		A0A096UT45;A0A3B6LKH0	A0A096UT45;A0A3B6LKH0	Uncharacterized protein OS=Triticum aestivum OX=4565 PE=3 SV=1;Uncharacterized protein OS=Triticum aestivum OX=4565 PE=3 SV=1	2	6	6	6	46.3	19.422	175	175;175	0	22.179	36
A0A0C4BIR6	Ribosomal_L16 domain-containing protein OS=Triticum aestivum OX=4565 PE=4 SV=1		A0A0C4BIR6	A0A0C4BIR6	Ribosomal_L16 domain-containing protein OS=Triticum aestivum OX=4565 PE=4 SV=1	1	14	14	11	53.4	24.731	219	219	0	170.06	352
A0A0C4BIT2	Epimerase domain-containing protein OS=Triticum aestivum OX=4565 PE=4 SV=1		A0A0C4BIT2	A0A0C4BIT2	Epimerase domain-containing protein OS=Triticum aestivum OX=4565 PE=4 SV=1	1	24	15	15	64.3	42.809	378	378	0	144.91	185
A0A0C4BIT3	Uncharacterized protein OS=Triticum aestivum OX=4565 PE=3 SV=1		A0A0C4BIT3;A0A3B6GP62;A0A3B6EDA7;W5CUG8	A0A0C4BIT3	Uncharacterized protein OS=Triticum aestivum OX=4565 PE=3 SV=1	4	4	2	2	25	23.292	212	212;218;220;222	0	8.7801	23
A0A0C4BIW4	Genome assembly, chromosome: II OS=Triticum aestivum OX=4565 GN=CAMPLR22A2D_LOCUS2947 PE=3 SV=1	CAMPLR22A2D_LOCUS2947	A0A0C4BIW4	A0A0C4BIW4	Genome assembly, chromosome: II OS=Triticum aestivum OX=4565 GN=CAMPLR22A2D_LOCUS2947 PE=3 SV=1	1	13	5	5	70.2	16.319	151	151	0	41.265	133
A0A0C4BIZ6	UMP-CMP kinase OS=Triticum aestivum OX=4565 PE=3 SV=1		A0A0C4BIZ6;A0A3B6C2A9;A0A3B6C2K2;A0A3B6AVG1;A0A341RG58	A0A0C4BIZ6;A0A3B6C2A9;A0A3B6C2K2;A0A3B6AVG1;A0A341RG58	UMP-CMP kinase OS=Triticum aestivum OX=4565 PE=3 SV=1;UMP-CMP kinase OS=Triticum aestivum OX=4565 PE=3 SV=1;Adenylate kinase OS=Triticum aestivum OX=4565 PE=3 SV=1;UMP-CMP kinase OS=Triticum aestivum OX=4565 PE=3 SV=1;Adenylate kinase OS=Triticum aest	5	13	13	11	67.6	23.632	213	213;212;186;207;167	0	39.785	87
A0A3B6EN06	Uncharacterized protein OS=Triticum aestivum OX=4565 PE=4 SV=1		A0A3B6EN06;A0A0C4BJ10;A0A3B6U6X3;A0A3B6ENI8	A0A3B6EN06;A0A0C4BJ10;A0A3B6U6X3;A0A3B6ENI8	Uncharacterized protein OS=Triticum aestivum OX=4565 PE=4 SV=1;Genome assembly, chromosome: II OS=Triticum aestivum OX=4565 GN=CAMPLR22A2D_LOCUS5586 PE=2 SV=1;Uncharacterized protein OS=Triticum aestivum OX=4565 PE=4 SV=1;Uncharacterized protein OS=Tri	4	9	9	8	54.5	23.49	213	213;217;219;158	0	30.166	55
A0A0C4BJ32	Calmodulin OS=Triticum aestivum OX=4565 GN=CaM4-2D PE=2 SV=1	CaM4-2D	A0A0C4BJ32;W5HY25;A0A3B6SS96	A0A0C4BJ32	Calmodulin OS=Triticum aestivum OX=4565 GN=CaM4-2D PE=2 SV=1	3	3	3	3	19	19.343	168	168;181;181	0	20.279	28
A0A0C4BJE5	Serine hydroxymethyltransferase OS=Triticum aestivum OX=4565 PE=3 SV=1		A0A0C4BJE5	A0A0C4BJE5	Serine hydroxymethyltransferase OS=Triticum aestivum OX=4565 PE=3 SV=1	1	22	22	22	54.7	56.122	510	510	0	155.33	197
A0A0C4BK41	AAA domain-containing protein OS=Triticum aestivum OX=4565 PE=3 SV=1		A0A0C4BK41;A0A3B6U569;A0A3B6PR68	A0A0C4BK41;A0A3B6U569;A0A3B6PR68	AAA domain-containing protein OS=Triticum aestivum OX=4565 PE=3 SV=1;AAA domain-containing protein OS=Triticum aestivum OX=4565 PE=3 SV=1;AAA domain-containing protein OS=Triticum aestivum OX=4565 PE=3 SV=1	3	34	34	9	74.6	47.638	426	426;390;418	0	227.34	511
A0A1D6BC85	Ribosomal protein L37 OS=Triticum aestivum OX=4565 PE=3 SV=1		A0A1D6BC85;A0A0C4BK42	A0A1D6BC85;A0A0C4BK42	Ribosomal protein L37 OS=Triticum aestivum OX=4565 PE=3 SV=1;Ribosomal protein L37 OS=Triticum aestivum OX=4565 PE=3 SV=1	2	6	6	6	46.2	10.737	93	93;96	0	25.762	59
A0A0C4BK50	Uncharacterized protein OS=Triticum aestivum OX=4565 PE=3 SV=1		A0A0C4BK50;A0A341XPQ3;A0A341XBG3;A0A341X962;A0A3B5ZZZ3;A0A3B5Z199;A0A3B5Y3T2	A0A0C4BK50;A0A341XPQ3;A0A341XBG3;A0A341X962	Uncharacterized protein OS=Triticum aestivum OX=4565 PE=3 SV=1;Uncharacterized protein OS=Triticum aestivum OX=4565 PE=3 SV=1;Uncharacterized protein OS=Triticum aestivum OX=4565 PE=3 SV=1;Uncharacterized protein OS=Triticum aestivum OX=4565 PE=3 SV=1	7	7	7	5	39.1	21.524	197	197;173;186;175;197;197;197	0	24.279	55
A0A0C4BKA8	AAA domain-containing protein OS=Triticum aestivum OX=4565 PE=3 SV=1		A0A0C4BKA8	A0A0C4BKA8	AAA domain-containing protein OS=Triticum aestivum OX=4565 PE=3 SV=1	1	27	5	5	67	46.763	418	418	0	58.303	103
A0A0C4BKH5	Eukaryotic initiation factor eIF4A OS=Triticum aestivum OX=4565 PE=2 SV=1		A0A0C4BKH5;A0A3B6TVN9;P41378;A0A3B6PID0	A0A0C4BKH5;A0A3B6TVN9;P41378	Eukaryotic initiation factor eIF4A OS=Triticum aestivum OX=4565 PE=2 SV=1;Uncharacterized protein OS=Triticum aestivum OX=4565 PE=3 SV=1;Eukaryotic initiation factor 4A OS=Triticum aestivum OX=4565 PE=2 SV=1	4	31	31	3	69.6	46.971	414	414;414;414;191	0	323.31	734
A0A0C4BKI1	Uncharacterized protein OS=Triticum aestivum OX=4565 PE=3 SV=1		A0A0C4BKI1;A0A3B6SEM6;A0A3B6FW86;A0A3B6HWS1	A0A0C4BKI1;A0A3B6SEM6;A0A3B6FW86	Uncharacterized protein OS=Triticum aestivum OX=4565 PE=3 SV=1;Uncharacterized protein OS=Triticum aestivum OX=4565 PE=3 SV=1;Uncharacterized protein OS=Triticum aestivum OX=4565 PE=3 SV=1	4	8	8	7	58.9	12.72	112	112;149;72;90	0	73.976	125
A0A0C4BKL3	AAA domain-containing protein OS=Triticum aestivum OX=4565 PE=3 SV=1		A0A0C4BKL3;A0A3B6RMS3;A0A3B6RMK7	A0A0C4BKL3;A0A3B6RMS3;A0A3B6RMK7	AAA domain-containing protein OS=Triticum aestivum OX=4565 PE=3 SV=1;AAA domain-containing protein OS=Triticum aestivum OX=4565 PE=3 SV=1;AAA domain-containing protein OS=Triticum aestivum OX=4565 PE=3 SV=1	3	21	20	8	59	44.755	400	400;400;285	0	186.29	280
A0A3B6EQJ1	PlsC domain-containing protein OS=Triticum aestivum OX=4565 PE=4 SV=1		A0A3B6EQJ1;A0A0H3WFR0;D8L9N9;A0A3B6QC87;A0A3B6PE12;A0A3B6NJD7;A0A3B5Z109;A0A3B5Y2C8;A0A3B5ZYB7	A0A3B6EQJ1;A0A0H3WFR0;D8L9N9	PlsC domain-containing protein OS=Triticum aestivum OX=4565 PE=4 SV=1;Glycerol-3-phosphate acyltransferase 6 OS=Triticum aestivum OX=4565 GN=GPAT6 PE=2 SV=1;Glycerol-3-phosphate acyltransferase, expressed OS=Triticum aestivum OX=4565 GN=TAA_ctg0528b.000	9	16	16	16	37.4	55.355	497	497;497;497;505;507;507;513;547;551	0	61.823	72
A0A0K1YXN8	Non-specific serine/threonine protein kinase OS=Triticum aestivum OX=4565 PE=2 SV=1		A0A0K1YXN8;A0A3B5Y4P9;A0A3B6HTV4;A0A3B6G1E1;A0A3B6FY38;A0A3B6H5T6;A0A3B6FXL1;A0A077S134;A0A3B6H1S0;A0A3B6H5U2	A0A0K1YXN8;A0A3B5Y4P9	Non-specific serine/threonine protein kinase OS=Triticum aestivum OX=4565 PE=2 SV=1;Non-specific serine/threonine protein kinase OS=Triticum aestivum OX=4565 PE=4 SV=1	10	16	8	6	34	56.961	500	500;503;350;438;439;161;466;512;516;588	0	28.318	80
A0A0M5ILA7	WRKY45 transcriptional factor OS=Triticum aestivum OX=4565 PE=2 SV=1		A0A0M5ILA7;A0A3B6SJD3;A0A3B6SGY0;A0A3B6RJQ4;A0A3B6RJQ2	A0A0M5ILA7;A0A3B6SJD3;A0A3B6SGY0;A0A3B6RJQ4;A0A3B6RJQ2	WRKY45 transcriptional factor OS=Triticum aestivum OX=4565 PE=2 SV=1;Uncharacterized protein OS=Triticum aestivum OX=4565 PE=4 SV=1;Uncharacterized protein OS=Triticum aestivum OX=4565 PE=4 SV=1;Uncharacterized protein OS=Triticum aestivum OX=4565 PE=4	5	7	7	7	23.4	56.928	522	522;520;522;522;497	0	53.531	34
A0A3B6D693	Ribulose bisphosphate carboxylase small subunit OS=Triticum aestivum OX=4565 PE=3 SV=1		A0A3B6D693;A0A3B6ARZ1;A0A3B6C1D6;A0A3B6BYT1;A0A3B6BYS6;A0A3B6D5L2;A0A0U2V4D5;A0A1D5U6W5;W5BKP3;A0A3B6BYN7;A0A3B6AR41;Q9FEE4;A0A3B6ARH0;A0A3B6ARZ4;A0A3B6ASA9;A0A3B6D5P6;P26667;W5C9Y4;P00871;A0A3B6D605;A0A3B6BYZ2;A0A3B6D609;A0A3B6BYP2	A0A3B6D693;A0A3B6ARZ1;A0A3B6C1D6;A0A3B6BYT1;A0A3B6BYS6;A0A3B6D5L2;A0A0U2V4D5;A0A1D5U6W5;W5BKP3;A0A3B6BYN7;A0A3B6AR41;Q9FEE4;A0A3B6ARH0;A0A3B6ARZ4;A0A3B6ASA9;A0A3B6D5P6;P26667;W5C9Y4;P00871;A0A3B6D605;A0A3B6BYZ2;A0A3B6D609;A0A3B6BYP2	Ribulose bisphosphate carboxylase small subunit OS=Triticum aestivum OX=4565 PE=3 SV=1;Ribulose bisphosphate carboxylase small subunit OS=Triticum aestivum OX=4565 PE=3 SV=1;Ribulose bisphosphate carboxylase small subunit OS=Triticum aestivum OX=4565 PE	23	7	7	4	42.9	19.461	175	175;174;185;175;182;174;175;174;174;169;192;174;175;175;175;175;175;175;174;152;152;165;193	0	244.52	74
A0A125RLL8	MBD6-5AS OS=Triticum aestivum OX=4565 PE=2 SV=1		A0A125RLL8	A0A125RLL8	MBD6-5AS OS=Triticum aestivum OX=4565 PE=2 SV=1	1	21	13	13	68.3	45.045	435	435	0	193.33	170
A0A173FEH2	SKP1-like protein OS=Triticum aestivum OX=4565 GN=tsk1 PE=2 SV=1	tsk1	A0A173FEH2;A0A3B6PE10;A0A3B6QC69;A0A3B6CGK0;A0A3B6RRG2;A0A3B6B6H4;A0A3B6SVR7;A0A3B6SUL9;A0A3B6SQQ0;A0A3B6RQI6;A0A3B6TGB8;A0A3B6KRV1;A0A3B6FTE4;A0A3B6RBZ8;A0A3B6PFI1;A0A3B6GKV0;A0A3B6MMI2;A0A3B6MRG4;A0A3B6NHF6;A0A3B6RPS9;A0A3B6SM86;A0A3B6U0A1;A0A3B6QBF5;A0A3B6PEU3;A0A3B6PEB2;A0A3B6TQG7;A0A3B6LI99;A0A3B6NJM5;A0A3B6LKX9;W5D0U4;A0A3B6RTD0;A0A3B6KHN8	A0A173FEH2;A0A3B6PE10	SKP1-like protein OS=Triticum aestivum OX=4565 GN=tsk1 PE=2 SV=1;SKP1-like protein OS=Triticum aestivum OX=4565 PE=3 SV=1	32	12	12	2	77.7	19.059	175	175;163;135;174;165;176;176;176;176;176;175;134;163;136;137;165;146;180;178;176;176;143;156;168;175;175;175;156;175;165;171;182	0	323.31	220
A0A1B5GDQ9	Caleosin OS=Triticum aestivum OX=4565 GN=Clo7 PE=2 SV=1	Clo7	A0A1B5GDQ9;X4YI83;A0A3B6RGA0;A0A3B6TGP6	A0A1B5GDQ9;X4YI83;A0A3B6RGA0;A0A3B6TGP6	Caleosin OS=Triticum aestivum OX=4565 GN=Clo7 PE=2 SV=1;Caleosin OS=Triticum aestivum OX=4565 GN=Clo7-D PE=2 SV=1;EF-hand domain-containing protein OS=Triticum aestivum OX=4565 PE=3 SV=1;EF-hand domain-containing protein OS=Triticum aestivum OX=4565 PE	4	5	5	5	26.9	23.656	212	212;212;214;232	0	12.435	38
A0A3B5YYP9	Uncharacterized protein OS=Triticum aestivum OX=4565 PE=4 SV=1		A0A3B5YYP9;A0A1D5RQJ7	A0A3B5YYP9;A0A1D5RQJ7	Uncharacterized protein OS=Triticum aestivum OX=4565 PE=4 SV=1;Uncharacterized protein OS=Triticum aestivum OX=4565 PE=4 SV=1	2	4	4	4	42.4	13.241	125	125;125	0	23.224	21
W5A4W8	Splicing factor subunit OS=Triticum aestivum OX=4565 PE=3 SV=1		W5A4W8;A0A1D5RQY5	W5A4W8;A0A1D5RQY5	Splicing factor subunit OS=Triticum aestivum OX=4565 PE=3 SV=1;Splicing factor subunit OS=Triticum aestivum OX=4565 PE=3 SV=1	2	3	3	3	43.7	10.162	87	87;87	0	19.504	65
A0A3B5ZW27	ECH_2 domain-containing protein OS=Triticum aestivum OX=4565 PE=4 SV=1		A0A3B5ZW27;A0A3B5YXQ1;A0A1D5RR38	A0A3B5ZW27;A0A3B5YXQ1;A0A1D5RR38	ECH_2 domain-containing protein OS=Triticum aestivum OX=4565 PE=4 SV=1;ECH_2 domain-containing protein OS=Triticum aestivum OX=4565 PE=4 SV=1;ECH_2 domain-containing protein OS=Triticum aestivum OX=4565 PE=4 SV=1	3	7	7	7	25	44.639	408	408;408;408	0	63.181	64
A0A1D5RRD3	60S ribosomal protein L29 OS=Triticum aestivum OX=4565 PE=3 SV=1		A0A1D5RRD3	A0A1D5RRD3	60S ribosomal protein L29 OS=Triticum aestivum OX=4565 PE=3 SV=1	1	2	2	2	30	6.9729	60	60	0	65.387	10
A0A1D5RU47	Uncharacterized protein OS=Triticum aestivum OX=4565 PE=3 SV=1		A0A1D5RU47;A0A3B5Y5G6	A0A1D5RU47;A0A3B5Y5G6	Uncharacterized protein OS=Triticum aestivum OX=4565 PE=3 SV=1;Uncharacterized protein OS=Triticum aestivum OX=4565 PE=3 SV=1	2	14	14	2	43.2	41.748	366	366;397	0	323.31	144
A0A1D5S072	Complex III subunit 9 OS=Triticum aestivum OX=4565 PE=3 SV=1		A0A1D5S072	A0A1D5S072	Complex III subunit 9 OS=Triticum aestivum OX=4565 PE=3 SV=1	1	5	5	5	61.9	7.2413	63	63	0	11.703	32
A0A3B5YUD5	Serine/threonine-protein phosphatase OS=Triticum aestivum OX=4565 PE=3 SV=1		A0A3B5YUD5;A0A1D5S273;A0A3B5YT15;A0A3B5XVJ6;A0A3B5YTD5;A0A3B5ZPW2;A0A3B5XWS0;A0A3B5YU57;A0A3B5YT14;A0A3B5XVI6	A0A3B5YUD5;A0A1D5S273;A0A3B5YT15;A0A3B5XVJ6;A0A3B5YTD5;A0A3B5ZPW2;A0A3B5XWS0;A0A3B5YU57;A0A3B5YT14;A0A3B5XVI6	Serine/threonine-protein phosphatase OS=Triticum aestivum OX=4565 PE=3 SV=1;Serine/threonine-protein phosphatase OS=Triticum aestivum OX=4565 PE=3 SV=1;Serine/threonine-protein phosphatase OS=Triticum aestivum OX=4565 PE=3 SV=1;Serine/threonine-protein	10	13	9	9	17.8	93.239	858	858;858;890;890;894;964;964;729;555;555	0	30.765	42
W5HIH8	Transcription elongation factor 1 homolog OS=Triticum aestivum OX=4565 PE=3 SV=1		W5HIH8;A0A3B6A1K1;A0A1D5S6W6	W5HIH8;A0A3B6A1K1;A0A1D5S6W6	Transcription elongation factor 1 homolog OS=Triticum aestivum OX=4565 PE=3 SV=1;Transcription elongation factor 1 homolog OS=Triticum aestivum OX=4565 PE=3 SV=1;Transcription elongation factor 1 homolog OS=Triticum aestivum OX=4565 PE=3 SV=1	3	2	2	2	24.7	9.9872	89	89;89;89	0	35.44	23
A0A3B5ZYE4	Sld5 domain-containing protein OS=Triticum aestivum OX=4565 PE=3 SV=1		A0A3B5ZYE4;A0A1D5SB44	A0A3B5ZYE4;A0A1D5SB44	Sld5 domain-containing protein OS=Triticum aestivum OX=4565 PE=3 SV=1;Sld5 domain-containing protein OS=Triticum aestivum OX=4565 PE=3 SV=1	2	5	5	5	37.1	22.979	197	197;197	0	19.693	33
A0A1D5SB94	Uncharacterized protein OS=Triticum aestivum OX=4565 PE=4 SV=1		A0A1D5SB94;A0A3B5ZZA1;A0A3B6EHA1;A0A3B6GU42;A0A077RYE8;A0A3B6GTN2;A0A3B6GQI3	A0A1D5SB94;A0A3B5ZZA1	Uncharacterized protein OS=Triticum aestivum OX=4565 PE=4 SV=1;Uncharacterized protein OS=Triticum aestivum OX=4565 PE=4 SV=1	7	12	12	3	59.2	22.927	206	206;134;185;207;207;176;198	0	45.546	81
A0A3B5Y505	Uncharacterized protein OS=Triticum aestivum OX=4565 PE=3 SV=1		A0A3B5Y505;A0A1D5SBE7;W5D0K0;A0A3B6GV41;A0A3B6EIU4;A0A3B6EL16	A0A3B5Y505;A0A1D5SBE7	Uncharacterized protein OS=Triticum aestivum OX=4565 PE=3 SV=1;Uncharacterized protein OS=Triticum aestivum OX=4565 PE=3 SV=1	6	11	11	11	53.4	29.562	262	262;263;260;263;265;287	0	88.826	104
A0A1D5SEC3	PHB domain-containing protein OS=Triticum aestivum OX=4565 PE=4 SV=1		A0A1D5SEC3;A0A341PC84;A0A3B5Z573	A0A1D5SEC3;A0A341PC84;A0A3B5Z573	PHB domain-containing protein OS=Triticum aestivum OX=4565 PE=4 SV=1;PHB domain-containing protein OS=Triticum aestivum OX=4565 PE=4 SV=1;PHB domain-containing protein OS=Triticum aestivum OX=4565 PE=4 SV=1	3	6	5	5	34.6	27.498	246	246;245;206	0	45.173	50
A0A3B5Y314	Uncharacterized protein OS=Triticum aestivum OX=4565 PE=4 SV=1		A0A3B5Y314;A0A1D5SG47;A0A3B5Y3N0;A0A3B6EQ44;A0A3B5Y2Z0;A0A3B6EN86;A0A3B6ELX8;A0A341T4K2	A0A3B5Y314;A0A1D5SG47;A0A3B5Y3N0;A0A3B6EQ44;A0A3B5Y2Z0;A0A3B6EN86;A0A3B6ELX8;A0A341T4K2	Uncharacterized protein OS=Triticum aestivum OX=4565 PE=4 SV=1;Uncharacterized protein OS=Triticum aestivum OX=4565 PE=4 SV=1;Uncharacterized protein OS=Triticum aestivum OX=4565 PE=4 SV=1;Uncharacterized protein OS=Triticum aestivum OX=4565 PE=4 SV=1;	8	5	4	2	27.6	21.207	192	192;214;202;192;192;214;216;216	0	78.163	41
A0A1D5SGL2	NAD(P)H dehydrogenase (quinone) OS=Triticum aestivum OX=4565 PE=3 SV=1		A0A1D5SGL2;A0A3B5Y460	A0A1D5SGL2;A0A3B5Y460	NAD(P)H dehydrogenase (quinone) OS=Triticum aestivum OX=4565 PE=3 SV=1;NAD(P)H dehydrogenase (quinone) OS=Triticum aestivum OX=4565 PE=3 SV=1	2	7	7	4	46.1	21.782	204	204;204	0	28.505	68
A0A1D5SH22	Uncharacterized protein OS=Triticum aestivum OX=4565 PE=3 SV=1		A0A1D5SH22;A0A3B6QIY3;A0A3B6NTJ5;A0A3B6PND1	A0A1D5SH22	Uncharacterized protein OS=Triticum aestivum OX=4565 PE=3 SV=1	4	5	5	5	38.2	21.545	191	191;191;191;246	0	39.603	23
A0A3B5ZTQ5	AMMECR1 domain-containing protein OS=Triticum aestivum OX=4565 PE=4 SV=1		A0A3B5ZTQ5;A0A1D5SHP6	A0A3B5ZTQ5;A0A1D5SHP6	AMMECR1 domain-containing protein OS=Triticum aestivum OX=4565 PE=4 SV=1;AMMECR1 domain-containing protein OS=Triticum aestivum OX=4565 PE=4 SV=1	2	4	4	4	26.2	24.301	214	214;214	0	13.193	10
A0A1D5SLF7	Uncharacterized protein OS=Triticum aestivum OX=4565 PE=4 SV=1		A0A1D5SLF7;A0A3B5ZNE1	A0A1D5SLF7;A0A3B5ZNE1	Uncharacterized protein OS=Triticum aestivum OX=4565 PE=4 SV=1;Uncharacterized protein OS=Triticum aestivum OX=4565 PE=4 SV=1	2	7	7	2	62.2	14.015	127	127;128	0	52.287	122
A0A1D5SLI4	40S ribosomal protein S4 OS=Triticum aestivum OX=4565 PE=3 SV=1		A0A1D5SLI4;A0A3B5Y0P7	A0A1D5SLI4	40S ribosomal protein S4 OS=Triticum aestivum OX=4565 PE=3 SV=1	2	27	27	27	73.6	29.95	265	265;252	0	200.47	622
A0A1D5SRA5	Coatomer subunit gamma OS=Triticum aestivum OX=4565 PE=3 SV=1		A0A1D5SRA5;A0A3B5XY59	A0A1D5SRA5;A0A3B5XY59	Coatomer subunit gamma OS=Triticum aestivum OX=4565 PE=3 SV=1;Coatomer subunit gamma OS=Triticum aestivum OX=4565 PE=3 SV=1	2	25	20	20	39.5	98.72	889	889;889	0	141	92
A0A3B5Z1R8	Uncharacterized protein OS=Triticum aestivum OX=4565 PE=3 SV=1		A0A3B5Z1R8;A0A3B5Y4B5;A0A3B5Z2U9;A0A1D5SRF8;A0A3B5Z1S0;A0A3B5ZZC0;A0A3B6A0G4;A0A3B5Z354;A0A3B5ZQR6;A0A3B5ZP04;A0A3B5YS98;A0A3B5YTD4;A0A3B5XUR3;A0A3B5XUQ6;A0A3B5XUY7	A0A3B5Z1R8;A0A3B5Y4B5;A0A3B5Z2U9;A0A1D5SRF8;A0A3B5Z1S0;A0A3B5ZZC0;A0A3B6A0G4;A0A3B5Z354	Uncharacterized protein OS=Triticum aestivum OX=4565 PE=3 SV=1;Alpha,alpha-trehalose-phosphate synthase (UDP-forming) OS=Triticum aestivum OX=4565 PE=3 SV=1;Alpha,alpha-trehalose-phosphate synthase (UDP-forming) OS=Triticum aestivum OX=4565 PE=3 SV=1;A	15	7	7	7	13	90.301	805	805;987;1002;1004;1026;1028;1029;1062;585;593;659;662;743;765;929	0	27.899	11
A0A1D5SS06	MHD domain-containing protein OS=Triticum aestivum OX=4565 PE=3 SV=1		A0A1D5SS06;A0A1D5SS05;A0A3B5ZZR9;A0A1D5WQ15;A0A3B6GSY9;A0A3B6EHF0;A0A077RT16;A0A3B6FRZ2;A0A3B6FP90;A0A3B6EJF0	A0A1D5SS06;A0A1D5SS05;A0A3B5ZZR9;A0A1D5WQ15;A0A3B6GSY9;A0A3B6EHF0;A0A077RT16;A0A3B6FRZ2	MHD domain-containing protein OS=Triticum aestivum OX=4565 PE=3 SV=1;MHD domain-containing protein OS=Triticum aestivum OX=4565 PE=3 SV=1;MHD domain-containing protein OS=Triticum aestivum OX=4565 PE=3 SV=1;MHD domain-containing protein OS=Triticum aes	10	12	12	12	43.8	43.578	379	379;429;456;379;429;429;429;428;342;342	0	34.598	48
A0A1D5SSK4	Complex1_LYR_dom domain-containing protein OS=Triticum aestivum OX=4565 PE=4 SV=1		A0A1D5SSK4;A0A3B5Y0M4	A0A1D5SSK4;A0A3B5Y0M4	Complex1_LYR_dom domain-containing protein OS=Triticum aestivum OX=4565 PE=4 SV=1;Complex1_LYR_dom domain-containing protein OS=Triticum aestivum OX=4565 PE=4 SV=1	2	6	6	6	69.2	11.51	107	107;107	0	19.963	21
A0A3B6AWZ1	Chlorophyll a-b binding protein, chloroplastic OS=Triticum aestivum OX=4565 PE=3 SV=1		A0A3B6AWZ1;A0A1D5SV65	A0A3B6AWZ1;A0A1D5SV65	Chlorophyll a-b binding protein, chloroplastic OS=Triticum aestivum OX=4565 PE=3 SV=1;Chlorophyll a-b binding protein, chloroplastic OS=Triticum aestivum OX=4565 PE=3 SV=1	2	2	2	2	5.6	28.742	268	268;268	0.0039422	2.2054	12
A0A1D5SW13	Uncharacterized protein OS=Triticum aestivum OX=4565 PE=4 SV=1		A0A1D5SW13;A0A3B5YXM2	A0A1D5SW13;A0A3B5YXM2	Uncharacterized protein OS=Triticum aestivum OX=4565 PE=4 SV=1;Uncharacterized protein OS=Triticum aestivum OX=4565 PE=4 SV=1	2	6	6	6	45.9	20.395	194	194;194	0	50.439	45
A0A3B5Y692	DNA replication complex GINS protein PSF2 OS=Triticum aestivum OX=4565 PE=3 SV=1		A0A3B5Y692;A0A3B5Y6Y2;A0A1D5SWM0	A0A3B5Y692;A0A3B5Y6Y2;A0A1D5SWM0	DNA replication complex GINS protein PSF2 OS=Triticum aestivum OX=4565 PE=3 SV=1;DNA replication complex GINS protein PSF2 OS=Triticum aestivum OX=4565 PE=3 SV=1;DNA replication complex GINS protein PSF2 OS=Triticum aestivum OX=4565 PE=3 SV=1	3	4	4	4	24.8	23.303	202	202;211;211	0	23.379	18
A0A3B5Z1R9	Uncharacterized protein OS=Triticum aestivum OX=4565 PE=4 SV=1		A0A3B5Z1R9;A0A1D5SXM7;A0A3B6B091;A0A3B6DE73;A0A3B6JII1;A0A3B6JHL9;A0A3B6C818;A0A3B6DEU0;A0A3B6C7Y6;A0A3B6B0S0;A0A3B6JJ94;A0A3B6ISY5;A0A3B6HR07	A0A3B5Z1R9;A0A1D5SXM7	Uncharacterized protein OS=Triticum aestivum OX=4565 PE=4 SV=1;Uncharacterized protein OS=Triticum aestivum OX=4565 PE=4 SV=1	13	3	3	3	7.6	43.06	383	383;383;253;255;343;357;380;386;386;386;387;387;387	0	6.582	21
A0A1D5SXT1	TPT domain-containing protein OS=Triticum aestivum OX=4565 PE=4 SV=1		A0A1D5SXT1;A0A3B5Z0U6	A0A1D5SXT1;A0A3B5Z0U6	TPT domain-containing protein OS=Triticum aestivum OX=4565 PE=4 SV=1;TPT domain-containing protein OS=Triticum aestivum OX=4565 PE=4 SV=1	2	2	2	2	8.5	38.873	354	354;351	0	19.534	11
A0A3B5Y0L1	Nucleolar protein 16 OS=Triticum aestivum OX=4565 PE=3 SV=1		A0A3B5Y0L1;A0A1D5T0F9	A0A3B5Y0L1;A0A1D5T0F9	Nucleolar protein 16 OS=Triticum aestivum OX=4565 PE=3 SV=1;Nucleolar protein 16 OS=Triticum aestivum OX=4565 PE=3 SV=1	2	5	5	5	40.2	21.168	194	194;194	0	34.999	47
A0A1D5TKM2	Eukaryotic translation initiation factor 5A OS=Triticum aestivum OX=4565 GN=CAMPLR22A2D_LOCUS1713 PE=3 SV=1	CAMPLR22A2D_LOCUS1713	A0A1D5TKM2;A0A3B6AUX7;A0A3B6AUB6	A0A1D5TKM2;A0A3B6AUX7;A0A3B6AUB6	Eukaryotic translation initiation factor 5A OS=Triticum aestivum OX=4565 GN=CAMPLR22A2D_LOCUS1713 PE=3 SV=1;Eukaryotic translation initiation factor 5A OS=Triticum aestivum OX=4565 PE=3 SV=1;Eukaryotic translation initiation factor 5A OS=Triticum aestiv	3	10	7	3	64.4	17.344	160	160;173;174	0	128.32	98
A0A3B6BYY2	PKS_ER domain-containing protein OS=Triticum aestivum OX=4565 PE=3 SV=1		A0A3B6BYY2;A0A3B6D5K7;A0A1D5TMA7;A0A3B6BYU6;A0A3B6ASF3;A0A1D5UUX8	A0A3B6BYY2;A0A3B6D5K7;A0A1D5TMA7;A0A3B6BYU6	PKS_ER domain-containing protein OS=Triticum aestivum OX=4565 PE=3 SV=1;PKS_ER domain-containing protein OS=Triticum aestivum OX=4565 PE=3 SV=1;PKS_ER domain-containing protein OS=Triticum aestivum OX=4565 PE=3 SV=1;PKS_ER domain-containing protein OS=	6	5	5	4	20.4	35.097	324	324;358;360;393;359;359	0	9.5655	16
A0A1D5U586	Uncharacterized protein OS=Triticum aestivum OX=4565 PE=4 SV=1		A0A1D5U586	A0A1D5U586	Uncharacterized protein OS=Triticum aestivum OX=4565 PE=4 SV=1	1	3	3	3	47.9	5.6053	48	48	0	14.261	34
A0A3B6ASP4	AAA domain-containing protein OS=Triticum aestivum OX=4565 PE=3 SV=1		A0A3B6ASP4;A0A1D5U7G3	A0A3B6ASP4;A0A1D5U7G3	AAA domain-containing protein OS=Triticum aestivum OX=4565 PE=3 SV=1;Genome assembly, chromosome: II OS=Triticum aestivum OX=4565 GN=CAMPLR22A2D_LOCUS742 PE=3 SV=1	2	21	21	6	50.8	49.633	449	449;449	0	209.37	384
A0A1D5UFU5	ATP-dependent Clp protease proteolytic subunit OS=Triticum aestivum OX=4565 GN=CAMPLR22A2D_LOCUS3755 PE=3 SV=1	CAMPLR22A2D_LOCUS3755	A0A1D5UFU5	A0A1D5UFU5	ATP-dependent Clp protease proteolytic subunit OS=Triticum aestivum OX=4565 GN=CAMPLR22A2D_LOCUS3755 PE=3 SV=1	1	4	2	2	17.3	31.969	300	300	0	3.7536	13
A0A1D5UGI9	Genome assembly, chromosome: II OS=Triticum aestivum OX=4565 GN=CAMPLR22A2D_LOCUS2508 PE=4 SV=1	CAMPLR22A2D_LOCUS2508	A0A1D5UGI9;A0A3B6C5G3;A0A3B6AX29;A0A1D5UGJ0	A0A1D5UGI9	Genome assembly, chromosome: II OS=Triticum aestivum OX=4565 GN=CAMPLR22A2D_LOCUS2508 PE=4 SV=1	4	8	8	2	25.9	40.578	374	374;371;371;371	0	26.416	56
A0A1D5UH46	Aldose 1-epimerase OS=Triticum aestivum OX=4565 GN=CAMPLR22A2D_LOCUS3239 PE=3 SV=1	CAMPLR22A2D_LOCUS3239	A0A1D5UH46;A0A3B6C862;A0A3B6C803	A0A1D5UH46;A0A3B6C862	Aldose 1-epimerase OS=Triticum aestivum OX=4565 GN=CAMPLR22A2D_LOCUS3239 PE=3 SV=1;Aldose 1-epimerase OS=Triticum aestivum OX=4565 PE=3 SV=1	3	9	9	3	43.8	40.292	372	372;372;361	0	88.468	114
A0A3B6DCY1	Carboxypeptidase OS=Triticum aestivum OX=4565 PE=3 SV=1		A0A3B6DCY1;A0A3B6C6S3;A0A3B6AY86;A0A1D5UH54	A0A3B6DCY1;A0A3B6C6S3;A0A3B6AY86;A0A1D5UH54	Carboxypeptidase OS=Triticum aestivum OX=4565 PE=3 SV=1;Carboxypeptidase OS=Triticum aestivum OX=4565 PE=3 SV=1;Carboxypeptidase OS=Triticum aestivum OX=4565 PE=3 SV=1;Carboxypeptidase OS=Triticum aestivum OX=4565 GN=CAMPLR22A2D_LOCUS2858 PE=3 SV=1	4	3	2	2	11.1	51.072	461	461;468;468;468	0	7.084	8
A0A1D5UH61	Genome assembly, chromosome: II OS=Triticum aestivum OX=4565 GN=CAMPLR22A2D_LOCUS2859 PE=3 SV=1	CAMPLR22A2D_LOCUS2859	A0A1D5UH61;A0A3B6C6J9;A0A3B6AZ70;A0A3B6B051;A0A3B6IP55;A0A3B6TPY1;A0A3B6MVC4;A0A3B6IMY0;A0A3B6HYB3;A0A3B5Z1N8;A0A3B6TK85;A0A3B6LU98;A0A3B6MXL8;A0A3B6MYV9;A0A3B6EBL8;A0A3B6LSZ8;A0A3B6AYX4	A0A1D5UH61;A0A3B6C6J9;A0A3B6AZ70;A0A3B6B051	Genome assembly, chromosome: II OS=Triticum aestivum OX=4565 GN=CAMPLR22A2D_LOCUS2859 PE=3 SV=1;Uncharacterized protein OS=Triticum aestivum OX=4565 PE=3 SV=1;Uncharacterized protein OS=Triticum aestivum OX=4565 PE=3 SV=1;UVR domain-containing protein	17	49	49	12	54.2	101.52	917	917;917;895;703;753;359;930;777;773;734;568;689;688;688;633;622;946	0	323.31	581
A0A3B6C8Z7	Chitinase OS=Triticum aestivum OX=4565 PE=4 SV=1		A0A3B6C8Z7;A0A1D5UH99;A0A3B6B2F0	A0A3B6C8Z7;A0A1D5UH99;A0A3B6B2F0	Chitinase OS=Triticum aestivum OX=4565 PE=4 SV=1;Chitinase OS=Triticum aestivum OX=4565 GN=CAMPLR22A2D_LOCUS3502 PE=4 SV=1;Chitinase OS=Triticum aestivum OX=4565 PE=4 SV=1	3	4	4	4	17.1	28.855	275	275;275;276	0	12.478	19
A0A1D5UHB3	Genome assembly, chromosome: II OS=Triticum aestivum OX=4565 GN=CAMPLR22A2D_LOCUS3386 PE=4 SV=1	CAMPLR22A2D_LOCUS3386	A0A1D5UHB3;A0A3B6C8J8	A0A1D5UHB3;A0A3B6C8J8	Genome assembly, chromosome: II OS=Triticum aestivum OX=4565 GN=CAMPLR22A2D_LOCUS3386 PE=4 SV=1;Uncharacterized protein OS=Triticum aestivum OX=4565 PE=4 SV=1	2	12	12	12	31.8	61.162	556	556;557	0	72.649	41
A0A1D5UHE2	Genome assembly, chromosome: II OS=Triticum aestivum OX=4565 GN=CAMPLR22A2D_LOCUS3624 PE=4 SV=1	CAMPLR22A2D_LOCUS3624	A0A1D5UHE2;A0A3B6DG62;A0A3B6B2U4;A0A3B6B0Y7;A0A3B6CBU9;A0A3B6B1H7;A0A3B6C9K5;A0A3B6C9G9;A0A3B6U5A9;A0A3B6U0M8;A0A3B6U5I4	A0A1D5UHE2;A0A3B6DG62;A0A3B6B2U4;A0A3B6B0Y7;A0A3B6CBU9;A0A3B6B1H7;A0A3B6C9K5;A0A3B6C9G9	Genome assembly, chromosome: II OS=Triticum aestivum OX=4565 GN=CAMPLR22A2D_LOCUS3624 PE=4 SV=1;Uncharacterized protein OS=Triticum aestivum OX=4565 PE=4 SV=1;Uncharacterized protein OS=Triticum aestivum OX=4565 PE=4 SV=1;Uncharacterized protein OS=Tri	11	21	21	17	21.8	160.39	1445	1445;1430;1443;1428;1429;1434;1444;1435;266;406;383	0	77.115	136
A0A1D5UHN2	Aminoacyl-tRNA hydrolase OS=Triticum aestivum OX=4565 GN=CAMPLR22A2D_LOCUS4333 PE=4 SV=1	CAMPLR22A2D_LOCUS4333	A0A1D5UHN2;A0A3B6B4R9;A0A3B6CC27	A0A1D5UHN2;A0A3B6B4R9;A0A3B6CC27	Aminoacyl-tRNA hydrolase OS=Triticum aestivum OX=4565 GN=CAMPLR22A2D_LOCUS4333 PE=4 SV=1;Aminoacyl-tRNA hydrolase OS=Triticum aestivum OX=4565 PE=4 SV=1;Aminoacyl-tRNA hydrolase OS=Triticum aestivum OX=4565 PE=4 SV=1	3	4	4	4	42	19.91	188	188;187;181	0	26.315	23
A0A3B6B2U7	GATA-type domain-containing protein OS=Triticum aestivum OX=4565 PE=4 SV=1		A0A3B6B2U7;A0A3B6CCR7;A0A1D5UHP3;A0A3B5YW93;A0A3B6GYS1;A0A3B6PNR4;A0A3B6PSA7;A0A3B6QNK3;A0A3B6NWU0;A0A3B5Z2X4;A0A3B6EI30;A0A3B6FST3;A0A3B5Y5F0;A0A3B5ZYU1;A0A3B5XYV7;A0A3B6KUH9;A0A3B6IWG6;A0A3B6QIM4;A0A3B5YZ41;A0A3B5ZUR2;A0A3B6JS49;A0A3B5Y0V3;A0A3B6LFM2;A0A3B6MK50;A0A3B6KCJ4;A0A3B5ZSD1;A0A3B6NS59	A0A3B6B2U7;A0A3B6CCR7;A0A1D5UHP3;A0A3B5YW93;A0A3B6GYS1;A0A3B6PNR4;A0A3B6PSA7;A0A3B6QNK3;A0A3B6NWU0;A0A3B5Z2X4;A0A3B6EI30;A0A3B6FST3;A0A3B5Y5F0;A0A3B5ZYU1;A0A3B5XYV7;A0A3B6KUH9;A0A3B6IWG6;A0A3B6QIM4;A0A3B5YZ41;A0A3B5ZUR2;A0A3B6JS49;A0A3B5Y0V3;A0A3B6LFM2;A0A3B6MK50;A0A3B6KCJ4;A0A3B5ZSD1;A0A3B6NS59	GATA-type domain-containing protein OS=Triticum aestivum OX=4565 PE=4 SV=1;GATA-type domain-containing protein OS=Triticum aestivum OX=4565 PE=4 SV=1;Genome assembly, chromosome: II OS=Triticum aestivum OX=4565 GN=CAMPLR22A2D_LOCUS3868 PE=4 SV=1;Unchar	27	2	2	2	7.4	46.27	432	432;425;423;285;386;435;411;407;405;400;389;388;387;383;288;377;364;363;357;357;356;349;344;342;341;294;440	0	4.0382	2
A0A1D5UHV4	Protein phosphatase methylesterase 1 OS=Triticum aestivum OX=4565 GN=CAMPLR22A2D_LOCUS3105 PE=3 SV=1	CAMPLR22A2D_LOCUS3105	A0A1D5UHV4;A0A3B6C7H4;A0A3B6AZN0	A0A1D5UHV4;A0A3B6C7H4;A0A3B6AZN0	Protein phosphatase methylesterase 1 OS=Triticum aestivum OX=4565 GN=CAMPLR22A2D_LOCUS3105 PE=3 SV=1;Protein phosphatase methylesterase 1 OS=Triticum aestivum OX=4565 PE=3 SV=1;Protein phosphatase methylesterase 1 OS=Triticum aestivum OX=4565 PE=3 SV=1	3	3	3	3	11.6	37.705	344	344;344;344	0.00042931	3.3252	21
A0A1D5UHW9	Enhancer of rudimentary homolog OS=Triticum aestivum OX=4565 GN=CAMPLR22A2D_LOCUS3546 PE=3 SV=1	CAMPLR22A2D_LOCUS3546	A0A1D5UHW9;A0A3B6C992	A0A1D5UHW9;A0A3B6C992	Enhancer of rudimentary homolog OS=Triticum aestivum OX=4565 GN=CAMPLR22A2D_LOCUS3546 PE=3 SV=1;Uncharacterized protein OS=Triticum aestivum OX=4565 PE=3 SV=1	2	2	2	2	29.1	12.043	103	103;222	0	27.238	16
A0A3B6B316	Uncharacterized protein OS=Triticum aestivum OX=4565 PE=4 SV=1		A0A3B6B316;A0A1D5UI10;A0A3B6CA83	A0A3B6B316;A0A1D5UI10;A0A3B6CA83	Uncharacterized protein OS=Triticum aestivum OX=4565 PE=4 SV=1;Genome assembly, chromosome: II OS=Triticum aestivum OX=4565 GN=CAMPLR22A2D_LOCUS3827 PE=4 SV=1;Uncharacterized protein OS=Triticum aestivum OX=4565 PE=4 SV=1	3	2	2	2	34.7	13.562	124	124;133;136	0	12.661	17
A0A1D5UIJ5	Genome assembly, chromosome: II OS=Triticum aestivum OX=4565 GN=CAMPLR22A2D_LOCUS3288 PE=3 SV=1	CAMPLR22A2D_LOCUS3288	A0A1D5UIJ5;A0A3B6C863	A0A1D5UIJ5	Genome assembly, chromosome: II OS=Triticum aestivum OX=4565 GN=CAMPLR22A2D_LOCUS3288 PE=3 SV=1	2	18	18	3	43.9	54.602	506	506;311	0	266.22	184
A0A1D5UIV5	Genome assembly, chromosome: II OS=Triticum aestivum OX=4565 GN=CAMPLR22A2D_LOCUS2754 PE=4 SV=1	CAMPLR22A2D_LOCUS2754	A0A1D5UIV5;A0A3B6DCM1	A0A1D5UIV5;A0A3B6DCM1	Genome assembly, chromosome: II OS=Triticum aestivum OX=4565 GN=CAMPLR22A2D_LOCUS2754 PE=4 SV=1;Uncharacterized protein OS=Triticum aestivum OX=4565 PE=4 SV=1	2	13	3	2	42.2	51.595	486	486;473	0	64.759	60
A0A3B6C849	Kinesin-like protein OS=Triticum aestivum OX=4565 PE=3 SV=1		A0A3B6C849;A0A1D5UJ02;A0A3B6DIE3;A0A3B6N1I1;A0A3B6DNL6;A0A3B6CDJ5;A0A3B6B5K5;A0A3B6LXC8	A0A3B6C849;A0A1D5UJ02;A0A3B6DIE3	Kinesin-like protein OS=Triticum aestivum OX=4565 PE=3 SV=1;Kinesin-like protein OS=Triticum aestivum OX=4565 GN=CAMPLR22A2D_LOCUS3246 PE=3 SV=1;Kinesin-like protein OS=Triticum aestivum OX=4565 PE=3 SV=1	8	11	11	2	20.6	86.586	772	772;772;676;537;593;593;593;800	0	35.092	33
A0A3B6B1G3	Protoporphyrinogen oxidase OS=Triticum aestivum OX=4565 PE=3 SV=1		A0A3B6B1G3;A0A3B6C923;A0A1D5UJG2	A0A3B6B1G3;A0A3B6C923;A0A1D5UJG2	Protoporphyrinogen oxidase OS=Triticum aestivum OX=4565 PE=3 SV=1;Protoporphyrinogen oxidase OS=Triticum aestivum OX=4565 PE=3 SV=1;Protoporphyrinogen oxidase OS=Triticum aestivum OX=4565 GN=CAMPLR22A2D_LOCUS3478 PE=3 SV=1	3	3	3	3	8.2	58.39	539	539;541;545	0	6.2114	4
A0A1D5UJQ4	Genome assembly, chromosome: II OS=Triticum aestivum OX=4565 GN=CAMPLR22A2D_LOCUS3692 PE=3 SV=1	CAMPLR22A2D_LOCUS3692	A0A1D5UJQ4;A0A3B6DGN6	A0A1D5UJQ4;A0A3B6DGN6	Genome assembly, chromosome: II OS=Triticum aestivum OX=4565 GN=CAMPLR22A2D_LOCUS3692 PE=3 SV=1;Uncharacterized protein OS=Triticum aestivum OX=4565 PE=3 SV=1	2	10	10	2	58.4	23.343	214	214;211	0	60.879	86
A0A1D5UJQ9	Genome assembly, chromosome: II OS=Triticum aestivum OX=4565 GN=CAMPLR22A2D_LOCUS2398 PE=4 SV=1	CAMPLR22A2D_LOCUS2398	A0A1D5UJQ9;A0A3B6AXN6	A0A1D5UJQ9;A0A3B6AXN6	Genome assembly, chromosome: II OS=Triticum aestivum OX=4565 GN=CAMPLR22A2D_LOCUS2398 PE=4 SV=1;Nup54 domain-containing protein OS=Triticum aestivum OX=4565 PE=4 SV=1	2	16	2	2	42.9	42.574	392	392;392	0	14.187	3
A0A3B6C987	Uncharacterized protein OS=Triticum aestivum OX=4565 PE=3 SV=1		A0A3B6C987;A0A3B6B182;A0A1D5UJY2;A0A3B6CBL0	A0A3B6C987;A0A3B6B182;A0A1D5UJY2;A0A3B6CBL0	Uncharacterized protein OS=Triticum aestivum OX=4565 PE=3 SV=1;Uncharacterized protein OS=Triticum aestivum OX=4565 PE=3 SV=1;Genome assembly, chromosome: II OS=Triticum aestivum OX=4565 GN=CAMPLR22A2D_LOCUS3542 PE=3 SV=1;Uncharacterized protein OS=Tri	4	2	2	2	5.8	60.626	555	555;567;568;569	0.00014524	3.5098	1
A0A1D5UK17	Genome assembly, chromosome: II OS=Triticum aestivum OX=4565 GN=CAMPLR22A2D_LOCUS2471 PE=4 SV=1	CAMPLR22A2D_LOCUS2471	A0A1D5UK17;A0A3B6AWX7;A0A3B6C5A1	A0A1D5UK17;A0A3B6AWX7;A0A3B6C5A1	Genome assembly, chromosome: II OS=Triticum aestivum OX=4565 GN=CAMPLR22A2D_LOCUS2471 PE=4 SV=1;Uncharacterized protein OS=Triticum aestivum OX=4565 PE=4 SV=1;Uncharacterized protein OS=Triticum aestivum OX=4565 PE=4 SV=1	3	6	6	6	22.4	35.756	326	326;326;326	0	15.03	16
A0A1D5UK41	Genome assembly, chromosome: II OS=Triticum aestivum OX=4565 GN=CAMPLR22A2D_LOCUS4557 PE=4 SV=1	CAMPLR22A2D_LOCUS4557	A0A1D5UK41;A0A3B6B563;A0A3B6CCT4;A0A3B6QJG2;A0A3B6PM61;A0A3B6NSY3;A0A3B6QGC9;A0A3B6MZ20;A0A3B6LUF9;A0A3B6KN97;A0A3B6N0H4;A0A3B6KQN7	A0A1D5UK41;A0A3B6B563;A0A3B6CCT4	Genome assembly, chromosome: II OS=Triticum aestivum OX=4565 GN=CAMPLR22A2D_LOCUS4557 PE=4 SV=1;Uncharacterized protein OS=Triticum aestivum OX=4565 PE=4 SV=1;Uncharacterized protein OS=Triticum aestivum OX=4565 PE=4 SV=1	12	13	13	13	35.3	61.393	556	556;558;559;548;548;550;459;586;586;586;610;610	0	49.186	37
A0A3B6CCB4	Phospholipid scramblase OS=Triticum aestivum OX=4565 PE=3 SV=1		A0A3B6CCB4;A0A3B6DMF0;A0A3B6DJW2;A0A3B6CCC4;A0A1D5UKF1;A0A3B6CC73;A0A3B6B4Q5;A0A3B6B3U3;A0A3B6B513	A0A3B6CCB4;A0A3B6DMF0;A0A3B6DJW2;A0A3B6CCC4;A0A1D5UKF1;A0A3B6CC73;A0A3B6B4Q5;A0A3B6B3U3;A0A3B6B513	Phospholipid scramblase OS=Triticum aestivum OX=4565 PE=3 SV=1;Phospholipid scramblase OS=Triticum aestivum OX=4565 PE=3 SV=1;Phospholipid scramblase OS=Triticum aestivum OX=4565 PE=3 SV=1;Phospholipid scramblase OS=Triticum aestivum OX=4565 PE=3 SV=1;	9	7	7	7	31	37.08	332	332;334;359;360;362;320;334;359;362	0	48.439	53
A0A3B6B013	J domain-containing protein OS=Triticum aestivum OX=4565 PE=4 SV=1		A0A3B6B013;A0A1D5UKM2;A0A3B6DE60;A0A3B6AYM3	A0A3B6B013;A0A1D5UKM2;A0A3B6DE60;A0A3B6AYM3	J domain-containing protein OS=Triticum aestivum OX=4565 PE=4 SV=1;Genome assembly, chromosome: II OS=Triticum aestivum OX=4565 GN=CAMPLR22A2D_LOCUS2827 PE=4 SV=1;J domain-containing protein OS=Triticum aestivum OX=4565 PE=4 SV=1;J domain-containing pr	4	21	21	2	44.1	82.152	733	733;733;706;706	0	158.76	188
A0A3B6B8H0	Uncharacterized protein OS=Triticum aestivum OX=4565 PE=4 SV=1		A0A3B6B8H0;A0A3B6CIP8;A0A1D5UKM6;A0A3B6RB16	A0A3B6B8H0;A0A3B6CIP8;A0A1D5UKM6;A0A3B6RB16	Uncharacterized protein OS=Triticum aestivum OX=4565 PE=4 SV=1;Uncharacterized protein OS=Triticum aestivum OX=4565 PE=4 SV=1;Genome assembly, chromosome: II OS=Triticum aestivum OX=4565 GN=CAMPLR22A2D_LOCUS5523 PE=4 SV=1;Uncharacterized protein OS=Tri	4	2	2	2	9.3	30.977	301	301;303;303;268	0	23.856	18
A0A1D5UKQ5	Genome assembly, chromosome: II OS=Triticum aestivum OX=4565 GN=CAMPLR22A2D_LOCUS4394 PE=4 SV=1	CAMPLR22A2D_LOCUS4394	A0A1D5UKQ5;A0A3B6CEK9;A0A3B6B4A2	A0A1D5UKQ5;A0A3B6CEK9;A0A3B6B4A2	Genome assembly, chromosome: II OS=Triticum aestivum OX=4565 GN=CAMPLR22A2D_LOCUS4394 PE=4 SV=1;ENTH domain-containing protein OS=Triticum aestivum OX=4565 PE=4 SV=1;ENTH domain-containing protein OS=Triticum aestivum OX=4565 PE=4 SV=1	3	14	14	14	29.6	63.839	602	602;603;612	0	46.83	91
A0A3B6B6M7	Adenosylhomocysteinase OS=Triticum aestivum OX=4565 PE=3 SV=1		A0A3B6B6M7;A0A1D5UKX4	A0A3B6B6M7;A0A1D5UKX4	Adenosylhomocysteinase OS=Triticum aestivum OX=4565 PE=3 SV=1;Adenosylhomocysteinase OS=Triticum aestivum OX=4565 GN=CAMPLR22A2D_LOCUS4911 PE=3 SV=1	2	31	31	3	65.1	52.843	481	481;485	0	317.25	626
A0A1D5UKZ4	40S ribosomal protein S8 OS=Triticum aestivum OX=4565 GN=CAMPLR22A2D_LOCUS2741 PE=3 SV=1	CAMPLR22A2D_LOCUS2741	A0A1D5UKZ4	A0A1D5UKZ4	40S ribosomal protein S8 OS=Triticum aestivum OX=4565 GN=CAMPLR22A2D_LOCUS2741 PE=3 SV=1	1	14	4	4	53.3	25.262	225	225	0	270.99	120
A0A1D5UKZ7	Genome assembly, chromosome: II OS=Triticum aestivum OX=4565 GN=CAMPLR22A2D_LOCUS5531 PE=4 SV=1	CAMPLR22A2D_LOCUS5531	A0A1D5UKZ7	A0A1D5UKZ7	Genome assembly, chromosome: II OS=Triticum aestivum OX=4565 GN=CAMPLR22A2D_LOCUS5531 PE=4 SV=1	1	9	9	2	29.2	41.63	390	390	0	40.24	88
A0A3B6C6E8	Uncharacterized protein OS=Triticum aestivum OX=4565 PE=4 SV=1		A0A3B6C6E8;A0A3B6AY18;A0A1D5UL14	A0A3B6C6E8;A0A3B6AY18;A0A1D5UL14	Uncharacterized protein OS=Triticum aestivum OX=4565 PE=4 SV=1;Uncharacterized protein OS=Triticum aestivum OX=4565 PE=4 SV=1;Genome assembly, chromosome: II OS=Triticum aestivum OX=4565 GN=CAMPLR22A2D_LOCUS2805 PE=4 SV=1	3	2	2	2	6.6	46.905	425	425;425;425	0	4.9292	6
A0A1D5UL37	Peroxidase OS=Triticum aestivum OX=4565 GN=CAMPLR22A2D_LOCUS5724 PE=3 SV=1	CAMPLR22A2D_LOCUS5724	A0A1D5UL37;A0A3B6EN56;A0A3B6FYB3	A0A1D5UL37	Peroxidase OS=Triticum aestivum OX=4565 GN=CAMPLR22A2D_LOCUS5724 PE=3 SV=1	3	13	12	7	51.2	35.68	344	344;239;350	0	145.25	155
A0A3B6C896	FCP1 homology domain-containing protein OS=Triticum aestivum OX=4565 PE=4 SV=1		A0A3B6C896;A0A1D5ULE3;A0A3B6C5U9;A0A3B6C5P0;A0A3B6AYL5;A0A3B6DC37;A0A3B6AXT1;A0A3B6AXB9	A0A3B6C896;A0A1D5ULE3;A0A3B6C5U9;A0A3B6C5P0;A0A3B6AYL5;A0A3B6DC37;A0A3B6AXT1;A0A3B6AXB9	FCP1 homology domain-containing protein OS=Triticum aestivum OX=4565 PE=4 SV=1;Genome assembly, chromosome: II OS=Triticum aestivum OX=4565 GN=CAMPLR22A2D_LOCUS2596 PE=4 SV=1;FCP1 homology domain-containing protein OS=Triticum aestivum OX=4565 PE=4 SV=1	8	3	3	3	8.6	94.385	869	869;870;704;721;721;815;863;874	0	8.1817	4
A0A3B6CGW6	Protein kinase domain-containing protein OS=Triticum aestivum OX=4565 PE=4 SV=1		A0A3B6CGW6;A0A1D5ULN9;A0A3B6TST0;A0A3B6TLG6;A0A3B6SMG3;A0A3B6RHK3;A0A3B6SL45;A0A3B6RGW1	A0A3B6CGW6;A0A1D5ULN9	Protein kinase domain-containing protein OS=Triticum aestivum OX=4565 PE=4 SV=1;Protein kinase domain-containing protein OS=Triticum aestivum OX=4565 PE=4 SV=1	8	7	6	6	18.2	55.37	494	494;494;456;482;482;482;498;498	0	8.292	9
A0A1D5ULT3	Genome assembly, chromosome: II OS=Triticum aestivum OX=4565 GN=CAMPLR22A2D_LOCUS3974 PE=3 SV=1	CAMPLR22A2D_LOCUS3974	A0A1D5ULT3;A0A3B6I5J3;A0A3B6CAK0;REV__A0A3B6RQ42;A0A3B6JLH7	A0A1D5ULT3	Genome assembly, chromosome: II OS=Triticum aestivum OX=4565 GN=CAMPLR22A2D_LOCUS3974 PE=3 SV=1	5	15	8	2	41.7	19.332	187	187;96;126;255;393	0	73.614	153
A0A1D5UM13	Genome assembly, chromosome: II OS=Triticum aestivum OX=4565 GN=CAMPLR22A2D_LOCUS4475 PE=4 SV=1	CAMPLR22A2D_LOCUS4475	A0A1D5UM13	A0A1D5UM13	Genome assembly, chromosome: II OS=Triticum aestivum OX=4565 GN=CAMPLR22A2D_LOCUS4475 PE=4 SV=1	1	26	26	5	40.4	87.559	795	795	0	199.87	206
A0A3B6CC60	Pectin acetylesterase OS=Triticum aestivum OX=4565 PE=3 SV=1		A0A3B6CC60;A0A3B6B4V2;A0A1D5UM85;A0A3B6DJ40	A0A3B6CC60;A0A3B6B4V2;A0A1D5UM85;A0A3B6DJ40	Pectin acetylesterase OS=Triticum aestivum OX=4565 PE=3 SV=1;Pectin acetylesterase OS=Triticum aestivum OX=4565 PE=3 SV=1;Pectin acetylesterase OS=Triticum aestivum OX=4565 GN=CAMPLR22A2D_LOCUS4355 PE=3 SV=1;Pectin acetylesterase OS=Triticum aestivum O	4	3	3	3	10.4	42.656	393	393;393;393;442	0	4.7674	3
A0A3B6C7D6	Splicing factor YJU2 OS=Triticum aestivum OX=4565 PE=3 SV=1		A0A3B6C7D6;A0A3B6EFT7;A0A1D5UMN4;A0A3B6C7L8;A0A3B6GSQ1;A0A3B6FMN6;A0A3B6AZ32;A0A3B6DJQ3;A0A3B6DGI1;A0A1D5UU66	A0A3B6C7D6;A0A3B6EFT7;A0A1D5UMN4;A0A3B6C7L8;A0A3B6GSQ1;A0A3B6FMN6;A0A3B6AZ32;A0A3B6DJQ3;A0A3B6DGI1;A0A1D5UU66	Splicing factor YJU2 OS=Triticum aestivum OX=4565 PE=3 SV=1;Splicing factor YJU2 OS=Triticum aestivum OX=4565 PE=3 SV=1;Splicing factor YJU2 OS=Triticum aestivum OX=4565 GN=CAMPLR22A2D_LOCUS3083 PE=3 SV=1;Splicing factor YJU2 OS=Triticum aestivum OX=45	10	2	2	2	11.5	28.383	243	243;294;332;333;334;334;334;184;192;214	0	14.41	1
P83970	Plasma membrane ATPase OS=Triticum aestivum OX=4565 GN=ha1 PE=2 SV=1	ha1	P83970;A0A1D5UMU8;A0A3B6B6C6;A0A3B6B6Q1;A0A3B6B7P7;A0A3B6CGX0;A0A3B6NU26;A0A3B6QN32;A0A3B6PTW4;A0A3B6TRH6;A0A3B6SK51;A0A3B6RMY8;A0A3B5ZXQ2;A0A3B5YZB4;A0A3B5Y1L9;A0A3B6IZP0;A0A3B6KV07;A0A3B6SIU5;A0A3B6RE30;A0A3B6TDZ0;A0A3B6SHU6;A0A3B6JMY4;A0A3B6RI67;A0A3B6RE35;A0A3B6SFR1;A0A3B6TQN8;A0A3B6REP0;A0A3B6SDB1;A0A3B6LMZ5;A0A3B6RI39;A0A3B6TQ37;A0A3B6LPF7;A0A3B6KI73;A0A3B6SIU0;A0A3B6SC35;A0A3B6KLG3;A0A3B6M…	P83970;A0A1D5UMU8;A0A3B6B6C6;A0A3B6B6Q1;A0A3B6B7P7;A0A3B6CGX0	Plasma membrane ATPase OS=Triticum aestivum OX=4565 GN=ha1 PE=2 SV=1;Plasma membrane ATPase OS=Triticum aestivum OX=4565 PE=3 SV=1;Plasma membrane ATPase OS=Triticum aestivum OX=4565 PE=3 SV=1;Plasma membrane ATPase OS=Triticum aestivum OX=4565 PE=3 SV	62	29	29	21	36.1	104.68	951	951;951;818;676;648;579;947;950;871;949;949;949;957;958;957;977;975;1077;1083;1083;1083;979;988;1049;1060;1061;1083;1082;1076;1061;1082;1066;1069;1082;1081;1075;1075;1074;729;783;889;788;788;788;705;824;841;845;846;1073;892;1083;901;926;933;945;946;948;689;846;955;1099	0	161.81	222
A0A3B6B387	H15 domain-containing protein OS=Triticum aestivum OX=4565 PE=4 SV=1		A0A3B6B387;A0A1D5UN41;A0A3B6CAG6	A0A3B6B387;A0A1D5UN41;A0A3B6CAG6	H15 domain-containing protein OS=Triticum aestivum OX=4565 PE=4 SV=1;Genome assembly, chromosome: II OS=Triticum aestivum OX=4565 GN=CAMPLR22A2D_LOCUS3896 PE=4 SV=1;H15 domain-containing protein OS=Triticum aestivum OX=4565 PE=4 SV=1	3	3	3	3	10	44.959	428	428;430;454	0.00042674	3.2273	1
A0A1D5UN63	Uracil-DNA glycosylase OS=Triticum aestivum OX=4565 GN=CAMPLR22A2D_LOCUS5450 PE=3 SV=1	CAMPLR22A2D_LOCUS5450	A0A1D5UN63;A0A3B6B8L1;A0A3B6B7J0;A0A3B6CG63	A0A1D5UN63;A0A3B6B8L1;A0A3B6B7J0;A0A3B6CG63	Uracil-DNA glycosylase OS=Triticum aestivum OX=4565 GN=CAMPLR22A2D_LOCUS5450 PE=3 SV=1;Uracil-DNA glycosylase OS=Triticum aestivum OX=4565 PE=3 SV=1;Uracil-DNA glycosylase OS=Triticum aestivum OX=4565 PE=3 SV=1;Uracil-DNA glycosylase OS=Triticum aestiv	4	5	5	5	23.9	34	310	310;311;312;312	0	17.596	26
A0A3B6DHU8	Uncharacterized protein OS=Triticum aestivum OX=4565 PE=3 SV=1		A0A3B6DHU8;A0A3B6DED5;A0A1D5UN93;A0A3B6C7T2;A0A3B6C7J5;A0A3B6C7M0;A0A3B6B069;A0A3B6B0J7;A0A3B6DDV2;A0A3B6B152;A0A3B6C7S7	A0A3B6DHU8;A0A3B6DED5;A0A1D5UN93;A0A3B6C7T2;A0A3B6C7J5;A0A3B6C7M0;A0A3B6B069;A0A3B6B0J7;A0A3B6DDV2;A0A3B6B152;A0A3B6C7S7	Uncharacterized protein OS=Triticum aestivum OX=4565 PE=3 SV=1;Uncharacterized protein OS=Triticum aestivum OX=4565 PE=3 SV=1;Genome assembly, chromosome: II OS=Triticum aestivum OX=4565 GN=CAMPLR22A2D_LOCUS3119 PE=3 SV=1;Uncharacterized protein OS=Tri	11	9	3	3	14.4	71.976	647	647;648;655;660;661;668;649;650;390;531;541	0	6.4016	7
A0A1D5UP90	ATP-dependent 6-phosphofructokinase OS=Triticum aestivum OX=4565 GN=PFK PE=3 SV=1	PFK	A0A1D5UP90;A0A3B6C8B8;A0A3B6B181	A0A1D5UP90;A0A3B6C8B8;A0A3B6B181	ATP-dependent 6-phosphofructokinase OS=Triticum aestivum OX=4565 GN=PFK PE=3 SV=1;ATP-dependent 6-phosphofructokinase OS=Triticum aestivum OX=4565 GN=PFK PE=3 SV=1;ATP-dependent 6-phosphofructokinase OS=Triticum aestivum OX=4565 GN=PFK PE=3 SV=1	3	8	8	8	27.9	50.731	469	469;469;469	0	70.629	48
A0A1D5UPA4	AT-hook motif nuclear-localized protein OS=Triticum aestivum OX=4565 GN=CAMPLR22A2D_LOCUS4496 PE=4 SV=1	CAMPLR22A2D_LOCUS4496	A0A1D5UPA4;A0A3B6DJ77;A0A3B6B591;A0A3B6CCK3	A0A1D5UPA4;A0A3B6DJ77;A0A3B6B591;A0A3B6CCK3	AT-hook motif nuclear-localized protein OS=Triticum aestivum OX=4565 GN=CAMPLR22A2D_LOCUS4496 PE=4 SV=1;AT-hook motif nuclear-localized protein OS=Triticum aestivum OX=4565 PE=4 SV=1;AT-hook motif nuclear-localized protein OS=Triticum aestivum OX=4565 P	4	7	5	5	32	41.733	412	412;410;410;412	0	17.625	12
A0A3B6DD73	Uncharacterized protein OS=Triticum aestivum OX=4565 PE=3 SV=1		A0A3B6DD73;A0A3B6C731;A0A3B6C6W1;A0A3B6AYJ6;A0A1D5UPC7	A0A3B6DD73;A0A3B6C731;A0A3B6C6W1;A0A3B6AYJ6;A0A1D5UPC7	Uncharacterized protein OS=Triticum aestivum OX=4565 PE=3 SV=1;Uncharacterized protein OS=Triticum aestivum OX=4565 PE=3 SV=1;Uncharacterized protein OS=Triticum aestivum OX=4565 PE=3 SV=1;Uncharacterized protein OS=Triticum aestivum OX=4565 PE=3 SV=1;	5	10	9	9	34.7	48.523	461	461;461;464;464;464	0	72.082	71
A0A3B6CGX7	Exocyst subunit Exo70 family protein OS=Triticum aestivum OX=4565 PE=3 SV=1		A0A3B6CGX7;A0A1D5UPG4;A0A3B6B9I8;A0A3B6CJ24;A0A3B6B9D1;A0A3B6JGM6;A0A3B6HTU3;A0A3B6MQ26;A0A3B6JFX0;A0A3B6INT5;A0A3B6HXG3;A0A3B6HYF0	A0A3B6CGX7;A0A1D5UPG4;A0A3B6B9I8;A0A3B6CJ24	Exocyst subunit Exo70 family protein OS=Triticum aestivum OX=4565 PE=3 SV=1;Exocyst subunit Exo70 family protein OS=Triticum aestivum OX=4565 GN=CAMPLR22A2D_LOCUS5848 PE=3 SV=1;Exocyst subunit Exo70 family protein OS=Triticum aestivum OX=4565 PE=3 SV=1;	12	12	12	12	26.5	71.575	637	637;637;637;449;449;426;426;645;646;646;646;651	0	40.801	25
A0A1D5UPH0	Genome assembly, chromosome: II OS=Triticum aestivum OX=4565 GN=CAMPLR22A2D_LOCUS2813 PE=3 SV=1	CAMPLR22A2D_LOCUS2813	A0A1D5UPH0;A0A3B6C8Y5;A0A3B6AZ13	A0A1D5UPH0;A0A3B6C8Y5;A0A3B6AZ13	Genome assembly, chromosome: II OS=Triticum aestivum OX=4565 GN=CAMPLR22A2D_LOCUS2813 PE=3 SV=1;Uncharacterized protein OS=Triticum aestivum OX=4565 PE=3 SV=1;Uncharacterized protein OS=Triticum aestivum OX=4565 PE=3 SV=1	3	14	14	14	26.2	79.864	749	749;751;756	0	187.21	155
A0A1D5UPJ9	UBX domain-containing protein OS=Triticum aestivum OX=4565 GN=CAMPLR22A2D_LOCUS5422 PE=4 SV=1	CAMPLR22A2D_LOCUS5422	A0A1D5UPJ9	A0A1D5UPJ9	UBX domain-containing protein OS=Triticum aestivum OX=4565 GN=CAMPLR22A2D_LOCUS5422 PE=4 SV=1	1	13	4	4	42.3	50.293	456	456	0	23.149	14
A0A3B6C8R8	Uncharacterized protein OS=Triticum aestivum OX=4565 PE=3 SV=1		A0A3B6C8R8;A0A3B6CB33;A0A3B6DFN5;A0A1D5UPN7;A0A3B6B1J5;A0A3B6B048;A0A3B6AZN2	A0A3B6C8R8;A0A3B6CB33;A0A3B6DFN5;A0A1D5UPN7;A0A3B6B1J5;A0A3B6B048;A0A3B6AZN2	Uncharacterized protein OS=Triticum aestivum OX=4565 PE=3 SV=1;Galactinol--sucrose galactosyltransferase OS=Triticum aestivum OX=4565 PE=3 SV=1;Galactinol--sucrose galactosyltransferase OS=Triticum aestivum OX=4565 PE=3 SV=1;Galactinol--sucrose galacto	7	2	2	2	6.7	52.162	476	476;740;767;805;476;762;767	0.00042409	3.1334	2
A0A1D5UPP8	Genome assembly, chromosome: II OS=Triticum aestivum OX=4565 GN=CAMPLR22A2D_LOCUS2901 PE=4 SV=1	CAMPLR22A2D_LOCUS2901	A0A1D5UPP8;A0A3B6DDY4;A0A3B6C6R0	A0A1D5UPP8;A0A3B6DDY4;A0A3B6C6R0	Genome assembly, chromosome: II OS=Triticum aestivum OX=4565 GN=CAMPLR22A2D_LOCUS2901 PE=4 SV=1;SAM domain-containing protein OS=Triticum aestivum OX=4565 PE=4 SV=1;SAM domain-containing protein OS=Triticum aestivum OX=4565 PE=4 SV=1	3	8	8	2	30	31.963	300	300;272;272	0	38.43	66
A0A3B6AZ33	Uncharacterized protein OS=Triticum aestivum OX=4565 PE=4 SV=1		A0A3B6AZ33;A0A1D5UPR1;A0A3B6C6M6;A0A3B6B007	A0A3B6AZ33;A0A1D5UPR1;A0A3B6C6M6;A0A3B6B007	Uncharacterized protein OS=Triticum aestivum OX=4565 PE=4 SV=1;Genome assembly, chromosome: II OS=Triticum aestivum OX=4565 GN=CAMPLR22A2D_LOCUS2824 PE=4 SV=1;Uncharacterized protein OS=Triticum aestivum OX=4565 PE=4 SV=1;Uncharacterized protein OS=Tri	4	3	3	3	20	18.579	175	175;175;178;174	0	9.0959	20
A0A3B6DKL8	XendoU domain-containing protein OS=Triticum aestivum OX=4565 PE=3 SV=1		A0A3B6DKL8;A0A1D5UPS6;A0A3B6CAJ6;A0A3B6CCV2;A0A3B6B3V4;A0A3B6B2K0	A0A3B6DKL8;A0A1D5UPS6;A0A3B6CAJ6;A0A3B6CCV2;A0A3B6B3V4;A0A3B6B2K0	XendoU domain-containing protein OS=Triticum aestivum OX=4565 PE=3 SV=1;Genome assembly, chromosome: II OS=Triticum aestivum OX=4565 GN=CAMPLR22A2D_LOCUS3887 PE=3 SV=1;XendoU domain-containing protein OS=Triticum aestivum OX=4565 PE=3 SV=1;XendoU domai	6	6	6	6	21.5	54.558	475	475;476;471;473;474;475	0	44.596	25
A0A3B6CE87	Serine hydroxymethyltransferase OS=Triticum aestivum OX=4565 PE=3 SV=1		A0A3B6CE87;A0A1D5UPW5	A0A3B6CE87;A0A1D5UPW5	Serine hydroxymethyltransferase OS=Triticum aestivum OX=4565 PE=3 SV=1;Serine hydroxymethyltransferase OS=Triticum aestivum OX=4565 GN=CAMPLR22A2D_LOCUS4912 PE=3 SV=1	2	19	15	15	51.2	51.441	471	471;471	0	264.07	273
A0A1D5UQG8	Genome assembly, chromosome: II OS=Triticum aestivum OX=4565 GN=CAMPLR22A2D_LOCUS4144 PE=3 SV=1	CAMPLR22A2D_LOCUS4144	A0A1D5UQG8;A0A3B6B442;A0A3B6CB66	A0A1D5UQG8;A0A3B6B442;A0A3B6CB66	Genome assembly, chromosome: II OS=Triticum aestivum OX=4565 GN=CAMPLR22A2D_LOCUS4144 PE=3 SV=1;AA_kinase domain-containing protein OS=Triticum aestivum OX=4565 PE=3 SV=1;AA_kinase domain-containing protein OS=Triticum aestivum OX=4565 PE=3 SV=1	3	8	8	5	33.5	34.806	337	337;337;330	0	79.451	87
A0A3B6C6R8	Uncharacterized protein OS=Triticum aestivum OX=4565 PE=4 SV=1		A0A3B6C6R8;A0A3B6AZK0;A0A1D5UQX6	A0A3B6C6R8;A0A3B6AZK0;A0A1D5UQX6	Uncharacterized protein OS=Triticum aestivum OX=4565 PE=4 SV=1;Uncharacterized protein OS=Triticum aestivum OX=4565 PE=4 SV=1;Genome assembly, chromosome: II OS=Triticum aestivum OX=4565 GN=CAMPLR22A2D_LOCUS2851 PE=4 SV=1	3	3	3	3	22.2	16.603	158	158;158;158	0	73.983	35
A0A1D5UQZ1	Genome assembly, chromosome: II OS=Triticum aestivum OX=4565 GN=CAMPLR22A2D_LOCUS2743 PE=4 SV=1	CAMPLR22A2D_LOCUS2743	A0A1D5UQZ1;A0A3B6AXW5;A0A3B6C674	A0A1D5UQZ1;A0A3B6AXW5;A0A3B6C674	Genome assembly, chromosome: II OS=Triticum aestivum OX=4565 GN=CAMPLR22A2D_LOCUS2743 PE=4 SV=1;Uncharacterized protein OS=Triticum aestivum OX=4565 PE=4 SV=1;Uncharacterized protein OS=Triticum aestivum OX=4565 PE=4 SV=1	3	5	5	5	15.7	31.041	286	286;286;286	0	6.7407	9
A0A1D5UQZ5	Genome assembly, chromosome: II OS=Triticum aestivum OX=4565 GN=CAMPLR22A2D_LOCUS3567 PE=3 SV=1	CAMPLR22A2D_LOCUS3567	A0A1D5UQZ5;A0A3B6DFZ1;A0A3B6B204	A0A1D5UQZ5;A0A3B6DFZ1;A0A3B6B204	Genome assembly, chromosome: II OS=Triticum aestivum OX=4565 GN=CAMPLR22A2D_LOCUS3567 PE=3 SV=1;Ribosomal_L23eN domain-containing protein OS=Triticum aestivum OX=4565 PE=3 SV=1;Ribosomal_L23eN domain-containing protein OS=Triticum aestivum OX=4565 PE=3	3	12	12	12	50	16.881	152	152;176;176	0	49.598	259
A0A1D5UR27	Genome assembly, chromosome: II OS=Triticum aestivum OX=4565 GN=CAMPLR22A2D_LOCUS2517 PE=4 SV=1	CAMPLR22A2D_LOCUS2517	A0A1D5UR27;A0A3B6DC96	A0A1D5UR27;A0A3B6DC96	Genome assembly, chromosome: II OS=Triticum aestivum OX=4565 GN=CAMPLR22A2D_LOCUS2517 PE=4 SV=1;GYF domain-containing protein OS=Triticum aestivum OX=4565 PE=4 SV=1	2	43	8	4	37.4	185.17	1701	1701;1655	0	20.803	35
A0A3B6DC17	Glutamyl-tRNA(Gln) amidotransferase subunit B, chloroplastic/mitochondrial OS=Triticum aestivum OX=4565 GN=GATB PE=3 SV=1	GATB	A0A3B6DC17;A0A3B6C5T0;A0A3B6AZ87;A0A3B6C5L5;A0A3B6AXV2;A0A1D5URM3;A0A3B6QDQ4;A0A3B6PJR9;A0A3B6NLH2	A0A3B6DC17;A0A3B6C5T0;A0A3B6AZ87;A0A3B6C5L5;A0A3B6AXV2;A0A1D5URM3;A0A3B6QDQ4;A0A3B6PJR9;A0A3B6NLH2	Glutamyl-tRNA(Gln) amidotransferase subunit B, chloroplastic/mitochondrial OS=Triticum aestivum OX=4565 GN=GATB PE=3 SV=1;Glutamyl-tRNA(Gln) amidotransferase subunit B, chloroplastic/mitochondrial OS=Triticum aestivum OX=4565 GN=GATB PE=3 SV=1;Glutamyl-	9	3	3	3	7.3	56.339	509	509;509;509;546;546;546;547;547;547	0	12.379	18
A0A3B6DNS6	Uncharacterized protein OS=Triticum aestivum OX=4565 PE=4 SV=1		A0A3B6DNS6;A0A1D5URR6;A0A3B6BA57;A0A3B6CH73;A0A3B6B966;A0A3B6CH68;A0A3B6CH23;A0A3B6LGC1;A0A3B5ZXK6;A0A1D5UHD1	A0A3B6DNS6;A0A1D5URR6	Uncharacterized protein OS=Triticum aestivum OX=4565 PE=4 SV=1;Genome assembly, chromosome: II OS=Triticum aestivum OX=4565 GN=CAMPLR22A2D_LOCUS5774 PE=4 SV=1	10	9	9	7	20.4	67.111	609	609;631;566;436;483;582;594;318;516;579	0	21.662	24
A0A1D5URS1	Adenosylhomocysteinase OS=Triticum aestivum OX=4565 GN=CAMPLR22A2D_LOCUS4880 PE=3 SV=1	CAMPLR22A2D_LOCUS4880	A0A1D5URS1	A0A1D5URS1	Adenosylhomocysteinase OS=Triticum aestivum OX=4565 GN=CAMPLR22A2D_LOCUS4880 PE=3 SV=1	1	30	4	2	64.5	53.196	485	485	0	32.679	34
A0A1D5URX4	Genome assembly, chromosome: II OS=Triticum aestivum OX=4565 GN=CAMPLR22A2D_LOCUS5459 PE=4 SV=1	CAMPLR22A2D_LOCUS5459	A0A1D5URX4;A0A3B6CG82;A0A3B6B838;A0A3B6CG83	A0A1D5URX4;A0A3B6CG82;A0A3B6B838;A0A3B6CG83	Genome assembly, chromosome: II OS=Triticum aestivum OX=4565 GN=CAMPLR22A2D_LOCUS5459 PE=4 SV=1;Uncharacterized protein OS=Triticum aestivum OX=4565 PE=4 SV=1;Uncharacterized protein OS=Triticum aestivum OX=4565 PE=4 SV=1;Uncharacterized protein OS=Tri	4	5	5	5	12.7	62.526	560	560;528;551;553	0	11.523	5
A0A1D5URZ6	Genome assembly, chromosome: II OS=Triticum aestivum OX=4565 GN=CAMPLR22A2D_LOCUS3844 PE=4 SV=1	CAMPLR22A2D_LOCUS3844	A0A1D5URZ6	A0A1D5URZ6	Genome assembly, chromosome: II OS=Triticum aestivum OX=4565 GN=CAMPLR22A2D_LOCUS3844 PE=4 SV=1	1	34	4	4	61.9	64.124	572	572	0	47.929	42
A0A3B6DJ45	Uncharacterized protein OS=Triticum aestivum OX=4565 PE=3 SV=1		A0A3B6DJ45;A0A3B6CBA4;A0A3B6B1P8;A0A3B6C8Z8;A0A3B6B0E8;A0A1D5US45	A0A3B6DJ45;A0A3B6CBA4;A0A3B6B1P8;A0A3B6C8Z8;A0A3B6B0E8;A0A1D5US45	Uncharacterized protein OS=Triticum aestivum OX=4565 PE=3 SV=1;Uncharacterized protein OS=Triticum aestivum OX=4565 PE=3 SV=1;Uncharacterized protein OS=Triticum aestivum OX=4565 PE=3 SV=1;Uncharacterized protein OS=Triticum aestivum OX=4565 PE=3 SV=1;	6	5	5	5	19.4	23.194	201	201;201;201;204;204;204	0	17.618	47
A0A1D5US77	Genome assembly, chromosome: II OS=Triticum aestivum OX=4565 GN=CAMPLR22A2D_LOCUS3293 PE=4 SV=1	CAMPLR22A2D_LOCUS3293	A0A1D5US77	A0A1D5US77	Genome assembly, chromosome: II OS=Triticum aestivum OX=4565 GN=CAMPLR22A2D_LOCUS3293 PE=4 SV=1	1	9	9	2	42.8	33.092	311	311	0	51.149	38
A0A1D5UT08	Genome assembly, chromosome: II OS=Triticum aestivum OX=4565 GN=CAMPLR22A2D_LOCUS2802 PE=4 SV=1	CAMPLR22A2D_LOCUS2802	A0A1D5UT08;A0A3B6C8X5;A0A3B6AZ03	A0A1D5UT08;A0A3B6C8X5;A0A3B6AZ03	Genome assembly, chromosome: II OS=Triticum aestivum OX=4565 GN=CAMPLR22A2D_LOCUS2802 PE=4 SV=1;SWIB/MDM2 domain-containing protein OS=Triticum aestivum OX=4565 PE=4 SV=1;SWIB/MDM2 domain-containing protein OS=Triticum aestivum OX=4565 PE=4 SV=1	3	18	18	18	36.3	57.425	524	524;525;526	0	97.323	188
A0A3B6C8T0	Mitochondrial inner membrane protease ATP23 OS=Triticum aestivum OX=4565 PE=3 SV=1		A0A3B6C8T0;A0A3B6B027;A0A1D5UTH1	A0A3B6C8T0;A0A3B6B027;A0A1D5UTH1	Mitochondrial inner membrane protease ATP23 OS=Triticum aestivum OX=4565 PE=3 SV=1;Mitochondrial inner membrane protease ATP23 OS=Triticum aestivum OX=4565 PE=3 SV=1;Mitochondrial inner membrane protease ATP23 OS=Triticum aestivum OX=4565 GN=CAMPLR22A2D	3	5	5	5	30.4	22.528	204	204;204;205	0	10.434	14
A0A3B6C563	MAGE domain-containing protein OS=Triticum aestivum OX=4565 PE=4 SV=1		A0A3B6C563;A0A3B6AYB2;A0A1D5UTL9	A0A3B6C563;A0A3B6AYB2;A0A1D5UTL9	MAGE domain-containing protein OS=Triticum aestivum OX=4565 PE=4 SV=1;MAGE domain-containing protein OS=Triticum aestivum OX=4565 PE=4 SV=1;Genome assembly, chromosome: II OS=Triticum aestivum OX=4565 GN=CAMPLR22A2D_LOCUS2482 PE=4 SV=1	3	3	3	3	14.5	26.38	234	234;234;234	0	4.2319	5
A0A1D5UU04	Peroxidase OS=Triticum aestivum OX=4565 GN=CAMPLR22A2D_LOCUS5726 PE=3 SV=1	CAMPLR22A2D_LOCUS5726	A0A1D5UU04	A0A1D5UU04	Peroxidase OS=Triticum aestivum OX=4565 GN=CAMPLR22A2D_LOCUS5726 PE=3 SV=1	1	15	4	3	51	35.388	341	341	0	48.277	55
A0A3B6C9F9	General transcription factor IIH subunit OS=Triticum aestivum OX=4565 PE=3 SV=1		A0A3B6C9F9;A0A3B6B2C0;A0A1D5UU68	A0A3B6C9F9;A0A3B6B2C0;A0A1D5UU68	General transcription factor IIH subunit OS=Triticum aestivum OX=4565 PE=3 SV=1;General transcription factor IIH subunit OS=Triticum aestivum OX=4565 PE=3 SV=1;General transcription factor IIH subunit OS=Triticum aestivum OX=4565 GN=CAMPLR22A2D_LOCUS365	3	3	3	3	12.8	47.412	430	430;430;430	0	6.3521	1
A0A1D5UUJ3	Genome assembly, chromosome: II OS=Triticum aestivum OX=4565 GN=CAMPLR22A2D_LOCUS345 PE=4 SV=1	CAMPLR22A2D_LOCUS345	A0A1D5UUJ3;A0A3B6C0L7	A0A1D5UUJ3;A0A3B6C0L7	Genome assembly, chromosome: II OS=Triticum aestivum OX=4565 GN=CAMPLR22A2D_LOCUS345 PE=4 SV=1;Uncharacterized protein OS=Triticum aestivum OX=4565 PE=4 SV=1	2	5	5	5	46.1	23.197	206	206;206	0	27.646	25
A0A3B6AT42	PAP_fibrillin domain-containing protein OS=Triticum aestivum OX=4565 PE=4 SV=1		A0A3B6AT42;A0A3B6C222;A0A1D5UUP8	A0A3B6AT42;A0A3B6C222;A0A1D5UUP8	PAP_fibrillin domain-containing protein OS=Triticum aestivum OX=4565 PE=4 SV=1;PAP_fibrillin domain-containing protein OS=Triticum aestivum OX=4565 PE=4 SV=1;Genome assembly, chromosome: II OS=Triticum aestivum OX=4565 GN=CAMPLR22A2D_LOCUS1332 PE=4 SV=1	3	4	4	4	17.1	28.995	275	275;276;277	0	7.6478	4
A0A1D5UUP9	Genome assembly, chromosome: II OS=Triticum aestivum OX=4565 GN=CAMPLR22A2D_LOCUS1333 PE=3 SV=1	CAMPLR22A2D_LOCUS1333	A0A1D5UUP9	A0A1D5UUP9	Genome assembly, chromosome: II OS=Triticum aestivum OX=4565 GN=CAMPLR22A2D_LOCUS1333 PE=3 SV=1	1	11	11	11	74	10.928	100	100	0	90.643	161
A0A1D5UUS7	Genome assembly, chromosome: II OS=Triticum aestivum OX=4565 GN=CAMPLR22A2D_LOCUS548 PE=4 SV=1	CAMPLR22A2D_LOCUS548	A0A1D5UUS7;A0A3B6AR45;A0A3B6BYT6	A0A1D5UUS7;A0A3B6AR45;A0A3B6BYT6	Genome assembly, chromosome: II OS=Triticum aestivum OX=4565 GN=CAMPLR22A2D_LOCUS548 PE=4 SV=1;Uncharacterized protein OS=Triticum aestivum OX=4565 PE=4 SV=1;Uncharacterized protein OS=Triticum aestivum OX=4565 PE=4 SV=1	3	3	3	3	11.2	34.675	321	321;322;328	0	6.1	10
A0A3B6C650	Uncharacterized protein OS=Triticum aestivum OX=4565 PE=3 SV=1		A0A3B6C650;A0A3B6AUV6;A0A1D5UV55	A0A3B6C650;A0A3B6AUV6;A0A1D5UV55	Uncharacterized protein OS=Triticum aestivum OX=4565 PE=3 SV=1;Uncharacterized protein OS=Triticum aestivum OX=4565 PE=3 SV=1;Genome assembly, chromosome: II OS=Triticum aestivum OX=4565 GN=CAMPLR22A2D_LOCUS1889 PE=3 SV=1	3	4	3	3	17.2	30.356	290	290;290;290	0	36.193	48
A0A1D5UVF1	Genome assembly, chromosome: II OS=Triticum aestivum OX=4565 GN=CAMPLR22A2D_LOCUS1650 PE=4 SV=1	CAMPLR22A2D_LOCUS1650	A0A1D5UVF1;A0A3B6C314;A0A3B6AUN8	A0A1D5UVF1;A0A3B6C314;A0A3B6AUN8	Genome assembly, chromosome: II OS=Triticum aestivum OX=4565 GN=CAMPLR22A2D_LOCUS1650 PE=4 SV=1;Uncharacterized protein OS=Triticum aestivum OX=4565 PE=4 SV=1;Uncharacterized protein OS=Triticum aestivum OX=4565 PE=4 SV=1	3	5	5	5	21.2	53.563	482	482;482;482	0	20.089	17
A0A3B6D9Z7	ATP-grasp domain-containing protein OS=Triticum aestivum OX=4565 PE=4 SV=1		A0A3B6D9Z7;A0A1D5UVH8;A0A3B6AT43;A0A3B6BZV7	A0A3B6D9Z7;A0A1D5UVH8;A0A3B6AT43;A0A3B6BZV7	ATP-grasp domain-containing protein OS=Triticum aestivum OX=4565 PE=4 SV=1;Genome assembly, chromosome: II OS=Triticum aestivum OX=4565 GN=CAMPLR22A2D_LOCUS786 PE=4 SV=1;Uncharacterized protein OS=Triticum aestivum OX=4565 PE=4 SV=1;Uncharacterized pro	4	13	13	13	18.6	100.73	921	921;942;945;948	0	28.916	37
A0A1D5UVX1	Genome assembly, chromosome: II OS=Triticum aestivum OX=4565 GN=CAMPLR22A2D_LOCUS2360 PE=3 SV=1	CAMPLR22A2D_LOCUS2360	A0A1D5UVX1;A0A3B6AX90;A0A3B6C512	A0A1D5UVX1;A0A3B6AX90;A0A3B6C512	Genome assembly, chromosome: II OS=Triticum aestivum OX=4565 GN=CAMPLR22A2D_LOCUS2360 PE=3 SV=1;Uncharacterized protein OS=Triticum aestivum OX=4565 PE=3 SV=1;Uncharacterized protein OS=Triticum aestivum OX=4565 PE=3 SV=1	3	7	7	7	24.8	44.738	428	428;426;428	0	16.79	11
A0A3B6D590	Dihydrolipoyllysine-residue succinyltransferase OS=Triticum aestivum OX=4565 PE=3 SV=1		A0A3B6D590;A0A3B6APR1;A0A3B6D5H6;A0A3B6AR43;A0A1D5UVY4;A0A3B6BY66	A0A3B6D590;A0A3B6APR1;A0A3B6D5H6;A0A3B6AR43;A0A1D5UVY4;A0A3B6BY66	Dihydrolipoyllysine-residue succinyltransferase OS=Triticum aestivum OX=4565 PE=3 SV=1;Dihydrolipoyllysine-residue succinyltransferase OS=Triticum aestivum OX=4565 PE=3 SV=1;Dihydrolipoyllysine-residue succinyltransferase OS=Triticum aestivum OX=4565 PE	6	15	15	8	38.3	48.361	441	441;441;444;445;445;427	0	155.87	225
A0A3B6DBP1	Helicase ATP-binding domain-containing protein OS=Triticum aestivum OX=4565 PE=3 SV=1		A0A3B6DBP1;A0A3B6AXX8;A0A3B6DF34;A0A1D5UW03;A0A3B6AXE6;A0A3B6AVY9;A0A3B6AWK5	A0A3B6DBP1;A0A3B6AXX8;A0A3B6DF34;A0A1D5UW03;A0A3B6AXE6;A0A3B6AVY9;A0A3B6AWK5	Helicase ATP-binding domain-containing protein OS=Triticum aestivum OX=4565 PE=3 SV=1;Helicase ATP-binding domain-containing protein OS=Triticum aestivum OX=4565 PE=3 SV=1;Helicase ATP-binding domain-containing protein OS=Triticum aestivum OX=4565 PE=3	7	38	3	3	39.4	136.49	1254	1254;1256;1262;1266;1268;1168;1247	0	13.356	19
A0A3B6AT01	Uncharacterized protein OS=Triticum aestivum OX=4565 PE=4 SV=1		A0A3B6AT01;A0A1D5UWX6	A0A3B6AT01;A0A1D5UWX6	Uncharacterized protein OS=Triticum aestivum OX=4565 PE=4 SV=1;Genome assembly, chromosome: II OS=Triticum aestivum OX=4565 GN=CAMPLR22A2D_LOCUS1297 PE=4 SV=1	2	22	22	2	31.5	107.23	933	933;933	0	68.367	61
A0A3B6DAL9	SEC7 domain-containing protein OS=Triticum aestivum OX=4565 PE=4 SV=1		A0A3B6DAL9;A0A1D5UX39	A0A3B6DAL9;A0A1D5UX39	SEC7 domain-containing protein OS=Triticum aestivum OX=4565 PE=4 SV=1;Genome assembly, chromosome: II OS=Triticum aestivum OX=4565 GN=CAMPLR22A2D_LOCUS1958 PE=4 SV=1	2	39	39	4	29.5	189.02	1706	1706;1715	0	238.33	192
A0A1D5UX84	Genome assembly, chromosome: II OS=Triticum aestivum OX=4565 GN=CAMPLR22A2D_LOCUS864 PE=4 SV=1	CAMPLR22A2D_LOCUS864	A0A1D5UX84;A0A3B6C2I5;A0A3B6ARJ7	A0A1D5UX84;A0A3B6C2I5;A0A3B6ARJ7	Genome assembly, chromosome: II OS=Triticum aestivum OX=4565 GN=CAMPLR22A2D_LOCUS864 PE=4 SV=1;BZIP domain-containing protein OS=Triticum aestivum OX=4565 PE=4 SV=1;BZIP domain-containing protein OS=Triticum aestivum OX=4565 PE=4 SV=1	3	4	4	4	18	29.506	272	272;274;274	0	8.7584	9
A0A3B6AS26	RRM domain-containing protein OS=Triticum aestivum OX=4565 PE=4 SV=1		A0A3B6AS26;A0A3B6AQW0;A0A3B6BYS5;A0A1D5UXM2	A0A3B6AS26;A0A3B6AQW0;A0A3B6BYS5;A0A1D5UXM2	RRM domain-containing protein OS=Triticum aestivum OX=4565 PE=4 SV=1;RRM domain-containing protein OS=Triticum aestivum OX=4565 PE=4 SV=1;RRM domain-containing protein OS=Triticum aestivum OX=4565 PE=4 SV=1;Genome assembly, chromosome: II OS=Triticum a	4	9	9	9	41.8	29.639	273	273;278;279;281	0	125.65	133
A0A1D5UXN7	Amine oxidase OS=Triticum aestivum OX=4565 GN=CAMPLR22A2D_LOCUS627 PE=3 SV=1	CAMPLR22A2D_LOCUS627	A0A1D5UXN7	A0A1D5UXN7	Amine oxidase OS=Triticum aestivum OX=4565 GN=CAMPLR22A2D_LOCUS627 PE=3 SV=1	1	22	22	5	41.2	81.117	733	733	0	110.48	201
A0A1D5UXT7	Cysteine proteinase inhibitor OS=Triticum aestivum OX=4565 GN=CAMPLR22A2D_LOCUS1134 PE=3 SV=1	CAMPLR22A2D_LOCUS1134	A0A1D5UXT7;A0A3B6AU95;A0A3B6IKN6;I0JTW3;A0A3B6JF11;A0A3B6JCA3	A0A1D5UXT7;A0A3B6AU95	Cysteine proteinase inhibitor OS=Triticum aestivum OX=4565 GN=CAMPLR22A2D_LOCUS1134 PE=3 SV=1;Cysteine proteinase inhibitor OS=Triticum aestivum OX=4565 PE=3 SV=1	6	4	4	3	41.5	13.083	123	123;123;106;118;119;127	0	40.591	47
A0A3B6D752	tRNA (adenine(58)-N(1))-methyltransferase non-catalytic subunit TRM6 OS=Triticum aestivum OX=4565 PE=3 SV=1		A0A3B6D752;A0A1D5UY66;A0A3B6U326;A0A3B6ECN0;A0A3B6FE46;A0A3B6GL10;D8L9T9;I0JTV3;A0A3B6FHE7;A0A3B6GLN9	A0A3B6D752;A0A1D5UY66;A0A3B6U326;A0A3B6ECN0;A0A3B6FE46;A0A3B6GL10;D8L9T9;I0JTV3	tRNA (adenine(58)-N(1))-methyltransferase non-catalytic subunit TRM6 OS=Triticum aestivum OX=4565 PE=3 SV=1;tRNA (adenine(58)-N(1))-methyltransferase non-catalytic subunit TRM6 OS=Triticum aestivum OX=4565 GN=CAMPLR22A2D_LOCUS46 PE=3 SV=1;tRNA (adenine(	10	8	3	3	19.8	51.575	480	480;483;517;473;474;475;480;481;397;404	0	4.2049	5
A0A3B6D7E9	Uncharacterized protein OS=Triticum aestivum OX=4565 PE=4 SV=1		A0A3B6D7E9;A0A1D5UZ29;A0A3B6BWN7;A0A3B6BZ44;A0A3B6D421;A0A3B6APR5	A0A3B6D7E9;A0A1D5UZ29;A0A3B6BWN7;A0A3B6BZ44;A0A3B6D421;A0A3B6APR5	Uncharacterized protein OS=Triticum aestivum OX=4565 PE=4 SV=1;Genome assembly, chromosome: II OS=Triticum aestivum OX=4565 GN=CAMPLR22A2D_LOCUS123 PE=3 SV=1;Uncharacterized protein OS=Triticum aestivum OX=4565 PE=3 SV=1;Uncharacterized protein OS=Trit	6	21	21	2	28.5	108.56	1004	1004;1052;1041;1043;838;916	0	119.76	120
A0A3B6C3C5	RuvB-like helicase OS=Triticum aestivum OX=4565 PE=3 SV=1		A0A3B6C3C5;A0A1D5UZ96	A0A3B6C3C5;A0A1D5UZ96	RuvB-like helicase OS=Triticum aestivum OX=4565 PE=3 SV=1;RuvB-like helicase OS=Triticum aestivum OX=4565 GN=CAMPLR22A2D_LOCUS1819 PE=3 SV=1	2	22	22	2	50.2	51.653	474	474;474	0	92.351	150
A0A3B6C3X9	V-type proton ATPase subunit H OS=Triticum aestivum OX=4565 PE=3 SV=1		A0A3B6C3X9;A0A3B6AVC7;A0A1D5UZA7;A0A3B6AWR9	A0A3B6C3X9;A0A3B6AVC7;A0A1D5UZA7;A0A3B6AWR9	V-type proton ATPase subunit H OS=Triticum aestivum OX=4565 PE=3 SV=1;V-type proton ATPase subunit H OS=Triticum aestivum OX=4565 PE=3 SV=1;V-type proton ATPase subunit H OS=Triticum aestivum OX=4565 GN=CAMPLR22A2D_LOCUS2020 PE=3 SV=1;V-type proton ATP	4	10	10	10	25.9	51.382	452	452;452;452;455	0	29.027	59
A7L5U6	PHD zinc finger protein OS=Triticum aestivum OX=4565 GN=ZF PE=2 SV=1	ZF	A7L5U6;A0A3B6AVU4;A0A3B6AUY5;A0A1D5V029	A7L5U6;A0A3B6AVU4;A0A3B6AUY5;A0A1D5V029	PHD zinc finger protein OS=Triticum aestivum OX=4565 GN=ZF PE=2 SV=1;PHD-type domain-containing protein OS=Triticum aestivum OX=4565 PE=3 SV=1;PHD-type domain-containing protein OS=Triticum aestivum OX=4565 PE=3 SV=1;Genome assembly, chromosome: II OS=	4	3	3	3	9.6	30.032	272	272;272;273;273	0	6.5183	23
A0A3B6C5I3	BZIP domain-containing protein OS=Triticum aestivum OX=4565 PE=4 SV=1		A0A3B6C5I3;A0A3B6AWS5;A0A3B6DBH1;A0A3B6AXN1;A0A3B6DC94;A0A3B6DB49;A0A3B6C5B1;A0A3B6AY42;A0A1D5V045;A0A3B6DBT6;A0A3B6DBH6	A0A3B6C5I3;A0A3B6AWS5;A0A3B6DBH1;A0A3B6AXN1;A0A3B6DC94;A0A3B6DB49;A0A3B6C5B1;A0A3B6AY42;A0A1D5V045;A0A3B6DBT6	BZIP domain-containing protein OS=Triticum aestivum OX=4565 PE=4 SV=1;BZIP domain-containing protein OS=Triticum aestivum OX=4565 PE=4 SV=1;BZIP domain-containing protein OS=Triticum aestivum OX=4565 PE=4 SV=1;BZIP domain-containing protein OS=Triticum	11	4	4	4	8	39.15	376	376;376;377;377;378;378;378;378;379;299;323	0	5.1738	8
A0A3B6AS77	Uncharacterized protein OS=Triticum aestivum OX=4565 PE=3 SV=1		A0A3B6AS77;A0A1D5V071;A0A3B6C0A3;A0A3B6ARM8;A0A3B6C2M9;A0A3B6JKN3;A0A3B6IPI4;A0A3B6HRT6	A0A3B6AS77;A0A1D5V071;A0A3B6C0A3;A0A3B6ARM8;A0A3B6C2M9	Uncharacterized protein OS=Triticum aestivum OX=4565 PE=3 SV=1;Genome assembly, chromosome: II OS=Triticum aestivum OX=4565 GN=CAMPLR22A2D_LOCUS894 PE=3 SV=1;Uncharacterized protein OS=Triticum aestivum OX=4565 PE=3 SV=1;Uncharacterized protein OS=Trit	8	9	9	9	25.2	50.054	469	469;469;471;457;459;485;485;485	0	58.935	62
A0A3B6ART6	Uncharacterized protein OS=Triticum aestivum OX=4565 PE=3 SV=1		A0A3B6ART6;A0A1D5V089;A0A3B6C0A9	A0A3B6ART6;A0A1D5V089;A0A3B6C0A9	Uncharacterized protein OS=Triticum aestivum OX=4565 PE=3 SV=1;Genome assembly, chromosome: II OS=Triticum aestivum OX=4565 GN=CAMPLR22A2D_LOCUS945 PE=3 SV=1;Uncharacterized protein OS=Triticum aestivum OX=4565 PE=3 SV=1	3	4	4	4	8.4	66.566	604	604;622;627	0	7.6441	9
A0A3B6AU50	4-alpha-glucanotransferase OS=Triticum aestivum OX=4565 PE=3 SV=1		A0A3B6AU50;A0A3B6C281;A0A1D5V0H4	A0A3B6AU50;A0A3B6C281;A0A1D5V0H4	4-alpha-glucanotransferase OS=Triticum aestivum OX=4565 PE=3 SV=1;4-alpha-glucanotransferase OS=Triticum aestivum OX=4565 PE=3 SV=1;4-alpha-glucanotransferase OS=Triticum aestivum OX=4565 GN=CAMPLR22A2D_LOCUS1484 PE=3 SV=1	3	3	3	3	6.3	63.565	574	574;578;578	0	10.383	4
W5B1P6	Protein-serine/threonine phosphatase OS=Triticum aestivum OX=4565 PE=4 SV=1		W5B1P6;A0A1D5V0J3	W5B1P6;A0A1D5V0J3	Protein-serine/threonine phosphatase OS=Triticum aestivum OX=4565 PE=4 SV=1;Protein-serine/threonine phosphatase OS=Triticum aestivum OX=4565 GN=CAMPLR22A2D_LOCUS2180 PE=4 SV=1	2	12	12	12	49	31.854	290	290;290	0	41.752	69
A0A3B6C5V6	Uncharacterized protein OS=Triticum aestivum OX=4565 PE=3 SV=1		A0A3B6C5V6;A0A1D5V0L1;A0A3B6AW05;A0A3B6MVG1;A0A3B6KMK5;A0A3B6LR49;A0A3B6MVY8	A0A3B6C5V6;A0A1D5V0L1;A0A3B6AW05	Uncharacterized protein OS=Triticum aestivum OX=4565 PE=3 SV=1;Genome assembly, chromosome: II OS=Triticum aestivum OX=4565 GN=CAMPLR22A2D_LOCUS1798 PE=3 SV=1;Uncharacterized protein OS=Triticum aestivum OX=4565 PE=3 SV=1	7	5	5	4	10.5	61.327	554	554;555;554;1317;1451;1455;1462	0	40.031	20
A0A1D5V177	Genome assembly, chromosome: II OS=Triticum aestivum OX=4565 GN=CAMPLR22A2D_LOCUS710 PE=3 SV=1	CAMPLR22A2D_LOCUS710	A0A1D5V177	A0A1D5V177	Genome assembly, chromosome: II OS=Triticum aestivum OX=4565 GN=CAMPLR22A2D_LOCUS710 PE=3 SV=1	1	20	2	2	65.1	46.2	415	415	0	8.592	24
A0A1D5V181	Genome assembly, chromosome: II OS=Triticum aestivum OX=4565 GN=CAMPLR22A2D_LOCUS2161 PE=3 SV=1	CAMPLR22A2D_LOCUS2161	A0A1D5V181	A0A1D5V181	Genome assembly, chromosome: II OS=Triticum aestivum OX=4565 GN=CAMPLR22A2D_LOCUS2161 PE=3 SV=1	1	12	12	2	31.6	60.313	545	545	0	81.002	73
A0A1D5V186	Genome assembly, chromosome: II OS=Triticum aestivum OX=4565 GN=CAMPLR22A2D_LOCUS844 PE=4 SV=1	CAMPLR22A2D_LOCUS844	A0A1D5V186;A0A3B6DA59	A0A1D5V186;A0A3B6DA59	Genome assembly, chromosome: II OS=Triticum aestivum OX=4565 GN=CAMPLR22A2D_LOCUS844 PE=4 SV=1;Uncharacterized protein OS=Triticum aestivum OX=4565 PE=4 SV=1	2	14	14	3	55.9	32.513	299	299;298	0	47.598	75
A0A3B6BZY0	Uncharacterized protein OS=Triticum aestivum OX=4565 PE=3 SV=1		A0A3B6BZY0;A0A3B6D787;A0A3B6C023;A0A1D5V187;A0A3B6ASE4;A0A3B6ASX1;A0A3B6D6N8;A0A3B6BZR1;W5EIP1;A0A1D5XZZ3;A0A3B6JKH1;A0A3B6IPQ2;A0A3B6ARH1;A0A341UK78;A0A3B6GVG8;A0A3B6EL62;W5CVU1;A0A3B6FLW0;A0A3B6GX51;A0A3B6GUY8;A0A1D5VYY7;A0A3B6GRT4;A0A3B6QFW7;A0A3B6NNM3;P23923;A0A3B6PK92;A0A3B6QF65;A0A3B6QFW5;A0A3B6NNW8;A0A3B6PLT4;A0A3B6TGU1;A0A3B6SBX2;A0A3B6RGJ4;A0A3B6NPS0	A0A3B6BZY0;A0A3B6D787;A0A3B6C023;A0A1D5V187;A0A3B6ASE4;A0A3B6ASX1;A0A3B6D6N8;A0A3B6BZR1;W5EIP1;A0A1D5XZZ3;A0A3B6JKH1;A0A3B6IPQ2;A0A3B6ARH1	Uncharacterized protein OS=Triticum aestivum OX=4565 PE=3 SV=1;Uncharacterized protein OS=Triticum aestivum OX=4565 PE=3 SV=1;Uncharacterized protein OS=Triticum aestivum OX=4565 PE=3 SV=1;Genome assembly, chromosome: II OS=Triticum aestivum OX=4565 GN	34	7	7	5	22.6	37.457	336	336;333;333;336;333;336;294;295;334;335;329;334;295;298;327;475;332;327;477;332;325;325;466;466;332;458;458;457;457;457;448;448;443;458	0	20.74	52
A0A1D5V1B1	Genome assembly, chromosome: II OS=Triticum aestivum OX=4565 GN=CAMPLR22A2D_LOCUS970 PE=3 SV=1	CAMPLR22A2D_LOCUS970	A0A1D5V1B1;A0A3B6ARX9	A0A1D5V1B1;A0A3B6ARX9	Genome assembly, chromosome: II OS=Triticum aestivum OX=4565 GN=CAMPLR22A2D_LOCUS970 PE=3 SV=1;Uncharacterized protein OS=Triticum aestivum OX=4565 PE=3 SV=1	2	5	5	5	32.8	25.812	232	232;259	0	15.979	26
A0A1D5V1G5	Chlorophyll a-b binding protein, chloroplastic OS=Triticum aestivum OX=4565 GN=CAMPLR22A2D_LOCUS1931 PE=3 SV=1	CAMPLR22A2D_LOCUS1931	A0A1D5V1G5	A0A1D5V1G5	Chlorophyll a-b binding protein, chloroplastic OS=Triticum aestivum OX=4565 GN=CAMPLR22A2D_LOCUS1931 PE=3 SV=1	1	5	5	2	26.9	31.102	286	286	0	26.952	43
A0A1D5V1R8	Pre-mRNA-splicing factor 18 OS=Triticum aestivum OX=4565 GN=CAMPLR22A2D_LOCUS1877 PE=3 SV=1	CAMPLR22A2D_LOCUS1877	A0A1D5V1R8;A0A3B6C3R5;A0A3B6AWP3	A0A1D5V1R8;A0A3B6C3R5;A0A3B6AWP3	Pre-mRNA-splicing factor 18 OS=Triticum aestivum OX=4565 GN=CAMPLR22A2D_LOCUS1877 PE=3 SV=1;Pre-mRNA-splicing factor 18 OS=Triticum aestivum OX=4565 PE=3 SV=1;Pre-mRNA-splicing factor 18 OS=Triticum aestivum OX=4565 PE=3 SV=1	3	16	16	16	42.5	49.944	449	449;431;431	0	145.87	131
A0A1D5V1V4	Genome assembly, chromosome: II OS=Triticum aestivum OX=4565 GN=CAMPLR22A2D_LOCUS210 PE=3 SV=1	CAMPLR22A2D_LOCUS210	A0A1D5V1V4	A0A1D5V1V4	Genome assembly, chromosome: II OS=Triticum aestivum OX=4565 GN=CAMPLR22A2D_LOCUS210 PE=3 SV=1	1	9	2	2	29.6	45.232	412	412	0	56.887	20
W5B397	Heavy metal-associated isoprenylated protein 1 OS=Triticum aestivum OX=4565 GN=HIPP1 PE=2 SV=1	HIPP1	W5B397;A0A1D5V256;A0A3B6SNF2;A0A3B6RMX6	W5B397;A0A1D5V256	Heavy metal-associated isoprenylated protein 1 OS=Triticum aestivum OX=4565 GN=HIPP1 PE=2 SV=1;HMA domain-containing protein OS=Triticum aestivum OX=4565 PE=4 SV=1	4	3	3	3	31	17.292	155	155;155;161;161	0	19.226	10
A0A3B6AT58	Methyltransf_25 domain-containing protein OS=Triticum aestivum OX=4565 PE=4 SV=1		A0A3B6AT58;A0A1D5V2B1	A0A3B6AT58;A0A1D5V2B1	Methyltransf_25 domain-containing protein OS=Triticum aestivum OX=4565 PE=4 SV=1;Genome assembly, chromosome: II OS=Triticum aestivum OX=4565 GN=CAMPLR22A2D_LOCUS1353 PE=4 SV=1	2	2	2	2	5.7	65.28	601	601;604	0	4.535	3
A0A3B6C534	40S ribosomal protein SA OS=Triticum aestivum OX=4565 PE=3 SV=1		A0A3B6C534;A0A3B6AV88;A0A1D5V2G6	A0A3B6C534;A0A3B6AV88;A0A1D5V2G6	40S ribosomal protein SA OS=Triticum aestivum OX=4565 PE=3 SV=1;40S ribosomal protein SA OS=Triticum aestivum OX=4565 PE=3 SV=1;40S ribosomal protein SA OS=Triticum aestivum OX=4565 GN=CAMPLR22A2D_LOCUS1579 PE=3 SV=1	3	14	3	3	47.4	32.895	304	304;304;304	0	54.777	67
A0A3B6ASA3	Protein-serine/threonine phosphatase OS=Triticum aestivum OX=4565 PE=4 SV=1		A0A3B6ASA3;A0A3B6C2B5;A0A1D5V2H8;A0A3B6ARX2;A0A3B6ARC5;A0A3B6AT57;A0A3B6JKU0;A0A3B6HV14;A0A3B6HR69;A0A3B6JIX2;A0A3B6JL70;A0A3B6FQA7;A0A3B6GSW0;A0A3B6IRL2;A0A3B6FLH0;A0A3B6EH25;A0A3B6GQY1;A0A3B6FPN4	A0A3B6ASA3;A0A3B6C2B5;A0A1D5V2H8;A0A3B6ARX2;A0A3B6ARC5;A0A3B6AT57;A0A3B6JKU0;A0A3B6HV14;A0A3B6HR69;A0A3B6JIX2;A0A3B6JL70	Protein-serine/threonine phosphatase OS=Triticum aestivum OX=4565 PE=4 SV=1;Protein-serine/threonine phosphatase OS=Triticum aestivum OX=4565 PE=4 SV=1;Protein-serine/threonine phosphatase OS=Triticum aestivum OX=4565 GN=CAMPLR22A2D_LOCUS797 PE=4 SV=1;	18	3	3	3	11.5	32.963	305	305;435;435;435;471;410;415;415;433;439;433;416;325;411;325;467;467;467	0	4.2002	7
A0A1D5V2X9	Genome assembly, chromosome: II OS=Triticum aestivum OX=4565 GN=CAMPLR22A2D_LOCUS715 PE=3 SV=1	CAMPLR22A2D_LOCUS715	A0A1D5V2X9;A0A3B6AS29;A0A3B6BZP7;A0A3B6JJW5;A0A3B6HSF5;A0A3B6IUA5;A0A3B6KH37;A0A3B5YXV9;A0A3B5YXY1;A0A3B5Y0H1;A0A3B5ZUV2;A0A3B5Y0R8;A0A3B6LIF9;A0A3B5Y0Z7;A0A3B6MPI2;A0A3B6LK45;A0A3B5YZ22;A0A3B5ZWJ5	A0A1D5V2X9;A0A3B6AS29;A0A3B6BZP7;A0A3B6JJW5;A0A3B6HSF5;A0A3B6IUA5	Genome assembly, chromosome: II OS=Triticum aestivum OX=4565 GN=CAMPLR22A2D_LOCUS715 PE=3 SV=1;PMR5N domain-containing protein OS=Triticum aestivum OX=4565 PE=3 SV=1;PMR5N domain-containing protein OS=Triticum aestivum OX=4565 PE=3 SV=1;PMR5N domain-co	18	4	4	4	8.3	60.351	544	544;540;544;574;573;573;460;487;486;453;481;477;476;476;464;464;463;482	0	5.7918	3
A0A3B6DEV5	AA_TRNA_LIGASE_II domain-containing protein OS=Triticum aestivum OX=4565 PE=4 SV=1		A0A3B6DEV5;A0A3B6C4T4;A0A1D5V322;A0A3B6C4Q0;A0A3B6AY32;A0A3B6AX52	A0A3B6DEV5;A0A3B6C4T4;A0A1D5V322;A0A3B6C4Q0;A0A3B6AY32;A0A3B6AX52	AA_TRNA_LIGASE_II domain-containing protein OS=Triticum aestivum OX=4565 PE=4 SV=1;AA_TRNA_LIGASE_II domain-containing protein OS=Triticum aestivum OX=4565 PE=4 SV=1;Asparagine--tRNA ligase OS=Triticum aestivum OX=4565 GN=CAMPLR22A2D_LOCUS2245 PE=3 SV=1	6	4	3	3	10.5	50.832	456	456;462;530;536;350;424	0	7.2194	6
A0A1D5V328	Genome assembly, chromosome: II OS=Triticum aestivum OX=4565 GN=CAMPLR22A2D_LOCUS1524 PE=4 SV=1	CAMPLR22A2D_LOCUS1524	A0A1D5V328	A0A1D5V328	Genome assembly, chromosome: II OS=Triticum aestivum OX=4565 GN=CAMPLR22A2D_LOCUS1524 PE=4 SV=1	1	6	6	2	60.5	18.085	162	162	0	74.435	108
A0A1D5V348	Sulfate adenylyltransferase OS=Triticum aestivum OX=4565 GN=CAMPLR22A2D_LOCUS279 PE=4 SV=1	CAMPLR22A2D_LOCUS279	A0A1D5V348;A0A3B6C0B5;A0A3B6AR76	A0A1D5V348;A0A3B6C0B5;A0A3B6AR76	Sulfate adenylyltransferase OS=Triticum aestivum OX=4565 GN=CAMPLR22A2D_LOCUS279 PE=4 SV=1;Sulfate adenylyltransferase OS=Triticum aestivum OX=4565 PE=4 SV=1;Sulfate adenylyltransferase OS=Triticum aestivum OX=4565 PE=4 SV=1	3	13	11	11	27.3	52.192	477	477;420;420	0	29.564	44
A0A1D5V3A3	Genome assembly, chromosome: II OS=Triticum aestivum OX=4565 GN=CAMPLR22A2D_LOCUS306 PE=4 SV=1	CAMPLR22A2D_LOCUS306	A0A1D5V3A3;A0A3B6ARB3;A0A3B6BY00	A0A1D5V3A3;A0A3B6ARB3;A0A3B6BY00	Genome assembly, chromosome: II OS=Triticum aestivum OX=4565 GN=CAMPLR22A2D_LOCUS306 PE=4 SV=1;PMEI domain-containing protein OS=Triticum aestivum OX=4565 PE=4 SV=1;PMEI domain-containing protein OS=Triticum aestivum OX=4565 PE=4 SV=1	3	5	5	5	22.5	21.776	213	213;212;213	0	12.934	33
A0A1D5V3C4	Genome assembly, chromosome: II OS=Triticum aestivum OX=4565 GN=CAMPLR22A2D_LOCUS1934 PE=4 SV=1	CAMPLR22A2D_LOCUS1934	A0A1D5V3C4;A0A3B6SKA5;A0A3B6SLN3;A0A3B6RK75;A0A3B6SE40;A0A3B6RGV1;A0A3B6RG65;A0A1D6CUL1;A0A3B6TSQ9	A0A1D5V3C4	Genome assembly, chromosome: II OS=Triticum aestivum OX=4565 GN=CAMPLR22A2D_LOCUS1934 PE=4 SV=1	9	11	2	2	53.3	29.637	272	272;145;214;214;225;225;229;229;236	0	3.5815	7
A0A3B6N1C7	Uncharacterized protein OS=Triticum aestivum OX=4565 PE=4 SV=1		A0A3B6N1C7;A0A3B6KQY3;A0A3B6N001;A0A3B6C1M4;A0A1D5V3G0;A0A3B6ATM0;A0A3B6LWS0	A0A3B6N1C7;A0A3B6KQY3;A0A3B6N001;A0A3B6C1M4;A0A1D5V3G0;A0A3B6ATM0	Uncharacterized protein OS=Triticum aestivum OX=4565 PE=4 SV=1;Uncharacterized protein OS=Triticum aestivum OX=4565 PE=4 SV=1;Uncharacterized protein OS=Triticum aestivum OX=4565 PE=4 SV=1;Uncharacterized protein OS=Triticum aestivum OX=4565 PE=4 SV=1;	7	3	3	3	8.3	43.62	374	374;403;404;437;437;437;308	0	15.172	19
A0A1D5V3K8	Genome assembly, chromosome: II OS=Triticum aestivum OX=4565 GN=CAMPLR22A2D_LOCUS1326 PE=3 SV=1	CAMPLR22A2D_LOCUS1326	A0A1D5V3K8;W5C2Z0;A0A3B6DBU0	A0A1D5V3K8;W5C2Z0	Genome assembly, chromosome: II OS=Triticum aestivum OX=4565 GN=CAMPLR22A2D_LOCUS1326 PE=3 SV=1;Trafficking protein particle complex subunit OS=Triticum aestivum OX=4565 PE=2 SV=1	3	5	5	5	26.9	24.28	219	219;187;168	0	12.558	24
A0A3B6C3S6	Ribosome-recycling factor, chloroplastic OS=Triticum aestivum OX=4565 PE=3 SV=1		A0A3B6C3S6;A0A3B6AVV2;A0A1D5V3M3;A0A3B6DAC7;A0A3B6C3J8	A0A3B6C3S6;A0A3B6AVV2;A0A1D5V3M3;A0A3B6DAC7;A0A3B6C3J8	Ribosome-recycling factor, chloroplastic OS=Triticum aestivum OX=4565 PE=3 SV=1;Ribosome-recycling factor, chloroplastic OS=Triticum aestivum OX=4565 PE=3 SV=1;Ribosome-recycling factor, chloroplastic OS=Triticum aestivum OX=4565 GN=CAMPLR22A2D_LOCUS188	5	6	6	6	30.5	29.427	266	266;266;266;234;234	0	87.158	69
A0A1D5V3Q9	Genome assembly, chromosome: II OS=Triticum aestivum OX=4565 GN=CAMPLR22A2D_LOCUS1420 PE=3 SV=1	CAMPLR22A2D_LOCUS1420	A0A1D5V3Q9;A0A3B6AUC7;A0A3B6C1Z6	A0A1D5V3Q9;A0A3B6AUC7;A0A3B6C1Z6	Genome assembly, chromosome: II OS=Triticum aestivum OX=4565 GN=CAMPLR22A2D_LOCUS1420 PE=3 SV=1;Uncharacterized protein OS=Triticum aestivum OX=4565 PE=3 SV=1;Uncharacterized protein OS=Triticum aestivum OX=4565 PE=3 SV=1	3	2	2	2	4.3	56.36	510	510;510;511	0.0017774	2.6551	8
A0A1D5V616	Uncharacterized protein OS=Triticum aestivum OX=4565 PE=3 SV=1		A0A1D5V616;W5CXE7;A0A3B6EF91	A0A1D5V616;W5CXE7	Uncharacterized protein OS=Triticum aestivum OX=4565 PE=3 SV=1;Uncharacterized protein OS=Triticum aestivum OX=4565 GN=TRAES_3BF086900030CFD_c1 PE=3 SV=1	3	5	5	5	30.3	13.811	122	122;122;346	0	12.692	61
D8L9K9	Fructose-bisphosphatase OS=Triticum aestivum OX=4565 GN=TAA_ctg0464b.00040.1 PE=3 SV=1	TAA_ctg0464b.00040.1	D8L9K9;A0A1D5VCR6	D8L9K9;A0A1D5VCR6	Fructose-bisphosphatase OS=Triticum aestivum OX=4565 GN=TAA_ctg0464b.00040.1 PE=3 SV=1;Fructose-bisphosphatase OS=Triticum aestivum OX=4565 PE=3 SV=1	2	2	2	2	6.1	37.421	344	344;344	0.0013731	2.7178	2
A0A3B6EQ88	Serine C-palmitoyltransferase OS=Triticum aestivum OX=4565 PE=3 SV=1		A0A3B6EQ88;A0A1D5VVS9;A0A3B6FYV9;A0A3B6ET59	A0A3B6EQ88;A0A1D5VVS9;A0A3B6FYV9;A0A3B6ET59	Serine C-palmitoyltransferase OS=Triticum aestivum OX=4565 PE=3 SV=1;Serine C-palmitoyltransferase OS=Triticum aestivum OX=4565 PE=3 SV=1;Serine C-palmitoyltransferase OS=Triticum aestivum OX=4565 PE=3 SV=1;Serine C-palmitoyltransferase OS=Triticum aes	4	2	2	2	5.5	53.676	489	489;489;508;514	0	6.1157	6
A0A1D5VX51	Protein kinase domain-containing protein OS=Triticum aestivum OX=4565 PE=3 SV=1		A0A1D5VX51;A0A1D5WD85;A0A3B6EH14;A0A3B6EHA8;A0A3B6GRA2;A0A3B6FJV4;A0A3B6EDB7;A0A3B6GP76;A0A3B6FN23;A0A3B6EFI4;A0A3B6EDP5;A0A3B6EEL7;A0A3B6GQL7;A0A3B6FNN9;A0A3B6EHD3	A0A1D5VX51;A0A1D5WD85;A0A3B6EH14;A0A3B6EHA8	Protein kinase domain-containing protein OS=Triticum aestivum OX=4565 PE=3 SV=1;Protein kinase domain-containing protein OS=Triticum aestivum OX=4565 PE=3 SV=1;Protein kinase domain-containing protein OS=Triticum aestivum OX=4565 PE=3 SV=1;Protein kina	15	19	19	11	49.4	51.891	464	464;473;464;473;303;303;303;352;352;352;352;368;404;404;404	0	85.327	177
A0A1D5W0G4	Uncharacterized protein OS=Triticum aestivum OX=4565 PE=3 SV=1		A0A1D5W0G4	A0A1D5W0G4	Uncharacterized protein OS=Triticum aestivum OX=4565 PE=3 SV=1	1	2	2	2	28.1	12.672	114	114	0	8.5794	12
A0A1D5W6Q2	Uncharacterized protein OS=Triticum aestivum OX=4565 PE=3 SV=1		A0A1D5W6Q2;A0A3B6H2M0	A0A1D5W6Q2;A0A3B6H2M0	Uncharacterized protein OS=Triticum aestivum OX=4565 PE=3 SV=1;Uncharacterized protein OS=Triticum aestivum OX=4565 PE=3 SV=1	2	4	4	4	58	8.0965	69	69;68	0	31.083	98
A0A1D5W7I4	Ribosomal protein OS=Triticum aestivum OX=4565 PE=3 SV=1		A0A1D5W7I4;A0A3B6EQP9;A0A3B6FTM6;A0A3B6EMK0	A0A1D5W7I4;A0A3B6EQP9;A0A3B6FTM6;A0A3B6EMK0	Ribosomal protein OS=Triticum aestivum OX=4565 PE=3 SV=1;Ribosomal protein OS=Triticum aestivum OX=4565 PE=3 SV=1;Ribosomal protein OS=Triticum aestivum OX=4565 PE=3 SV=1;Ribosomal protein OS=Triticum aestivum OX=4565 PE=3 SV=1	4	14	9	9	59.3	24.633	216	216;141;155;155	0	115.58	173
A0A1D5W7M9	Uncharacterized protein OS=Triticum aestivum OX=4565 PE=4 SV=1		A0A1D5W7M9;A0A1D5W7M8	A0A1D5W7M9;A0A1D5W7M8	Uncharacterized protein OS=Triticum aestivum OX=4565 PE=4 SV=1;Uncharacterized protein OS=Triticum aestivum OX=4565 PE=4 SV=1	2	8	7	5	50.2	22.503	203	203;221	0	43.99	54
A0A1D5W940	PUA domain-containing protein OS=Triticum aestivum OX=4565 PE=4 SV=1		A0A1D5W940;A0A3B6H4G3	A0A1D5W940;A0A3B6H4G3	PUA domain-containing protein OS=Triticum aestivum OX=4565 PE=4 SV=1;PUA domain-containing protein OS=Triticum aestivum OX=4565 PE=4 SV=1	2	8	8	8	48.1	20.371	181	181;140	0	31.563	69
A0A1D5W9E8	Oxidored_q6 domain-containing protein OS=Triticum aestivum OX=4565 PE=3 SV=1		A0A1D5W9E8;A0A3B5Z3E7;A0A3B5ZZC2;A0A3B5Y591;A0A3B5Z2C5	A0A1D5W9E8;A0A3B5Z3E7;A0A3B5ZZC2;A0A3B5Y591;A0A3B5Z2C5	Oxidored_q6 domain-containing protein OS=Triticum aestivum OX=4565 PE=3 SV=1;Oxidored_q6 domain-containing protein OS=Triticum aestivum OX=4565 PE=3 SV=1;Oxidored_q6 domain-containing protein OS=Triticum aestivum OX=4565 PE=3 SV=1;Oxidored_q6 domain-co	5	7	7	7	29.2	22.059	202	202;203;205;195;203	0	39.979	77
A0A1D5WIS4	Fructose-bisphosphate aldolase OS=Triticum aestivum OX=4565 GN=FBA15 PE=3 SV=1	FBA15	A0A1D5WIS4	A0A1D5WIS4	Fructose-bisphosphate aldolase OS=Triticum aestivum OX=4565 GN=FBA15 PE=3 SV=1	1	29	6	2	77.4	38.782	358	358	0	145.88	148
A0A3B6EMW9	Uncharacterized protein OS=Triticum aestivum OX=4565 PE=4 SV=1		A0A3B6EMW9;A0A1D5WMG7	A0A3B6EMW9;A0A1D5WMG7	Uncharacterized protein OS=Triticum aestivum OX=4565 PE=4 SV=1;Uncharacterized protein OS=Triticum aestivum OX=4565 PE=4 SV=1	2	7	7	7	38.9	26.433	247	247;247	0	51.791	48
A0A1D5WVM8	Carboxypeptidase OS=Triticum aestivum OX=4565 GN=GS5 PE=2 SV=1	GS5	A0A1D5WVM8	A0A1D5WVM8	Carboxypeptidase OS=Triticum aestivum OX=4565 GN=GS5 PE=2 SV=1	1	4	4	4	8.9	54.275	481	481	0	7.6311	5
A0A1D5WW05	Pyruvate kinase OS=Triticum aestivum OX=4565 PE=3 SV=1		A0A1D5WW05	A0A1D5WW05	Pyruvate kinase OS=Triticum aestivum OX=4565 PE=3 SV=1	1	23	21	4	55.2	55.536	513	513	0	228.73	258
A0A1D5X2E0	Protein transport protein Sec61 subunit beta OS=Triticum aestivum OX=4565 PE=3 SV=1		A0A1D5X2E0	A0A1D5X2E0	Protein transport protein Sec61 subunit beta OS=Triticum aestivum OX=4565 PE=3 SV=1	1	4	4	3	59.5	11.031	111	111	0	61.82	39
A0A1D5X4P8	Uncharacterized protein OS=Triticum aestivum OX=4565 PE=3 SV=1		A0A1D5X4P8;W5ET99	A0A1D5X4P8;W5ET99	Uncharacterized protein OS=Triticum aestivum OX=4565 PE=3 SV=1;Uncharacterized protein OS=Triticum aestivum OX=4565 PE=3 SV=1	2	8	8	8	32.5	33.7	289	289;304	0	18.95	32
A0A1D5X5C6	Uncharacterized protein OS=Triticum aestivum OX=4565 PE=3 SV=1		A0A1D5X5C6;A0A3B6HZ58	A0A1D5X5C6;A0A3B6HZ58	Uncharacterized protein OS=Triticum aestivum OX=4565 PE=3 SV=1;Uncharacterized protein OS=Triticum aestivum OX=4565 PE=3 SV=1	2	24	24	3	74	41.62	377	377;379	0	323.31	688
A0A3B6IKU9	Costars domain-containing protein OS=Triticum aestivum OX=4565 PE=3 SV=1		A0A3B6IKU9;A0A1D5X5V5	A0A3B6IKU9;A0A1D5X5V5	Costars domain-containing protein OS=Triticum aestivum OX=4565 PE=3 SV=1;Costars domain-containing protein OS=Triticum aestivum OX=4565 PE=3 SV=1	2	4	4	4	43.3	10.031	90	90;90	0	11.917	35
A0A3B6JKY1	Uncharacterized protein OS=Triticum aestivum OX=4565 PE=4 SV=1		A0A3B6JKY1;A0A1D5XAT0;A0A3B5XYP9;A0A3B5YUY3;A0A3B5ZS85	A0A3B6JKY1;A0A1D5XAT0	Uncharacterized protein OS=Triticum aestivum OX=4565 PE=4 SV=1;Uncharacterized protein OS=Triticum aestivum OX=4565 PE=4 SV=1	5	7	7	6	53.9	18.338	167	167;199;153;200;200	0	15.326	23
A0A1D5XDB6	Elongation factor 1-alpha OS=Triticum aestivum OX=4565 PE=3 SV=1		A0A1D5XDB6	A0A1D5XDB6	Elongation factor 1-alpha OS=Triticum aestivum OX=4565 PE=3 SV=1	1	37	37	3	75.2	49.14	447	447	0	323.31	2032
A0A1D5XJ95	Serine/threonine-protein phosphatase OS=Triticum aestivum OX=4565 PE=3 SV=1		A0A1D5XJ95;A5H7F0;A0A3B6HPE4;A0A3B6HN39	A0A1D5XJ95;A5H7F0;A0A3B6HPE4;A0A3B6HN39	Serine/threonine-protein phosphatase OS=Triticum aestivum OX=4565 PE=3 SV=1;Serine/threonine-protein phosphatase OS=Triticum aestivum OX=4565 GN=PP2Ac-1 PE=2 SV=1;Serine/threonine-protein phosphatase OS=Triticum aestivum OX=4565 PE=3 SV=1;Serine/threon	4	12	8	6	48.9	34.898	307	307;313;307;321	0	120.16	95
A0A3B6HSF4	Radical SAM core domain-containing protein OS=Triticum aestivum OX=4565 PE=4 SV=1		A0A3B6HSF4;A0A1D5XM60	A0A3B6HSF4;A0A1D5XM60	Radical SAM core domain-containing protein OS=Triticum aestivum OX=4565 PE=4 SV=1;Radical SAM core domain-containing protein OS=Triticum aestivum OX=4565 PE=4 SV=1	2	5	5	5	16.5	41.65	381	381;381	0	50.195	25
A0A1D5XRD4	Uncharacterized protein OS=Triticum aestivum OX=4565 PE=4 SV=1		A0A1D5XRD4	A0A1D5XRD4	Uncharacterized protein OS=Triticum aestivum OX=4565 PE=4 SV=1	1	4	4	4	53.6	6.3436	56	56	0	7.3182	55
A0A1D5XT96	ATP citrate synthase OS=Triticum aestivum OX=4565 PE=3 SV=1		A0A1D5XT96;A0A3B6JG05;A0A3B6ISA8;A0A3B6JHP0;A0A3B6HSU4;A0A3B6IRI6;A0A3B6HV16	A0A1D5XT96;A0A3B6JG05;A0A3B6ISA8;A0A3B6JHP0;A0A3B6HSU4;A0A3B6IRI6;A0A3B6HV16	ATP citrate synthase OS=Triticum aestivum OX=4565 PE=3 SV=1;ATP citrate synthase OS=Triticum aestivum OX=4565 PE=3 SV=1;ATP citrate synthase OS=Triticum aestivum OX=4565 PE=3 SV=1;ATP citrate synthase OS=Triticum aestivum OX=4565 PE=3 SV=1;ATP citrate	7	14	14	8	42.9	45.177	410	410;423;423;429;423;431;431	0	162.76	195
A0A1D5XTG1	ER membrane protein complex subunit 4 OS=Triticum aestivum OX=4565 PE=3 SV=1		A0A1D5XTG1;A0A341U4A9;A0A3B6JHL6	A0A1D5XTG1;A0A341U4A9	ER membrane protein complex subunit 4 OS=Triticum aestivum OX=4565 PE=3 SV=1;ER membrane protein complex subunit 4 OS=Triticum aestivum OX=4565 PE=3 SV=1	3	3	3	3	27.7	19.229	177	177;119;174	0	16.201	25
A0A1D5XV56	Uncharacterized protein OS=Triticum aestivum OX=4565 PE=3 SV=1		A0A1D5XV56;A0A3B6HX95;A0A3B6JG44;A0A3B6HTL9	A0A1D5XV56;A0A3B6HX95;A0A3B6JG44;A0A3B6HTL9	Uncharacterized protein OS=Triticum aestivum OX=4565 PE=3 SV=1;Uncharacterized protein OS=Triticum aestivum OX=4565 PE=3 SV=1;Uncharacterized protein OS=Triticum aestivum OX=4565 PE=3 SV=1;Uncharacterized protein OS=Triticum aestivum OX=4565 PE=3 SV=1	4	5	5	5	23.3	25.993	236	236;236;226;226	0	11.162	38
A0A3B6HPG5	TOPLESS OS=Triticum aestivum OX=4565 PE=4 SV=1		A0A3B6HPG5;A0A3B6HRH1;A0A3B6HQ03;A0A3B6HPG1;A0A3B6JKU1;A0A3B6HTS6;A0A1D5XWZ6;W5DVU0;A0A3B6HSY5;A0A3B6JJ88	A0A3B6HPG5;A0A3B6HRH1;A0A3B6HQ03;A0A3B6HPG1;A0A3B6JKU1;A0A3B6HTS6;A0A1D5XWZ6;W5DVU0;A0A3B6HSY5;A0A3B6JJ88	TOPLESS OS=Triticum aestivum OX=4565 PE=4 SV=1;TOPLESS OS=Triticum aestivum OX=4565 PE=4 SV=1;TOPLESS OS=Triticum aestivum OX=4565 PE=4 SV=1;TOPLESS OS=Triticum aestivum OX=4565 PE=4 SV=1;TOPLESS OS=Triticum aestivum OX=4565 PE=4 SV=1;TOPLESS OS=Trit	10	39	30	3	48.4	112.42	1015	1015;1101;1116;1124;1128;1129;1134;1135;781;981	0	275.14	283
A0A1D5Y0E3	UBC core domain-containing protein OS=Triticum aestivum OX=4565 PE=3 SV=1		A0A1D5Y0E3;A0A3B6KTR3;A0A1D5Y0E4	A0A1D5Y0E3;A0A3B6KTR3;A0A1D5Y0E4	UBC core domain-containing protein OS=Triticum aestivum OX=4565 PE=3 SV=1;UBC core domain-containing protein OS=Triticum aestivum OX=4565 PE=3 SV=1;UBC core domain-containing protein OS=Triticum aestivum OX=4565 PE=3 SV=1	3	4	4	3	78.3	18.043	161	161;161;133	0	60.234	66
A0A1D5Y154	Methyltransferase OS=Triticum aestivum OX=4565 PE=3 SV=1		A0A1D5Y154;A0A3B6KTL0;A0A3B6N1J7	A0A1D5Y154;A0A3B6KTL0	Methyltransferase OS=Triticum aestivum OX=4565 PE=3 SV=1;Methyltransferase OS=Triticum aestivum OX=4565 PE=3 SV=1	3	13	13	13	49.1	38.767	344	344;311;371	0	67.138	125
A0A1D5YF62	Uncharacterized protein OS=Triticum aestivum OX=4565 PE=3 SV=1		A0A1D5YF62;A0A3B6LV71;A0A3B6N2A3;A0A3B6LWI0;A0A3B6MZL9;A0A3B6QNY3	A0A1D5YF62;A0A3B6LV71;A0A3B6N2A3;A0A3B6LWI0;A0A3B6MZL9	Uncharacterized protein OS=Triticum aestivum OX=4565 PE=3 SV=1;Uncharacterized protein OS=Triticum aestivum OX=4565 PE=3 SV=1;Uncharacterized protein OS=Triticum aestivum OX=4565 PE=3 SV=1;Uncharacterized protein OS=Triticum aestivum OX=4565 PE=3 SV=1;	6	44	44	15	66.4	71.194	648	648;648;614;614;542;518	0	323.31	1154
A0A1D5YIR8	ANAPC4_WD40 domain-containing protein OS=Triticum aestivum OX=4565 PE=4 SV=1		A0A1D5YIR8;A0A1D5YIR9;A0A3B6KFT1	A0A1D5YIR8;A0A1D5YIR9;A0A3B6KFT1	ANAPC4_WD40 domain-containing protein OS=Triticum aestivum OX=4565 PE=4 SV=1;ANAPC4_WD40 domain-containing protein OS=Triticum aestivum OX=4565 PE=4 SV=1;ANAPC4_WD40 domain-containing protein OS=Triticum aestivum OX=4565 PE=4 SV=1	3	12	12	12	48.5	37.559	336	336;329;319	0	81.814	81
A0A3B6LQU5	Signal peptidase complex subunit 3 OS=Triticum aestivum OX=4565 PE=3 SV=1		A0A3B6LQU5;A0A1D5YJK2	A0A3B6LQU5;A0A1D5YJK2	Signal peptidase complex subunit 3 OS=Triticum aestivum OX=4565 PE=3 SV=1;Signal peptidase complex subunit 3 OS=Triticum aestivum OX=4565 PE=3 SV=1	2	4	4	4	23.4	18.886	167	167;167	0	13.047	41
A0A1D5YKH2	Histone H2A OS=Triticum aestivum OX=4565 PE=3 SV=1		A0A1D5YKH2;A0A0C4BKM5	A0A1D5YKH2;A0A0C4BKM5	Histone H2A OS=Triticum aestivum OX=4565 PE=3 SV=1;Histone H2A OS=Triticum aestivum OX=4565 PE=3 SV=1	2	6	5	5	50.4	14.487	137	137;139	0	52.57	170
A0A3B6MPP1	Asparagine synthetase [glutamine-hydrolyzing] OS=Triticum aestivum OX=4565 PE=4 SV=1		A0A3B6MPP1;A0A1D5YL35;A0A3B6KEX3;A0A3B6KGD9;A0A3B6KH42;A0A3B6LIG5;A0A3B6LK11;A0A3B6KDV2;A0A3B6GQL1;A0A1D5VHV8;A0A3B6EEF7	A0A3B6MPP1;A0A1D5YL35;A0A3B6KEX3;A0A3B6KGD9;A0A3B6KH42;A0A3B6LIG5;A0A3B6LK11;A0A3B6KDV2;A0A3B6GQL1;A0A1D5VHV8	Asparagine synthetase [glutamine-hydrolyzing] OS=Triticum aestivum OX=4565 PE=4 SV=1;Asparagine synthetase [glutamine-hydrolyzing] OS=Triticum aestivum OX=4565 GN=ASN1 PE=2 SV=1;Asparagine synthetase [glutamine-hydrolyzing] OS=Triticum aestivum OX=4565	11	11	7	6	24.8	65.476	585	585;585;586;512;520;585;361;463;581;581;537	0	17.253	27
A0A1D5YNP5	Small nuclear ribonucleoprotein Sm D3 OS=Triticum aestivum OX=4565 PE=3 SV=1		A0A1D5YNP5	A0A1D5YNP5	Small nuclear ribonucleoprotein Sm D3 OS=Triticum aestivum OX=4565 PE=3 SV=1	1	5	5	5	46.7	14.506	135	135	0	78.351	135
A0A1D5YUV5	AAA domain-containing protein OS=Triticum aestivum OX=4565 PE=3 SV=1		A0A1D5YUV5;A0A3B6MNL3;A0A3B6MM87	A0A1D5YUV5;A0A3B6MNL3;A0A3B6MM87	AAA domain-containing protein OS=Triticum aestivum OX=4565 PE=3 SV=1;AAA domain-containing protein OS=Triticum aestivum OX=4565 PE=4 SV=1;AAA domain-containing protein OS=Triticum aestivum OX=4565 PE=3 SV=1	3	16	16	16	58.4	37.445	339	339;280;339	0	222.64	132
A0A1D5YVB5	Cytochrome c oxidase subunit 5C OS=Triticum aestivum OX=4565 PE=3 SV=1		A0A1D5YVB5	A0A1D5YVB5	Cytochrome c oxidase subunit 5C OS=Triticum aestivum OX=4565 PE=3 SV=1	1	2	2	2	25.4	7.0262	63	63	0	5.8401	30
A0A1D5YY58	Proteasome subunit alpha type OS=Triticum aestivum OX=4565 PE=3 SV=1		A0A1D5YY58	A0A1D5YY58	Proteasome subunit alpha type OS=Triticum aestivum OX=4565 PE=3 SV=1	1	11	11	6	48.2	27.288	249	249	0	208.36	192
A0A1D5YYZ5	Uncharacterized protein OS=Triticum aestivum OX=4565 PE=4 SV=1		A0A1D5YYZ5	A0A1D5YYZ5	Uncharacterized protein OS=Triticum aestivum OX=4565 PE=4 SV=1	1	8	8	8	59.4	17.175	160	160	0	126.46	119
A0A1D5Z340	60S ribosomal protein L7a OS=Triticum aestivum OX=4565 PE=3 SV=1		A0A1D5Z340;A0A3B6JGC0	A0A1D5Z340	60S ribosomal protein L7a OS=Triticum aestivum OX=4565 PE=3 SV=1	2	18	18	2	46.7	29.409	259	259;147	0	131.48	583
A0A3B6JH57	Proteasome subunit beta OS=Triticum aestivum OX=4565 PE=3 SV=1		A0A3B6JH57;A0A1D5Z3E7;A0A3B6MTJ9;A0A3B6IN84;A0A3B6HZ42;A0A3B6HY46	A0A3B6JH57;A0A1D5Z3E7;A0A3B6MTJ9;A0A3B6IN84;A0A3B6HZ42;A0A3B6HY46	Proteasome subunit beta OS=Triticum aestivum OX=4565 PE=3 SV=1;Proteasome subunit beta OS=Triticum aestivum OX=4565 PE=3 SV=1;Proteasome subunit beta OS=Triticum aestivum OX=4565 PE=3 SV=1;Proteasome subunit beta OS=Triticum aestivum OX=4565 PE=3 SV=1;	6	13	13	13	72	27.016	243	243;244;248;316;232;215	0	309.34	262
A0A3B6KJU3	TFIIB-type domain-containing protein OS=Triticum aestivum OX=4565 PE=3 SV=1		A0A3B6KJU3;A0A1D5Z480	A0A3B6KJU3;A0A1D5Z480	TFIIB-type domain-containing protein OS=Triticum aestivum OX=4565 PE=3 SV=1;TFIIB-type domain-containing protein OS=Triticum aestivum OX=4565 PE=3 SV=1	2	8	8	8	29.5	34.276	312	312;312	0	38.727	49
A0A1D5Z6M0	Cytochrome b5 heme-binding domain-containing protein OS=Triticum aestivum OX=4565 PE=3 SV=1		A0A1D5Z6M0	A0A1D5Z6M0	Cytochrome b5 heme-binding domain-containing protein OS=Triticum aestivum OX=4565 PE=3 SV=1	1	2	2	2	33.1	12.87	118	118	0	25.365	13
A0A1D5ZAP2	Serine/threonine-protein phosphatase OS=Triticum aestivum OX=4565 PE=3 SV=1		A0A1D5ZAP2;A0A3B6LJA8	A0A1D5ZAP2;A0A3B6LJA8	Serine/threonine-protein phosphatase OS=Triticum aestivum OX=4565 PE=3 SV=1;Serine/threonine-protein phosphatase OS=Triticum aestivum OX=4565 PE=3 SV=1	2	10	8	8	49.8	34.918	307	307;315	0	64.68	33
A0A1D5ZBB4	Uncharacterized protein OS=Triticum aestivum OX=4565 PE=3 SV=1		A0A1D5ZBB4;A0A3B6KPP7;A0A077RZ55;W5EF63;Q15MN5;Q15MR7;A0A3B6IXD1;A0A3B6HPF7	A0A1D5ZBB4;A0A3B6KPP7;A0A077RZ55	Uncharacterized protein OS=Triticum aestivum OX=4565 PE=3 SV=1;Uncharacterized protein OS=Triticum aestivum OX=4565 PE=3 SV=1;Uncharacterized protein OS=Triticum aestivum OX=4565 GN=TRAES_3BF080600010CFD_c1 PE=3 SV=1	8	7	7	7	27.5	24.965	222	222;223;448;222;231;232;254;254	0	131.76	99
A0A3B6MMX1	Eukaryotic translation initiation factor 5A OS=Triticum aestivum OX=4565 PE=3 SV=1		A0A3B6MMX1;A0A1D5ZHG4;A0A3B6MLP3	A0A3B6MMX1;A0A1D5ZHG4;A0A3B6MLP3	Eukaryotic translation initiation factor 5A OS=Triticum aestivum OX=4565 PE=3 SV=1;Eukaryotic translation initiation factor 5A OS=Triticum aestivum OX=4565 PE=3 SV=1;Eukaryotic translation initiation factor 5A OS=Triticum aestivum OX=4565 PE=3 SV=1	3	7	6	6	47.5	17.513	160	160;160;173	0	142.45	65
A0A1D5ZKM9	Uncharacterized protein OS=Triticum aestivum OX=4565 PE=3 SV=1		A0A1D5ZKM9;Q5I7K3;A0A3B6LU46	A0A1D5ZKM9;Q5I7K3;A0A3B6LU46	Uncharacterized protein OS=Triticum aestivum OX=4565 PE=3 SV=1;40S ribosomal protein S29 OS=Triticum aestivum OX=4565 GN=RPS29 PE=1 SV=1;Uncharacterized protein OS=Triticum aestivum OX=4565 PE=3 SV=1	3	5	5	5	64.3	6.4044	56	56;56;56	0	10.732	65
A0A1D5ZLT8	ADF-H domain-containing protein OS=Triticum aestivum OX=4565 PE=3 SV=1		A0A1D5ZLT8	A0A1D5ZLT8	ADF-H domain-containing protein OS=Triticum aestivum OX=4565 PE=3 SV=1	1	8	8	8	65.2	16.084	138	138	0	98.524	127
A0A1D5ZPS0	GXM1 OS=Triticum aestivum OX=4565 GN=GXM1 PE=2 SV=1	GXM1	A0A1D5ZPS0;A0A3B6KM05;A0A3B6LQY1;A0A3B6TTT8;A0A3B6SUD6;A0A3B6RT64;A0A3B6RTB0	A0A1D5ZPS0;A0A3B6KM05;A0A3B6LQY1;A0A3B6TTT8;A0A3B6SUD6;A0A3B6RT64;A0A3B6RTB0	GXM1 OS=Triticum aestivum OX=4565 GN=GXM1 PE=2 SV=1;Polysacc_synt_4 domain-containing protein OS=Triticum aestivum OX=4565 PE=4 SV=1;Polysacc_synt_4 domain-containing protein OS=Triticum aestivum OX=4565 PE=4 SV=1;Polysacc_synt_4 domain-containing prot	7	2	2	2	6.4	31.972	298	298;299;300;306;301;301;302	0	4.3262	6
A0A3B6KPJ2	Uncharacterized protein OS=Triticum aestivum OX=4565 PE=4 SV=1		A0A3B6KPJ2;A0A3B6KRZ8;A0A1D5ZUZ5;A0A3B6LV39;A0A3B6LV73	A0A3B6KPJ2;A0A3B6KRZ8;A0A1D5ZUZ5;A0A3B6LV39;A0A3B6LV73	Uncharacterized protein OS=Triticum aestivum OX=4565 PE=4 SV=1;Uncharacterized protein OS=Triticum aestivum OX=4565 PE=4 SV=1;Uncharacterized protein OS=Triticum aestivum OX=4565 PE=4 SV=1;Uncharacterized protein OS=Triticum aestivum OX=4565 PE=4 SV=1;	5	10	8	8	48.4	24.728	219	219;226;227;228;229	0	107.61	113
A0A1D5ZW25	Uncharacterized protein OS=Triticum aestivum OX=4565 PE=4 SV=1		A0A1D5ZW25;A0A3B6KST8;W5D6Q7;A0A3B6ENH7;A0A3B6H1D4;A0A3B5ZT20;A0A3B5YW04	A0A1D5ZW25;A0A3B6KST8;W5D6Q7;A0A3B6ENH7;A0A3B6H1D4	Uncharacterized protein OS=Triticum aestivum OX=4565 PE=4 SV=1;Uncharacterized protein OS=Triticum aestivum OX=4565 PE=4 SV=1;Uncharacterized protein OS=Triticum aestivum OX=4565 GN=TRAES_3BF050300020CFD_c1 PE=4 SV=1;Uncharacterized protein OS=Triticum	7	9	5	5	54.4	23.64	215	215;215;216;216;217;217;217	0	28.843	21
A0A3B6KAQ7	Uncharacterized protein OS=Triticum aestivum OX=4565 PE=3 SV=1		A0A3B6KAQ7;A0A3B6MJV5;A0A1D6A1Y2;Q02879;A0A3B6LF65;A0A3B6MIR1;A0A3B6JEC9;A0A3B6I1R8;A0A3B6K9M2;A0A1D5X7N1;A0A3B6IKH5;P26356;A0A3B5YV11;A0A3B6KBQ6;A0A3B6IJ62	A0A3B6KAQ7;A0A3B6MJV5;A0A1D6A1Y2;Q02879;A0A3B6LF65;A0A3B6MIR1;A0A3B6JEC9;A0A3B6I1R8;A0A3B6K9M2;A0A1D5X7N1;A0A3B6IKH5;P26356;A0A3B5YV11;A0A3B6KBQ6;A0A3B6IJ62	Uncharacterized protein OS=Triticum aestivum OX=4565 PE=3 SV=1;Uncharacterized protein OS=Triticum aestivum OX=4565 PE=3 SV=1;Uncharacterized protein OS=Triticum aestivum OX=4565 PE=3 SV=1;TATA-box-binding protein 2 OS=Triticum aestivum OX=4565 GN=TBP2	15	5	5	5	41.3	19.758	179	179;198;200;201;201;147;176;176;186;200;212;233;234;133;224	0	13.051	31
A0A1D6A2H3	DNA replication licensing factor MCM7 OS=Triticum aestivum OX=4565 GN=MCM7 PE=3 SV=1	MCM7	A0A1D6A2H3;A0A341VUB4	A0A1D6A2H3;A0A341VUB4	DNA replication licensing factor MCM7 OS=Triticum aestivum OX=4565 GN=MCM7 PE=3 SV=1;DNA replication licensing factor MCM7 OS=Triticum aestivum OX=4565 GN=MCM7 PE=3 SV=1	2	44	44	2	59.1	80.946	724	724;700	0	268.05	483
A0A3B6LG00	Prefoldin subunit 3 OS=Triticum aestivum OX=4565 PE=3 SV=1		A0A3B6LG00;A0A1D6A3W9	A0A3B6LG00;A0A1D6A3W9	Prefoldin subunit 3 OS=Triticum aestivum OX=4565 PE=3 SV=1;Prefoldin subunit 3 OS=Triticum aestivum OX=4565 PE=3 SV=1	2	5	5	5	40	19.007	170	170;195	0	50.657	50
A0A3B6PND6	Uncharacterized protein OS=Triticum aestivum OX=4565 PE=4 SV=1		A0A3B6PND6;A0A1D6AAV2	A0A3B6PND6;A0A1D6AAV2	Uncharacterized protein OS=Triticum aestivum OX=4565 PE=4 SV=1;Uncharacterized protein OS=Triticum aestivum OX=4565 PE=4 SV=1	2	2	2	2	8.7	33.174	300	300;300	0.001773	2.6263	2
A0A3B6PRG0	Uncharacterized protein OS=Triticum aestivum OX=4565 PE=3 SV=1		A0A3B6PRG0;A0A1D6AKJ1	A0A3B6PRG0;A0A1D6AKJ1	Uncharacterized protein OS=Triticum aestivum OX=4565 PE=3 SV=1;Uncharacterized protein OS=Triticum aestivum OX=4565 PE=3 SV=1	2	4	4	4	37.1	19.486	175	175;184	0	21.564	21
A0A3B6NUI6	Geranylgeranyl diphosphate reductase OS=Triticum aestivum OX=4565 PE=3 SV=1		A0A3B6NUI6;A0A1D6ANS4	A0A3B6NUI6;A0A1D6ANS4	Geranylgeranyl diphosphate reductase OS=Triticum aestivum OX=4565 PE=3 SV=1;Geranylgeranyl diphosphate reductase OS=Triticum aestivum OX=4565 PE=3 SV=1	2	19	19	19	44.8	50.628	462	462;462	0	101.14	216
A0A3B6NQH2	Uncharacterized protein OS=Triticum aestivum OX=4565 PE=4 SV=1		A0A3B6NQH2;A0A1D6AQW4;A0A3B6PLQ2;A0A3B6H2Z1;A0A3B6ERQ7;A0A3B6LNL7;A0A3B6KHI7;A0A3B6MTE0;A0A3B6MS05	A0A3B6NQH2;A0A1D6AQW4;A0A3B6PLQ2	Uncharacterized protein OS=Triticum aestivum OX=4565 PE=4 SV=1;Uncharacterized protein OS=Triticum aestivum OX=4565 PE=4 SV=1;Uncharacterized protein OS=Triticum aestivum OX=4565 PE=4 SV=1	9	11	11	3	66.2	23.077	210	210;210;195;179;179;187;205;210;212	0	46.794	77
A0A3B6NWL9	Photosystem II 10 kDa polypeptide, chloroplastic OS=Triticum aestivum OX=4565 PE=3 SV=1		A0A3B6NWL9;A0A1D6ARS9	A0A3B6NWL9;A0A1D6ARS9	Photosystem II 10 kDa polypeptide, chloroplastic OS=Triticum aestivum OX=4565 PE=3 SV=1;Photosystem II 10 kDa polypeptide, chloroplastic OS=Triticum aestivum OX=4565 PE=3 SV=1	2	3	3	3	25.2	12.984	127	127;127	0	21.787	45
A0A1D6DK39	Uncharacterized protein OS=Triticum aestivum OX=4565 PE=3 SV=1		A0A1D6DK39;A0A1D6AY03;A0A3B6NLT0;A0A3B6NJF4	A0A1D6DK39;A0A1D6AY03;A0A3B6NLT0;A0A3B6NJF4	Uncharacterized protein OS=Triticum aestivum OX=4565 PE=3 SV=1;Uncharacterized protein OS=Triticum aestivum OX=4565 PE=3 SV=1;Uncharacterized protein OS=Triticum aestivum OX=4565 PE=3 SV=1;Uncharacterized protein OS=Triticum aestivum OX=4565 PE=3 SV=1	4	4	4	4	33.1	19.447	172	172;194;194;202	0	10.686	18
A0A3B6NNE1	Peroxidase OS=Triticum aestivum OX=4565 PE=3 SV=1		A0A3B6NNE1;A0A1D6B025;A0A3B6QE31	A0A3B6NNE1;A0A1D6B025;A0A3B6QE31	Peroxidase OS=Triticum aestivum OX=4565 PE=3 SV=1;Peroxidase OS=Triticum aestivum OX=4565 PE=3 SV=1;Peroxidase OS=Triticum aestivum OX=4565 PE=3 SV=1	3	3	3	3	13.8	34.436	327	327;343;344	0	5.4615	9
A0A1D6B0F9	Uncharacterized protein OS=Triticum aestivum OX=4565 PE=3 SV=1		A0A1D6B0F9;A0A3B6NIK6	A0A1D6B0F9;A0A3B6NIK6	Uncharacterized protein OS=Triticum aestivum OX=4565 PE=3 SV=1;Uncharacterized protein OS=Triticum aestivum OX=4565 PE=3 SV=1	2	8	8	8	55.9	22.38	204	204;204	0	86.593	29
A0A1D6B289	DUF5637 domain-containing protein OS=Triticum aestivum OX=4565 PE=4 SV=1		A0A1D6B289	A0A1D6B289	DUF5637 domain-containing protein OS=Triticum aestivum OX=4565 PE=4 SV=1	1	3	3	3	50	9.2182	88	88	0	48.151	38
A0A1D6B2F7	Inhibitor_I29 domain-containing protein OS=Triticum aestivum OX=4565 PE=4 SV=1		A0A1D6B2F7;A0A3B6PKM6;A0A3B6PJ45	A0A1D6B2F7	Inhibitor_I29 domain-containing protein OS=Triticum aestivum OX=4565 PE=4 SV=1	3	5	5	5	21.2	27.73	245	245;239;240	0	18.42	36
A0A1D6B2M0	Succinate--CoA ligase [ADP-forming] subunit beta, mitochondrial OS=Triticum aestivum OX=4565 PE=3 SV=1		A0A1D6B2M0;A0A3B6QFG6	A0A1D6B2M0;A0A3B6QFG6	Succinate--CoA ligase [ADP-forming] subunit beta, mitochondrial OS=Triticum aestivum OX=4565 PE=3 SV=1;Succinate--CoA ligase [ADP-forming] subunit beta, mitochondrial OS=Triticum aestivum OX=4565 PE=3 SV=1	2	27	27	27	59.7	45.184	422	422;396	0	323.31	311
A0A1D6B308	S-adenosylmethionine synthase OS=Triticum aestivum OX=4565 PE=3 SV=1		A0A1D6B308	A0A1D6B308	S-adenosylmethionine synthase OS=Triticum aestivum OX=4565 PE=3 SV=1	1	27	4	4	77.4	42.765	394	394	0	79.306	50
A0A1D6B9D7	Uncharacterized protein OS=Triticum aestivum OX=4565 PE=4 SV=1		A0A1D6B9D7	A0A1D6B9D7	Uncharacterized protein OS=Triticum aestivum OX=4565 PE=4 SV=1	1	3	3	3	43.8	9.7383	89	89	0	7.425	12
A0A1D6BIN9	Uncharacterized protein OS=Triticum aestivum OX=4565 PE=3 SV=1		A0A1D6BIN9	A0A1D6BIN9	Uncharacterized protein OS=Triticum aestivum OX=4565 PE=3 SV=1	1	8	8	8	46	18.615	163	163	0	136.11	107
A0A3B6TSY2	Uncharacterized protein OS=Triticum aestivum OX=4565 PE=4 SV=1		A0A3B6TSY2;A0A1D6BIT2;A0A3B6SMM3	A0A3B6TSY2;A0A1D6BIT2;A0A3B6SMM3	Uncharacterized protein OS=Triticum aestivum OX=4565 PE=4 SV=1;ABP protein OS=Triticum aestivum OX=4565 GN=ABP PE=2 SV=1;Uncharacterized protein OS=Triticum aestivum OX=4565 PE=4 SV=1	3	13	10	10	17.5	103.54	959	959;968;969	0	31.815	41
A0A1D6BM14	Nudix hydrolase domain-containing protein OS=Triticum aestivum OX=4565 PE=4 SV=1		A0A1D6BM14;A0A3B6SQH1	A0A1D6BM14;A0A3B6SQH1	Nudix hydrolase domain-containing protein OS=Triticum aestivum OX=4565 PE=4 SV=1;Nudix hydrolase domain-containing protein OS=Triticum aestivum OX=4565 PE=4 SV=1	2	3	3	3	16.8	24.112	226	226;228	0	8.498	11
A0A1D6BMH1	Sm protein F OS=Triticum aestivum OX=4565 PE=3 SV=1		A0A1D6BMH1;A0A3B6PLA3	A0A1D6BMH1	Sm protein F OS=Triticum aestivum OX=4565 PE=3 SV=1	2	4	4	4	28.7	9.6731	87	87;113	0	10.192	27
A0A1D6BQY9	Tubulin beta chain OS=Triticum aestivum OX=4565 PE=3 SV=1		A0A1D6BQY9;A0A3B6LHQ2;A0A3B5Y7E4;A0A3B5Y7Y5;CON__ENSEMBL:ENSBTAP00000025008	A0A1D6BQY9	Tubulin beta chain OS=Triticum aestivum OX=4565 PE=3 SV=1	5	28	7	3	68.2	50.21	446	446;100;232;239;536	0	146.97	180
A0A1D6BVX7	Protein kinase domain-containing protein OS=Triticum aestivum OX=4565 PE=3 SV=1		A0A1D6BVX7;A0A3B6SBV8	A0A1D6BVX7;A0A3B6SBV8	Protein kinase domain-containing protein OS=Triticum aestivum OX=4565 PE=3 SV=1;Protein kinase domain-containing protein OS=Triticum aestivum OX=4565 PE=3 SV=1	2	13	13	12	47.2	36.885	326	326;326	0	64.11	89
A0A1D6BYQ7	AAA domain-containing protein OS=Triticum aestivum OX=4565 PE=3 SV=1		A0A1D6BYQ7	A0A1D6BYQ7	AAA domain-containing protein OS=Triticum aestivum OX=4565 PE=3 SV=1	1	30	5	5	69	47.652	426	426	0	28.301	47
A0A1D6BZ35	Brix domain-containing protein OS=Triticum aestivum OX=4565 PE=4 SV=1		A0A1D6BZ35;A0A3B6T8W2	A0A1D6BZ35;A0A3B6T8W2	Brix domain-containing protein OS=Triticum aestivum OX=4565 PE=4 SV=1;Brix domain-containing protein OS=Triticum aestivum OX=4565 PE=4 SV=1	2	14	14	14	53.1	41.66	356	356;356	0	58.527	107
A0A1D6C057	Fructose-1,6-bisphosphate aldolase 19 OS=Triticum aestivum OX=4565 GN=FBA19 PE=3 SV=1	FBA19	A0A1D6C057;A0A3B6RGC1;A0A3B6TN53	A0A1D6C057;A0A3B6RGC1;A0A3B6TN53	Fructose-1,6-bisphosphate aldolase 19 OS=Triticum aestivum OX=4565 GN=FBA19 PE=3 SV=1;Uncharacterized protein OS=Triticum aestivum OX=4565 PE=3 SV=1;Uncharacterized protein OS=Triticum aestivum OX=4565 PE=3 SV=1	3	32	32	8	29.8	148.48	1383	1383;1406;1383	0	162.29	156
A0A3B6TWN6	Histone H2A OS=Triticum aestivum OX=4565 PE=3 SV=1		A0A3B6TWN6;A0A3B6SRH4;A0A1D6C3N7;A0A3B6TWP1;A0A3B6SLE2;A0A3B6RPP1;A0A3B6RPN7;A0A3B6RPH6;A0A1D6C7D4;A0A3B6TPH1	A0A3B6TWN6;A0A3B6SRH4;A0A1D6C3N7;A0A3B6TWP1;A0A3B6SLE2;A0A3B6RPP1;A0A3B6RPN7;A0A3B6RPH6;A0A1D6C7D4;A0A3B6TPH1	Histone H2A OS=Triticum aestivum OX=4565 PE=3 SV=1;Histone H2A OS=Triticum aestivum OX=4565 PE=3 SV=1;Histone H2A OS=Triticum aestivum OX=4565 PE=3 SV=1;Histone H2A OS=Triticum aestivum OX=4565 PE=3 SV=1;Histone H2A OS=Triticum aestivum OX=4565 PE=3 S	10	8	4	3	42.8	16.719	159	159;159;159;156;156;156;156;156;156;159	0	9.5695	68
A0A3B6RMH1	Lactoylglutathione lyase OS=Triticum aestivum OX=4565 PE=3 SV=1		A0A3B6RMH1;A0A1D6CB88;A0A3B6TTS1;A0A3B6NRC2;A0A3B6PKK6	A0A3B6RMH1;A0A1D6CB88;A0A3B6TTS1;A0A3B6NRC2	Lactoylglutathione lyase OS=Triticum aestivum OX=4565 PE=3 SV=1;Lactoylglutathione lyase OS=Triticum aestivum OX=4565 PE=3 SV=1;Lactoylglutathione lyase OS=Triticum aestivum OX=4565 PE=3 SV=1;Lactoylglutathione lyase OS=Triticum aestivum OX=4565 PE=3 S	5	14	14	4	52.6	32.582	291	291;291;299;325;178	0	113.47	270
A0A1D6CBE4	Reticulon-like protein OS=Triticum aestivum OX=4565 PE=4 SV=1		A0A1D6CBE4;A0A3B6SN54	A0A1D6CBE4;A0A3B6SN54	Reticulon-like protein OS=Triticum aestivum OX=4565 PE=4 SV=1;Reticulon-like protein OS=Triticum aestivum OX=4565 PE=4 SV=1	2	5	5	2	22.7	28.09	260	260;259	0	21.373	33
A0A1D6CCF1	Uncharacterized protein OS=Triticum aestivum OX=4565 PE=4 SV=1		A0A1D6CCF1	A0A1D6CCF1	Uncharacterized protein OS=Triticum aestivum OX=4565 PE=4 SV=1	1	2	2	2	16.9	14.712	130	130	0.0055757	2.0438	1
A0A3B6TNE2	Uncharacterized protein OS=Triticum aestivum OX=4565 PE=4 SV=1		A0A3B6TNE2;A0A341Y1P0;A0A1D6CJ08;A0A3B6SJ15	A0A3B6TNE2;A0A341Y1P0;A0A1D6CJ08;A0A3B6SJ15	Uncharacterized protein OS=Triticum aestivum OX=4565 PE=4 SV=1;Uncharacterized protein OS=Triticum aestivum OX=4565 PE=4 SV=1;Uncharacterized protein OS=Triticum aestivum OX=4565 PE=4 SV=1;Uncharacterized protein OS=Triticum aestivum OX=4565 PE=4 SV=1	4	2	2	2	14.3	15.309	140	140;140;140;193	0.0034364	2.2748	4
A0A1D6CJF1	Uncharacterized protein OS=Triticum aestivum OX=4565 PE=3 SV=1		A0A1D6CJF1	A0A1D6CJF1	Uncharacterized protein OS=Triticum aestivum OX=4565 PE=3 SV=1	1	7	7	7	24.5	38.586	339	339	0	24.81	54
A0A1D6CQ74	NADH dehydrogenase [ubiquinone] 1 beta subcomplex subunit 9 OS=Triticum aestivum OX=4565 PE=3 SV=1		A0A1D6CQ74	A0A1D6CQ74	NADH dehydrogenase [ubiquinone] 1 beta subcomplex subunit 9 OS=Triticum aestivum OX=4565 PE=3 SV=1	1	9	9	9	78.1	13.369	114	114	0	31.089	120
A0A1D6CRV7	Uncharacterized protein OS=Triticum aestivum OX=4565 PE=4 SV=1		A0A1D6CRV7;A0A3B6SQ26	A0A1D6CRV7;A0A3B6SQ26	Uncharacterized protein OS=Triticum aestivum OX=4565 PE=4 SV=1;Uncharacterized protein OS=Triticum aestivum OX=4565 PE=4 SV=1	2	6	6	6	68.7	9.0959	83	83;84	0	10.755	46
A0A1D6CTY7	Uncharacterized protein OS=Triticum aestivum OX=4565 PE=4 SV=1		A0A1D6CTY7	A0A1D6CTY7	Uncharacterized protein OS=Triticum aestivum OX=4565 PE=4 SV=1	1	6	6	6	48.2	15.727	141	141	0	113.66	104
A0A3B6SDB4	ACT domain-containing protein OS=Triticum aestivum OX=4565 PE=4 SV=1		A0A3B6SDB4;A0A3B6RFM7;A0A1D6CVQ2;A0A3B6RJP3;A0A1D6C7N4	A0A3B6SDB4;A0A3B6RFM7;A0A1D6CVQ2;A0A3B6RJP3;A0A1D6C7N4	ACT domain-containing protein OS=Triticum aestivum OX=4565 PE=4 SV=1;Uncharacterized protein OS=Triticum aestivum OX=4565 PE=4 SV=1;Uncharacterized protein OS=Triticum aestivum OX=4565 PE=4 SV=1;Uncharacterized protein OS=Triticum aestivum OX=4565 PE=4	5	5	5	5	24.8	27.58	258	258;278;278;264;264	0	104.24	41
A0A3B6RJA7	Uncharacterized protein OS=Triticum aestivum OX=4565 PE=3 SV=1		A0A3B6RJA7;A0A1D6CVW6;A0A3B6TEW8;A0A3B6SD38;A0A3B6RJ61;A0A3B6TJP9;A0A3B6RJB0	A0A3B6RJA7;A0A1D6CVW6;A0A3B6TEW8;A0A3B6SD38;A0A3B6RJ61;A0A3B6TJP9;A0A3B6RJB0	Uncharacterized protein OS=Triticum aestivum OX=4565 PE=3 SV=1;Uncharacterized protein OS=Triticum aestivum OX=4565 PE=3 SV=1;Uncharacterized protein OS=Triticum aestivum OX=4565 PE=3 SV=1;Uncharacterized protein OS=Triticum aestivum OX=4565 PE=3 SV=1;	7	6	6	6	33	20.31	182	182;182;198;198;198;131;159	0	15.381	14
A0A1D6CXF2	Proteasome subunit alpha type OS=Triticum aestivum OX=4565 PE=3 SV=1		A0A1D6CXF2	A0A1D6CXF2	Proteasome subunit alpha type OS=Triticum aestivum OX=4565 PE=3 SV=1	1	11	6	6	48.6	27.335	249	249	0	198.83	75
A0A1D6CXJ5	T-complex protein 1 subunit delta OS=Triticum aestivum OX=4565 PE=3 SV=1		A0A1D6CXJ5;A0A3B6PRN4	A0A1D6CXJ5	T-complex protein 1 subunit delta OS=Triticum aestivum OX=4565 PE=3 SV=1	2	25	25	3	48.3	57.466	534	534;522	0	215.78	435
A0A3B6SGQ9	Defective in cullin neddylation protein OS=Triticum aestivum OX=4565 PE=4 SV=1		A0A3B6SGQ9;A0A1D6CYN6;A0A3B6TR89;A0A3B6SJ61;A0A1D6CYN5	A0A3B6SGQ9;A0A1D6CYN6;A0A3B6TR89;A0A3B6SJ61;A0A1D6CYN5	Defective in cullin neddylation protein OS=Triticum aestivum OX=4565 PE=4 SV=1;Defective in cullin neddylation protein OS=Triticum aestivum OX=4565 PE=4 SV=1;Defective in cullin neddylation protein OS=Triticum aestivum OX=4565 PE=4 SV=1;Defective in cu	5	7	7	7	44	25.382	218	218;218;225;245;245	0	26.792	55
A0A1D6CZK2	Uncharacterized protein OS=Triticum aestivum OX=4565 PE=4 SV=1		A0A1D6CZK2	A0A1D6CZK2	Uncharacterized protein OS=Triticum aestivum OX=4565 PE=4 SV=1	1	4	4	4	36.8	9.6751	87	87	0	21.555	41
A0A3B6SEQ2	Uncharacterized protein OS=Triticum aestivum OX=4565 PE=4 SV=1		A0A3B6SEQ2;A0A3B6S9C7;A0A1D6D0M4;A0A3B6SA72	A0A3B6SEQ2;A0A3B6S9C7;A0A1D6D0M4;A0A3B6SA72	Uncharacterized protein OS=Triticum aestivum OX=4565 PE=4 SV=1;Uncharacterized protein OS=Triticum aestivum OX=4565 PE=4 SV=1;Uncharacterized protein OS=Triticum aestivum OX=4565 PE=4 SV=1;Uncharacterized protein OS=Triticum aestivum OX=4565 PE=4 SV=1	4	7	5	5	37.4	20.516	182	182;182;182;183	0	15.708	50
A0A1D6D173	Glutaredoxin domain-containing protein OS=Triticum aestivum OX=4565 PE=3 SV=1		A0A1D6D173;A0A3B6SGY5	A0A1D6D173;A0A3B6SGY5	Glutaredoxin domain-containing protein OS=Triticum aestivum OX=4565 PE=3 SV=1;Glutaredoxin domain-containing protein OS=Triticum aestivum OX=4565 PE=3 SV=1	2	8	8	8	57.6	18.518	170	170;170	0	96.224	50
A0A1D6D1N1	Uncharacterized protein OS=Triticum aestivum OX=4565 PE=3 SV=1		A0A1D6D1N1;A0A341Z653	A0A1D6D1N1;A0A341Z653	Uncharacterized protein OS=Triticum aestivum OX=4565 PE=3 SV=1;Uncharacterized protein OS=Triticum aestivum OX=4565 PE=3 SV=1	2	18	18	2	64.4	25.872	247	247;243	0	184.52	240
A0A1D6D5I2	ACB domain-containing protein OS=Triticum aestivum OX=4565 PE=3 SV=1		A0A1D6D5I2	A0A1D6D5I2	ACB domain-containing protein OS=Triticum aestivum OX=4565 PE=3 SV=1	1	4	4	3	45.7	10.022	92	92	0	9.8949	13
A0A3B6UAB6	Uncharacterized protein OS=Triticum aestivum OX=4565 PE=4 SV=1		A0A3B6UAB6;A0A3B6B973;A0A1D6D8K1	A0A3B6UAB6;A0A3B6B973;A0A1D6D8K1	Uncharacterized protein OS=Triticum aestivum OX=4565 PE=4 SV=1;Uncharacterized protein OS=Triticum aestivum OX=4565 PE=4 SV=1;Genome assembly, chromosome: II OS=Triticum aestivum OX=4565 GN=CAMPLR22A2D_LOCUS5719 PE=4 SV=1	3	2	2	2	6.5	35.915	338	338;338;339	0	6.4839	23
A0A3B6C7E6	Polyribonucleotide nucleotidyltransferase OS=Triticum aestivum OX=4565 PE=3 SV=1		A0A3B6C7E6;A0A3B6AWF3;A0A1D6D8Q1;A0A3B6DFA6;A0A3B6AX11;A0A3B6DCQ2;A0A3B6AXU8	A0A3B6C7E6;A0A3B6AWF3;A0A1D6D8Q1;A0A3B6DFA6;A0A3B6AX11;A0A3B6DCQ2;A0A3B6AXU8	Polyribonucleotide nucleotidyltransferase OS=Triticum aestivum OX=4565 PE=3 SV=1;Polyribonucleotide nucleotidyltransferase OS=Triticum aestivum OX=4565 PE=3 SV=1;Polyribonucleotide nucleotidyltransferase OS=Triticum aestivum OX=4565 GN=CAMPLR22A2D_LOCUS	7	11	11	11	17.2	96.776	888	888;888;888;865;865;869;657	0	35.532	36
A0A1D6D9Q7	Genome assembly, chromosome: II OS=Triticum aestivum OX=4565 GN=CAMPLR22A2D_LOCUS2504 PE=4 SV=1	CAMPLR22A2D_LOCUS2504	A0A1D6D9Q7;A0A3B6AYD7	A0A1D6D9Q7;A0A3B6AYD7	Genome assembly, chromosome: II OS=Triticum aestivum OX=4565 GN=CAMPLR22A2D_LOCUS2504 PE=4 SV=1;Uncharacterized protein OS=Triticum aestivum OX=4565 PE=4 SV=1	2	8	7	2	17.1	67.325	619	619;619	0	24.786	35
A0A3B6CAL0	FAS1 domain-containing protein OS=Triticum aestivum OX=4565 PE=3 SV=1		A0A3B6CAL0;A0A1D6DB09;A0A3B6B3J1	A0A3B6CAL0;A0A1D6DB09;A0A3B6B3J1	FAS1 domain-containing protein OS=Triticum aestivum OX=4565 PE=3 SV=1;Genome assembly, chromosome: II OS=Triticum aestivum OX=4565 GN=CAMPLR22A2D_LOCUS3980 PE=3 SV=1;FAS1 domain-containing protein OS=Triticum aestivum OX=4565 PE=3 SV=1	3	6	6	6	16.4	44.247	428	428;429;478	0	15.992	39
A0A1D6DDL3	Adenylate kinase isoenzyme 6 homolog OS=Triticum aestivum OX=4565 PE=3 SV=1		A0A1D6DDL3;A0A3B6UAP9	A0A1D6DDL3;A0A3B6UAP9	Adenylate kinase isoenzyme 6 homolog OS=Triticum aestivum OX=4565 PE=3 SV=1;Adenylate kinase isoenzyme 6 homolog OS=Triticum aestivum OX=4565 PE=3 SV=1	2	6	6	6	59	20.007	178	178;178	0	38.182	43
A0A3B6AVR1	Uncharacterized protein OS=Triticum aestivum OX=4565 PE=3 SV=1		A0A3B6AVR1;A0A1D6DET1	A0A3B6AVR1;A0A1D6DET1	Uncharacterized protein OS=Triticum aestivum OX=4565 PE=3 SV=1;Genome assembly, chromosome: II OS=Triticum aestivum OX=4565 GN=CAMPLR22A2D_LOCUS2138 PE=3 SV=1	2	9	9	9	61.6	18.573	177	177;178	0	108.81	104
A0A3B6C4X9	ATP-synt_DE_N domain-containing protein OS=Triticum aestivum OX=4565 PE=3 SV=1		A0A3B6C4X9;A0A3B6AXM6;A0A1D6DFP1	A0A3B6C4X9;A0A3B6AXM6;A0A1D6DFP1	ATP-synt_DE_N domain-containing protein OS=Triticum aestivum OX=4565 PE=3 SV=1;ATP-synt_DE_N domain-containing protein OS=Triticum aestivum OX=4565 PE=3 SV=1;Genome assembly, chromosome: II OS=Triticum aestivum OX=4565 GN=CAMPLR22A2D_LOCUS2370 PE=3 SV=1	3	7	7	7	47.6	21.587	206	206;206;272	0	84.349	122
A0A3B6DHS2	Superoxide dismutase copper chaperone OS=Triticum aestivum OX=4565 PE=3 SV=1		A0A3B6DHS2;A0A3B6CAQ5;A0A1D6DFT2;A0A3B6B295	A0A3B6DHS2;A0A3B6CAQ5;A0A1D6DFT2;A0A3B6B295	Superoxide dismutase copper chaperone OS=Triticum aestivum OX=4565 PE=3 SV=1;Superoxide dismutase copper chaperone OS=Triticum aestivum OX=4565 PE=3 SV=1;Superoxide dismutase copper chaperone OS=Triticum aestivum OX=4565 GN=CAMPLR22A2D_LOCUS3986 PE=3 SV	4	2	2	2	7.3	31.379	301	301;308;309;311	0	7.317	19
A0A1D6DI56	Genome assembly, chromosome: II OS=Triticum aestivum OX=4565 GN=CAMPLR22A2D_LOCUS1441 PE=3 SV=1	CAMPLR22A2D_LOCUS1441	A0A1D6DI56;A0A3B6ATE6;A0A3B6C213	A0A1D6DI56;A0A3B6ATE6;A0A3B6C213	Genome assembly, chromosome: II OS=Triticum aestivum OX=4565 GN=CAMPLR22A2D_LOCUS1441 PE=3 SV=1;Protein kinase domain-containing protein OS=Triticum aestivum OX=4565 PE=3 SV=1;Protein kinase domain-containing protein OS=Triticum aestivum OX=4565 PE=3 SV	3	11	10	10	29.4	49.928	452	452;443;452	0	28.925	27
A0A1D6DIM7	Obg-like ATPase 1 OS=Triticum aestivum OX=4565 PE=3 SV=1		A0A1D6DIM7;A0A3B6FYS0;A0A3B6GZ56	A0A1D6DIM7;A0A3B6FYS0;A0A3B6GZ56	Obg-like ATPase 1 OS=Triticum aestivum OX=4565 PE=3 SV=1;Obg-like ATPase 1 OS=Triticum aestivum OX=4565 PE=4 SV=1;OBG-type G domain-containing protein OS=Triticum aestivum OX=4565 PE=4 SV=1	3	28	6	6	76.9	44.341	394	394;309;289	0	19.678	55
A0A1D6RD46	[RNA-polymerase]-subunit kinase OS=Triticum aestivum OX=4565 PE=3 SV=1		A0A1D6RD46;A0A3B5YZN5;A0A3B6PTN7;A0A3B6INH7;A0A3B6AR95;A0A3B6C3I9;A0A3B6N0V0;A0A3B6AVW1;A0A3B6D9Z8;A0A3B6FXW0;A0A341ZD84;A0A3B6LGC7;A0A3B6SNH9;A0A3B6STM4;A0A3B6TLS4;A0A3B6LV68;A0A3B6SNI6;A0A3B6DJV2;A0A3B6KCK8;A0A3B6NKB8;A0A3B6LGR6;A0A3B6ML43;A0A3B6MMB5;A0A3B6ML91;A0A3B6TMY0;A0A3B6KBJ6;A0A3B6LM84;A0A3B6RBI9;A0A3B6SNI4;A0A3B6LGB1;A0A3B5ZNG2;A0A3B6RMV4;A0A3B6NTT6;W5CJ26;A0A1D5V3E8;A0A3B6IV28;A0A3B5Z…	A0A1D6RD46;A0A3B5YZN5	[RNA-polymerase]-subunit kinase OS=Triticum aestivum OX=4565 PE=3 SV=1;[RNA-polymerase]-subunit kinase OS=Triticum aestivum OX=4565 PE=3 SV=1	216	6	6	5	18.4	47.515	424	424;424;170;710;692;693;693;693;693;694;695;699;700;700;702;703;211;704;704;704;704;706;706;707;707;707;708;709;690;691;710;688;679;679;679;680;680;681;681;681;682;682;682;682;683;683;683;684;685;685;686;686;687;688;688;733;730;710;733;736;739;740;740;740;741;743;747;749;750;751;752;753;754;756;764;788;841;852;852;1054;1074;1078;735;679;710;730;712;712;713;713;713;715;715;716;716;717;718;718;720;…	0	22.357	40
A0A3B5ZVK4	Uncharacterized protein OS=Triticum aestivum OX=4565 PE=3 SV=1		A0A3B5ZVK4;A0A1D6RDB4	A0A3B5ZVK4;A0A1D6RDB4	Uncharacterized protein OS=Triticum aestivum OX=4565 PE=3 SV=1;Uncharacterized protein OS=Triticum aestivum OX=4565 PE=3 SV=1	2	10	10	10	67.6	12.645	105	105;105	0	38.752	135
A0A1D6RE03	Usp domain-containing protein OS=Triticum aestivum OX=4565 PE=4 SV=1		A0A1D6RE03;A0A3B5Y2C9;A0A3B6ARZ3;A0A3B6C0H0;A0A3B6D7R8;A0A3B6C0F4;A0A3B6D7H3;A0A3B6ATE8;A0A3B6D7A9;A0A3B6C0C0;A0A3B6ASX8;A0A3B6C307;A0A3B6DAP6;A0A3B6AS02	A0A1D6RE03;A0A3B5Y2C9	Usp domain-containing protein OS=Triticum aestivum OX=4565 PE=4 SV=1;Usp domain-containing protein OS=Triticum aestivum OX=4565 PE=4 SV=1	14	12	12	12	70.5	18.128	166	166;166;169;171;173;173;177;178;180;180;181;219;220;233	0	118.08	99
A0A1D6RH05	CULLIN_2 domain-containing protein OS=Triticum aestivum OX=4565 PE=3 SV=1		A0A1D6RH05;A0A1D6RH06;A0A3B5YUI3;A0A3B6E9N8;W5CQZ5;A0A3B6GLM7	A0A1D6RH05;A0A1D6RH06;A0A3B5YUI3	CULLIN_2 domain-containing protein OS=Triticum aestivum OX=4565 PE=3 SV=1;CULLIN_2 domain-containing protein OS=Triticum aestivum OX=4565 PE=3 SV=1;CULLIN_2 domain-containing protein OS=Triticum aestivum OX=4565 PE=3 SV=1	6	24	24	15	35.4	86.789	746	746;740;746;712;742;742	0	99.446	141
A0A3B6AZ37	Sm domain-containing protein OS=Triticum aestivum OX=4565 PE=3 SV=1		A0A3B6AZ37;A0A1D6RLM2	A0A3B6AZ37;A0A1D6RLM2	Sm domain-containing protein OS=Triticum aestivum OX=4565 PE=3 SV=1;Genome assembly, chromosome: II OS=Triticum aestivum OX=4565 GN=CAMPLR22A2D_LOCUS2828 PE=3 SV=1	2	3	3	3	26.3	10.375	99	99;99	0	5.4371	47
A0A3B6B0Z6	Iso_dh domain-containing protein OS=Triticum aestivum OX=4565 PE=3 SV=1		A0A3B6B0Z6;A0A1D6RLV5;W5BD12;A0A3B6B0N4	A0A3B6B0Z6;A0A1D6RLV5;W5BD12;A0A3B6B0N4	Iso_dh domain-containing protein OS=Triticum aestivum OX=4565 PE=3 SV=1;Iso_dh domain-containing protein OS=Triticum aestivum OX=4565 PE=3 SV=1;Iso_dh domain-containing protein OS=Triticum aestivum OX=4565 PE=3 SV=1;Iso_dh domain-containing protein OS=	4	7	4	4	28.3	39.455	367	367;367;371;371	0	20.94	34
A0A1D6RNK4	RBR-type E3 ubiquitin transferase OS=Triticum aestivum OX=4565 GN=CAMPLR22A2D_LOCUS3495 PE=3 SV=1	CAMPLR22A2D_LOCUS3495	A0A1D6RNK4;A0A3B6C911;A0A3B6B1I3;A0A3B6C8Y4;A0A3B6DGN2;A0A3B6QHP0;A0A3B6NRE2;A0A3B6QF25;A0A3B6PKL5;A0A3B6QGZ7;A0A3B6NP69;A0A3B6DFR7;A0A3B6C945;A0A3B6B1U2;A0A3B6QHP2;A0A3B6PLS4;A0A3B6NQN5;A0A3B6QER0;A0A3B6KLI1;A0A3B6MUV9;A0A3B6LQE1	A0A1D6RNK4;A0A3B6C911;A0A3B6B1I3;A0A3B6C8Y4;A0A3B6DGN2;A0A3B6QHP0;A0A3B6NRE2;A0A3B6QF25;A0A3B6PKL5;A0A3B6QGZ7;A0A3B6NP69;A0A3B6DFR7;A0A3B6C945;A0A3B6B1U2;A0A3B6QHP2;A0A3B6PLS4	RBR-type E3 ubiquitin transferase OS=Triticum aestivum OX=4565 GN=CAMPLR22A2D_LOCUS3495 PE=3 SV=1;RBR-type E3 ubiquitin transferase OS=Triticum aestivum OX=4565 PE=3 SV=1;RBR-type E3 ubiquitin transferase OS=Triticum aestivum OX=4565 PE=3 SV=1;RBR-type	21	5	5	5	11.9	66.486	589	589;589;589;554;554;587;589;589;587;557;557;451;449;444;433;433;384;384;560;562;562	0	43.993	20
A0A1D6RNY5	Elongator complex protein 3 OS=Triticum aestivum OX=4565 GN=CAMPLR22A2D_LOCUS3428 PE=3 SV=1	CAMPLR22A2D_LOCUS3428	A0A1D6RNY5;A0A3B6B0U5;A0A3B6C8Q5	A0A1D6RNY5;A0A3B6B0U5;A0A3B6C8Q5	Elongator complex protein 3 OS=Triticum aestivum OX=4565 GN=CAMPLR22A2D_LOCUS3428 PE=3 SV=1;Elongator complex protein 3 OS=Triticum aestivum OX=4565 PE=3 SV=1;Elongator complex protein 3 OS=Triticum aestivum OX=4565 PE=3 SV=1	3	14	14	14	31.5	63.576	569	569;569;569	0	47.983	84
A0A3B6B2J2	Uncharacterized protein OS=Triticum aestivum OX=4565 PE=3 SV=1		A0A3B6B2J2;A0A1D6RP61;A0A3B6DI23;A0A3B6CDD2;A0A3B6CB26	A0A3B6B2J2;A0A1D6RP61;A0A3B6DI23;A0A3B6CDD2;A0A3B6CB26	Uncharacterized protein OS=Triticum aestivum OX=4565 PE=3 SV=1;Genome assembly, chromosome: II OS=Triticum aestivum OX=4565 GN=CAMPLR22A2D_LOCUS4068 PE=3 SV=1;Uncharacterized protein OS=Triticum aestivum OX=4565 PE=3 SV=1;Uncharacterized protein OS=Tri	5	8	8	8	34.3	26.529	233	233;233;234;231;233	0	23.745	71
A0A1D6RPC5	Genome assembly, chromosome: II OS=Triticum aestivum OX=4565 GN=CAMPLR22A2D_LOCUS2610 PE=3 SV=1	CAMPLR22A2D_LOCUS2610	A0A1D6RPC5;A0A3B6C8B1;A0A3B6AXA3	A0A1D6RPC5;A0A3B6C8B1;A0A3B6AXA3	Genome assembly, chromosome: II OS=Triticum aestivum OX=4565 GN=CAMPLR22A2D_LOCUS2610 PE=3 SV=1;Uncharacterized protein OS=Triticum aestivum OX=4565 PE=3 SV=1;Uncharacterized protein OS=Triticum aestivum OX=4565 PE=3 SV=1	3	2	2	2	4.1	78.05	680	680;681;681	0	5.0914	1
A0A1D6RPU9	Genome assembly, chromosome: II OS=Triticum aestivum OX=4565 GN=CAMPLR22A2D_LOCUS2347 PE=4 SV=1	CAMPLR22A2D_LOCUS2347	A0A1D6RPU9;A0A3B6C590;A0A3B6DBA7;A0A3B6AYK5	A0A1D6RPU9;A0A3B6C590;A0A3B6DBA7;A0A3B6AYK5	Genome assembly, chromosome: II OS=Triticum aestivum OX=4565 GN=CAMPLR22A2D_LOCUS2347 PE=4 SV=1;RRM domain-containing protein OS=Triticum aestivum OX=4565 PE=4 SV=1;FoP_duplication domain-containing protein OS=Triticum aestivum OX=4565 PE=4 SV=1;RRM do	4	6	6	6	33.1	28.414	269	269;270;246;230	0	17.942	26
A0A1D6RPZ0	Genome assembly, chromosome: II OS=Triticum aestivum OX=4565 GN=CAMPLR22A2D_LOCUS735 PE=3 SV=1	CAMPLR22A2D_LOCUS735	A0A1D6RPZ0	A0A1D6RPZ0	Genome assembly, chromosome: II OS=Triticum aestivum OX=4565 GN=CAMPLR22A2D_LOCUS735 PE=3 SV=1	1	18	18	2	46.6	37.88	339	339	0	162.81	143
A0A3B6FLV0	PCI domain-containing protein OS=Triticum aestivum OX=4565 PE=4 SV=1		A0A3B6FLV0;A0A1D6RQA5	A0A3B6FLV0;A0A1D6RQA5	PCI domain-containing protein OS=Triticum aestivum OX=4565 PE=4 SV=1;PCI domain-containing protein OS=Triticum aestivum OX=4565 PE=4 SV=1	2	13	13	13	28.5	51.278	439	439;439	0	59.171	72
A0A3B6IVS4	L51_S25_CI-B8 domain-containing protein OS=Triticum aestivum OX=4565 PE=3 SV=1		A0A3B6IVS4;A0A3B6GQH3;A0A3B6ED73;A0A1D6RX93;W5D0N2	A0A3B6IVS4;A0A3B6GQH3;A0A3B6ED73;A0A1D6RX93;W5D0N2	L51_S25_CI-B8 domain-containing protein OS=Triticum aestivum OX=4565 PE=3 SV=1;L51_S25_CI-B8 domain-containing protein OS=Triticum aestivum OX=4565 PE=3 SV=1;L51_S25_CI-B8 domain-containing protein OS=Triticum aestivum OX=4565 PE=3 SV=1;L51_S25_CI-B8 d	5	4	4	4	41.2	13.716	119	119;119;119;119;119	0	11.704	29
A0A3B6LV48	Uncharacterized protein OS=Triticum aestivum OX=4565 PE=3 SV=1		A0A3B6LV48;A0A1D6S1Y9;A0A3B6N100;A0A3B5Y3Z0;A0A3B5ZYC0;A0A3B5Z1P6	A0A3B6LV48;A0A1D6S1Y9;A0A3B6N100	Uncharacterized protein OS=Triticum aestivum OX=4565 PE=3 SV=1;Uncharacterized protein OS=Triticum aestivum OX=4565 PE=3 SV=1;Uncharacterized protein OS=Triticum aestivum OX=4565 PE=3 SV=1	6	7	4	4	51	17.262	153	153;153;152;152;156;156	0	61.86	66
A0A3B6MNM7	Uncharacterized protein OS=Triticum aestivum OX=4565 PE=4 SV=1		A0A3B6MNM7;A0A3B6EKJ7;A0A1D6S251;A0A3B6EK89;A0A3B6FVD0;A0A3B6GXE7;A0A3B6FS05	A0A3B6MNM7;A0A3B6EKJ7;A0A1D6S251;A0A3B6EK89;A0A3B6FVD0;A0A3B6GXE7;A0A3B6FS05	Uncharacterized protein OS=Triticum aestivum OX=4565 PE=4 SV=1;Uncharacterized protein OS=Triticum aestivum OX=4565 PE=3 SV=1;Uncharacterized protein OS=Triticum aestivum OX=4565 PE=3 SV=1;Uncharacterized protein OS=Triticum aestivum OX=4565 PE=3 SV=1;	7	2	2	2	31.7	7.2913	63	63;71;71;115;118;127;131	0	5.1221	23
A0A3B6KDN5	RRM domain-containing protein OS=Triticum aestivum OX=4565 PE=4 SV=1		A0A3B6KDN5;A0A1D6S4D3;W5FM32;A0A3B6KB58	A0A3B6KDN5;A0A1D6S4D3;W5FM32;A0A3B6KB58	RRM domain-containing protein OS=Triticum aestivum OX=4565 PE=4 SV=1;RRM domain-containing protein OS=Triticum aestivum OX=4565 PE=4 SV=1;RRM domain-containing protein OS=Triticum aestivum OX=4565 PE=4 SV=1;RRM domain-containing protein OS=Triticum aes	4	7	7	5	23.2	32.751	293	293;293;296;296	0	51.747	81
A0A1D6S561	Uncharacterized protein OS=Triticum aestivum OX=4565 PE=4 SV=1		A0A1D6S561;A0A3B6LRM4;A0A3B6MXA9	A0A1D6S561;A0A3B6LRM4;A0A3B6MXA9	Uncharacterized protein OS=Triticum aestivum OX=4565 PE=4 SV=1;Uncharacterized protein OS=Triticum aestivum OX=4565 PE=4 SV=1;Uncharacterized protein OS=Triticum aestivum OX=4565 PE=4 SV=1	3	3	3	3	16.6	20.745	193	193;193;201	0	4.6955	8
A0A1D6S634	CMP/dCMP-type deaminase domain-containing protein OS=Triticum aestivum OX=4565 PE=4 SV=1		A0A1D6S634;A0A3B6LXH0;A0A3B6N1F7;A0A3B6LXA6;A0A3B6N0B4	A0A1D6S634;A0A3B6LXH0;A0A3B6N1F7;A0A3B6LXA6;A0A3B6N0B4	CMP/dCMP-type deaminase domain-containing protein OS=Triticum aestivum OX=4565 PE=4 SV=1;CMP/dCMP-type deaminase domain-containing protein OS=Triticum aestivum OX=4565 PE=4 SV=1;CMP/dCMP-type deaminase domain-containing protein OS=Triticum aestivum OX=4	5	5	5	5	50	20.276	186	186;200;203;212;213	0	100.18	44
A0A3B6RNP8	Protein RER1 OS=Triticum aestivum OX=4565 PE=3 SV=1		A0A3B6RNP8;A0A1D6SBT2;A0A3B6TVZ6	A0A3B6RNP8;A0A1D6SBT2;A0A3B6TVZ6	Protein RER1 OS=Triticum aestivum OX=4565 PE=3 SV=1;Protein RER1 OS=Triticum aestivum OX=4565 PE=3 SV=1;Protein RER1 OS=Triticum aestivum OX=4565 PE=3 SV=1	3	2	2	2	9.4	21.508	192	192;193;194	0.00042541	3.1854	3
A0A1D6SCP9	Sucrose synthase OS=Triticum aestivum OX=4565 PE=3 SV=1		A0A1D6SCP9;A0A3B6T820;A0A3B6R7F5;A0A3B6I2I9;A0A3B6TBV9	A0A1D6SCP9;A0A3B6T820;A0A3B6R7F5;A0A3B6I2I9;A0A3B6TBV9	Sucrose synthase OS=Triticum aestivum OX=4565 PE=3 SV=1;Sucrose synthase OS=Triticum aestivum OX=4565 PE=3 SV=1;Sucrose synthase OS=Triticum aestivum OX=4565 PE=3 SV=1;Sucrose synthase OS=Triticum aestivum OX=4565 PE=3 SV=1;Sucrose synthase OS=Triticu	5	12	7	6	19	92.634	815	815;815;593;593;593	0	23.626	26
A0A1D6SDJ5	Uncharacterized protein OS=Triticum aestivum OX=4565 PE=4 SV=1		A0A1D6SDJ5;A0A3B6RMD5;A0A3B6TXE9	A0A1D6SDJ5;A0A3B6RMD5;A0A3B6TXE9	Uncharacterized protein OS=Triticum aestivum OX=4565 PE=4 SV=1;Uncharacterized protein OS=Triticum aestivum OX=4565 PE=4 SV=1;Uncharacterized protein OS=Triticum aestivum OX=4565 PE=4 SV=1	3	13	13	7	50.3	38.544	356	356;354;301	0	50.532	100
A0A1D6SDJ6	Uncharacterized protein OS=Triticum aestivum OX=4565 PE=4 SV=1		A0A1D6SDJ6	A0A1D6SDJ6	Uncharacterized protein OS=Triticum aestivum OX=4565 PE=4 SV=1	1	15	15	9	51.4	39.794	360	360	0	214.98	129
A0A1D6SDQ8	Uncharacterized protein OS=Triticum aestivum OX=4565 PE=4 SV=1		A0A1D6SDQ8;A0A3B6SI29	A0A1D6SDQ8;A0A3B6SI29	Uncharacterized protein OS=Triticum aestivum OX=4565 PE=4 SV=1;Uncharacterized protein OS=Triticum aestivum OX=4565 PE=4 SV=1	2	3	3	3	39.2	16.615	143	143;129	0	9.4308	11
A0A1D6SEC2	Uncharacterized protein OS=Triticum aestivum OX=4565 PE=3 SV=1		A0A1D6SEC2;A0A3B6TF03;A0A3B6QMK2;A0A3B6QNF8;A0A3B6NUG1;A0A3B6PRL0	A0A1D6SEC2;A0A3B6TF03	Uncharacterized protein OS=Triticum aestivum OX=4565 PE=3 SV=1;Uncharacterized protein OS=Triticum aestivum OX=4565 PE=3 SV=1	6	7	7	7	41.2	24.752	221	221;221;205;233;233;233	0	32.898	40
W5DYE3	Deoxymugineic acid synthase 1-A OS=Triticum aestivum OX=4565 GN=DMAS1-A PE=1 SV=1	DMAS1-A	W5DYE3;A0A1X9QHJ0;A0A1D5XGW0;A0A3B6JKL8	W5DYE3;A0A1X9QHJ0;A0A1D5XGW0;A0A3B6JKL8	Deoxymugineic acid synthase 1-A OS=Triticum aestivum OX=4565 GN=DMAS1-A PE=1 SV=1;Deoxymugineic acid synthase 1-D OS=Triticum aestivum OX=4565 GN=DMAS1-D PE=2 SV=1;Deoxymugineic acid synthase 1-B OS=Triticum aestivum OX=4565 GN=DMAS1-B PE=2 SV=1;Aldo_k	4	12	12	12	49.7	35.198	314	314;314;314;299	0	118.98	142
W4ZXM1	LEA-like protein 2 OS=Triticum aestivum OX=4565 GN=wsh2 PE=2 SV=1	wsh2	W4ZXM1;A0A3B5YVC3;A0A2D2ANS8	W4ZXM1;A0A3B5YVC3;A0A2D2ANS8	LEA-like protein 2 OS=Triticum aestivum OX=4565 GN=wsh2 PE=2 SV=1;Uncharacterized protein OS=Triticum aestivum OX=4565 PE=4 SV=1;LEA-like protein 1 OS=Triticum aestivum OX=4565 GN=wsh1 PE=2 SV=1	3	2	2	2	16.9	15.001	136	136;136;136	0.00042415	3.1354	2
A0A2P1AAU6	ABCF1d OS=Triticum aestivum OX=4565 PE=2 SV=1		A0A2P1AAU6;A0A2P1AAS7;A0A3B6TS84;A0A3B6SKI3	A0A2P1AAU6;A0A2P1AAS7;A0A3B6TS84;A0A3B6SKI3	ABCF1d OS=Triticum aestivum OX=4565 PE=2 SV=1;ABCF1b OS=Triticum aestivum OX=4565 PE=2 SV=1;ABCF1d OS=Triticum aestivum OX=4565 PE=4 SV=1;ABCF1b OS=Triticum aestivum OX=4565 PE=4 SV=1	4	25	25	20	52.9	66.032	592	592;592;571;571	0	208.39	267
A0A2X0RYI9	Genome assembly, chromosome: II OS=Triticum aestivum OX=4565 GN=CAMPLR22A2D_LOCUS270 PE=3 SV=1	CAMPLR22A2D_LOCUS270	A0A2X0RYI9;A0A3B6Q962;A0A3B6PES0;A0A3B6BXS2;A0A3B6NHD8	A0A2X0RYI9;A0A3B6Q962;A0A3B6PES0;A0A3B6BXS2;A0A3B6NHD8	Genome assembly, chromosome: II OS=Triticum aestivum OX=4565 GN=CAMPLR22A2D_LOCUS270 PE=3 SV=1;Uncharacterized protein OS=Triticum aestivum OX=4565 PE=3 SV=1;Uncharacterized protein OS=Triticum aestivum OX=4565 PE=3 SV=1;Uncharacterized protein OS=Trit	5	2	2	2	7.1	39.339	364	364;372;372;365;373	0.0040714	2.1891	1
A0A3B6AS28	Lactoylglutathione lyase OS=Triticum aestivum OX=4565 PE=3 SV=1		A0A3B6AS28;A0A3B6D5T4;A0A2X0S089	A0A3B6AS28;A0A3B6D5T4;A0A2X0S089	Lactoylglutathione lyase OS=Triticum aestivum OX=4565 PE=3 SV=1;Lactoylglutathione lyase OS=Triticum aestivum OX=4565 PE=3 SV=1;Lactoylglutathione lyase OS=Triticum aestivum OX=4565 GN=CAMPLR22A2D_LOCUS577 PE=3 SV=1	3	9	9	3	43.2	25.779	236	236;238;240	0	147.41	100
A0A3B6ARR5	Importin N-terminal domain-containing protein OS=Triticum aestivum OX=4565 PE=4 SV=1		A0A3B6ARR5;A0A3B6D6Z6;A0A3B6BZQ6;A0A3B6C253;A0A3B6AR66;A0A2X0S116	A0A3B6ARR5;A0A3B6D6Z6;A0A3B6BZQ6;A0A3B6C253;A0A3B6AR66;A0A2X0S116	Importin N-terminal domain-containing protein OS=Triticum aestivum OX=4565 PE=4 SV=1;Importin N-terminal domain-containing protein OS=Triticum aestivum OX=4565 PE=4 SV=1;Importin N-terminal domain-containing protein OS=Triticum aestivum OX=4565 PE=4 SV=	6	2	2	2	2.4	111.07	987	987;1003;1003;1016;1016;1016	0.0096928	1.7705	1
A0A3B6U2J3	Cytochrome c oxidase subunit 2 OS=Triticum aestivum OX=4565 PE=3 SV=1		A0A3B6U2J3;Q332P0;A0A3B5Z574;A0A3B6FX99;A0A3B6JFU9;A0A3B6KCI8;A0A3B6PLD6;A0A3B6H0P5;A0A2X0S165;A0A3B6R8Y8;A0A3B6RCD6;A0A3B6HVF3;A0A341ZDV3;A0A341ZL98;A0A3B6C5C4;A0A3B6GPA6;A0A3B6GSL0;A0A3B6C5U8	A0A3B6U2J3;Q332P0;A0A3B5Z574;A0A3B6FX99;A0A3B6JFU9;A0A3B6KCI8;A0A3B6PLD6;A0A3B6H0P5;A0A2X0S165;A0A3B6R8Y8;A0A3B6RCD6;A0A3B6HVF3;A0A341ZDV3;A0A341ZL98;A0A3B6C5C4;A0A3B6GPA6;A0A3B6GSL0;A0A3B6C5U8	Cytochrome c oxidase subunit 2 OS=Triticum aestivum OX=4565 PE=3 SV=1;Cytochrome c oxidase subunit 2 OS=Triticum aestivum OX=4565 GN=cox2 PE=3 SV=1;Cytochrome c oxidase subunit 2 OS=Triticum aestivum OX=4565 PE=3 SV=1;Cytochrome c oxidase subunit 2 OS=	18	2	2	2	8.4	29.532	263	263;260;263;263;263;263;263;231;235;263;81;81;81;81;81;81;81;242	0	3.5938	6
A0A3B6D855	CID domain-containing protein OS=Triticum aestivum OX=4565 PE=4 SV=1		A0A3B6D855;A0A3B6C1F6;A0A2X0S283;A0A3B6DBG9;A0A3B6AUL6	A0A3B6D855;A0A3B6C1F6;A0A2X0S283;A0A3B6DBG9;A0A3B6AUL6	CID domain-containing protein OS=Triticum aestivum OX=4565 PE=4 SV=1;Uncharacterized protein OS=Triticum aestivum OX=4565 PE=4 SV=1;Genome assembly, chromosome: II OS=Triticum aestivum OX=4565 GN=CAMPLR22A2D_LOCUS1217 PE=4 SV=1;CID domain-containing pr	5	2	2	2	2.8	150.91	1393	1393;1499;1549;967;1429	0	6.8386	4
A0A3B6C283	Tim44 domain-containing protein OS=Triticum aestivum OX=4565 PE=3 SV=1		A0A3B6C283;A0A3B6ATL3;A0A2X0S2S5;A0A3B6D8Q2;A0A3B6C4U3	A0A3B6C283;A0A3B6ATL3;A0A2X0S2S5;A0A3B6D8Q2;A0A3B6C4U3	Tim44 domain-containing protein OS=Triticum aestivum OX=4565 PE=3 SV=1;Tim44 domain-containing protein OS=Triticum aestivum OX=4565 PE=3 SV=1;Genome assembly, chromosome: II OS=Triticum aestivum OX=4565 GN=CAMPLR22A2D_LOCUS1496 PE=3 SV=1;Tim44 domain-c	5	17	17	17	42.2	54.776	486	486;486;486;470;470	0	117.99	135
A0A2X0S322	Genome assembly, chromosome: II OS=Triticum aestivum OX=4565 GN=CAMPLR22A2D_LOCUS1557 PE=3 SV=1	CAMPLR22A2D_LOCUS1557	A0A2X0S322;A0A3B6AUR3;A0A3B6C2E3	A0A2X0S322;A0A3B6AUR3;A0A3B6C2E3	Genome assembly, chromosome: II OS=Triticum aestivum OX=4565 GN=CAMPLR22A2D_LOCUS1557 PE=3 SV=1;Uncharacterized protein OS=Triticum aestivum OX=4565 PE=3 SV=1;Uncharacterized protein OS=Triticum aestivum OX=4565 PE=3 SV=1	3	2	2	2	1.9	93.197	841	841;793;841	0.00097971	2.9888	14
A0A2X0S3C3	Genome assembly, chromosome: II OS=Triticum aestivum OX=4565 GN=CAMPLR22A2D_LOCUS1690 PE=3 SV=1	CAMPLR22A2D_LOCUS1690	A0A2X0S3C3	A0A2X0S3C3	Genome assembly, chromosome: II OS=Triticum aestivum OX=4565 GN=CAMPLR22A2D_LOCUS1690 PE=3 SV=1	1	17	17	3	50.9	58.572	521	521	0	106.99	141
A0A3B6D9L2	Peptidase_S9 domain-containing protein OS=Triticum aestivum OX=4565 PE=4 SV=1		A0A3B6D9L2;A0A3B6AVV0;A0A3B6DCT7;A0A3B6AUZ0;A0A3B6AUK4;A0A2X0S3G3;A0A3B6C2M6;A0A3B6C586	A0A3B6D9L2;A0A3B6AVV0;A0A3B6DCT7;A0A3B6AUZ0;A0A3B6AUK4;A0A2X0S3G3;A0A3B6C2M6;A0A3B6C586	Peptidase_S9 domain-containing protein OS=Triticum aestivum OX=4565 PE=4 SV=1;Peptidase_S9 domain-containing protein OS=Triticum aestivum OX=4565 PE=4 SV=1;Peptidase_S9 domain-containing protein OS=Triticum aestivum OX=4565 PE=4 SV=1;Peptidase_S9 domai	8	7	7	7	31.2	35.304	317	317;317;319;319;329;329;317;319	0	35.411	31
A0A2X0S3J7	SUMO-activating enzyme subunit OS=Triticum aestivum OX=4565 GN=CAMPLR22A2D_LOCUS1770 PE=3 SV=1	CAMPLR22A2D_LOCUS1770	A0A2X0S3J7	A0A2X0S3J7	SUMO-activating enzyme subunit OS=Triticum aestivum OX=4565 GN=CAMPLR22A2D_LOCUS1770 PE=3 SV=1	1	21	2	2	41.8	69.487	627	627	0	4.2883	2
A0A3B6DDA9	Uncharacterized protein OS=Triticum aestivum OX=4565 PE=3 SV=1		A0A3B6DDA9;A0A2X0S3K1;A0A3B6DA31;A0A3B6C349;A0A3B6ECP1;I0JTW1;A0A3B6EA32;A0A3B6EB08;A0A3B6GJY0	A0A3B6DDA9;A0A2X0S3K1;A0A3B6DA31;A0A3B6C349	Uncharacterized protein OS=Triticum aestivum OX=4565 PE=3 SV=1;Genome assembly, chromosome: II OS=Triticum aestivum OX=4565 GN=CAMPLR22A2D_LOCUS1772 PE=3 SV=1;Uncharacterized protein OS=Triticum aestivum OX=4565 PE=3 SV=1;Uncharacterized protein OS=Tri	9	13	13	2	33.4	42.538	395	395;396;316;421;382;384;388;393;397	0	44.267	97
A0A2X0S3L7	Genome assembly, chromosome: II OS=Triticum aestivum OX=4565 GN=CAMPLR22A2D_LOCUS1790 PE=4 SV=1	CAMPLR22A2D_LOCUS1790	A0A2X0S3L7;A0A3B6C397	A0A2X0S3L7;A0A3B6C397	Genome assembly, chromosome: II OS=Triticum aestivum OX=4565 GN=CAMPLR22A2D_LOCUS1790 PE=4 SV=1;C2 domain-containing protein OS=Triticum aestivum OX=4565 PE=4 SV=1	2	8	2	2	25.3	45.735	438	438;437	0	14.553	7
A0A2X0S4A0	Chalcone--flavanone isomerase OS=Triticum aestivum OX=4565 GN=CAMPLR22A2D_LOCUS1882 PE=3 SV=1	CAMPLR22A2D_LOCUS1882	A0A2X0S4A0	A0A2X0S4A0	Chalcone--flavanone isomerase OS=Triticum aestivum OX=4565 GN=CAMPLR22A2D_LOCUS1882 PE=3 SV=1	1	8	3	3	32.8	29.228	274	274	0	7.0923	7
A0A3B6DBV6	CG-1 domain-containing protein OS=Triticum aestivum OX=4565 PE=3 SV=1		A0A3B6DBV6;A0A3B6AX18;A0A3B6DCA4;A0A3B6AW15;A0A3B6AWM5;A0A2X0S4I2;A0A3B6AXZ8;A0A3B6DCB1;A0A3B6DEY1;A0A3B6AXG9;A0A3B6C4Q9;A0A3B6C4M5;A0A3B6DBJ1;A0A3B6C7A4;A0A3B6C4U6	A0A3B6DBV6;A0A3B6AX18;A0A3B6DCA4;A0A3B6AW15;A0A3B6AWM5;A0A2X0S4I2;A0A3B6AXZ8;A0A3B6DCB1;A0A3B6DEY1;A0A3B6AXG9;A0A3B6C4Q9;A0A3B6C4M5;A0A3B6DBJ1	CG-1 domain-containing protein OS=Triticum aestivum OX=4565 PE=3 SV=1;CG-1 domain-containing protein OS=Triticum aestivum OX=4565 PE=3 SV=1;CG-1 domain-containing protein OS=Triticum aestivum OX=4565 PE=3 SV=1;CG-1 domain-containing protein OS=Triticum	15	3	3	3	4.2	96.92	864	864;864;891;891;907;907;723;724;736;736;741;746;751;102;138	0	9.3994	4
A0A3B6DF04	PCI domain-containing protein OS=Triticum aestivum OX=4565 PE=3 SV=1		A0A3B6DF04;A0A3B6C4T5;A0A3B6C4L6;A0A2X0S4L6;A0A3B6DB92;A0A3B6C4P9;A0A3B6AWL0;A0A3B6AVZ3;A0A3B6AX00;A0A3B6DCE4;A0A3B6C794;A0A3B6AXY3	A0A3B6DF04;A0A3B6C4T5;A0A3B6C4L6;A0A2X0S4L6;A0A3B6DB92;A0A3B6C4P9;A0A3B6AWL0;A0A3B6AVZ3;A0A3B6AX00;A0A3B6DCE4;A0A3B6C794	PCI domain-containing protein OS=Triticum aestivum OX=4565 PE=3 SV=1;PCI domain-containing protein OS=Triticum aestivum OX=4565 PE=3 SV=1;PCI domain-containing protein OS=Triticum aestivum OX=4565 PE=3 SV=1;Genome assembly, chromosome: II OS=Triticum a	12	13	13	13	53.1	29.338	260	260;260;261;261;248;248;260;261;248;178;178;178	0	166.94	141
A0A3B6DCJ4	Uncharacterized protein OS=Triticum aestivum OX=4565 PE=3 SV=1		A0A3B6DCJ4;A0A3B6C526;A0A3B6C5A4;A0A3B6DBC3;A0A3B6AXL6;A0A3B6C7L0;A0A2X0S4S1;A0A3B6MYS0;A0A3B6N004;A0A3B6LU90;A0A3B6KRI7;A0A3B6LVF3;A0A3B6KP40;A0A3B6MZS0	A0A3B6DCJ4;A0A3B6C526;A0A3B6C5A4;A0A3B6DBC3;A0A3B6AXL6;A0A3B6C7L0;A0A2X0S4S1;A0A3B6MYS0;A0A3B6N004;A0A3B6LU90;A0A3B6KRI7;A0A3B6LVF3;A0A3B6KP40;A0A3B6MZS0	Uncharacterized protein OS=Triticum aestivum OX=4565 PE=3 SV=1;Exo84_C domain-containing protein OS=Triticum aestivum OX=4565 PE=3 SV=1;Exo84_C domain-containing protein OS=Triticum aestivum OX=4565 PE=3 SV=1;Exo84_C domain-containing protein OS=Tritic	14	2	2	2	3.7	78.56	722	722;725;737;749;779;781;783;725;772;777;777;781;781;812	0	6.9521	3
A0A2X0S503	DNA (cytosine-5)-methyltransferase OS=Triticum aestivum OX=4565 GN=CAMPLR22A2D_LOCUS2364 PE=3 SV=1	CAMPLR22A2D_LOCUS2364	A0A2X0S503;A0A3B6LTT4;A0A3B6LV08	A0A2X0S503	DNA (cytosine-5)-methyltransferase OS=Triticum aestivum OX=4565 GN=CAMPLR22A2D_LOCUS2364 PE=3 SV=1	3	41	2	2	35.9	171.93	1531	1531;1534;1536	0	6.8599	5
A0A3B6C7H1	NADH dehydrogenase [ubiquinone] flavoprotein 1, mitochondrial OS=Triticum aestivum OX=4565 PE=3 SV=1		A0A3B6C7H1;A0A3B6AY75;A0A2X0S595;A0A3B6DB66;A0A3B6C515;A0A3B6AWU6	A0A3B6C7H1;A0A3B6AY75;A0A2X0S595;A0A3B6DB66;A0A3B6C515;A0A3B6AWU6	NADH dehydrogenase [ubiquinone] flavoprotein 1, mitochondrial OS=Triticum aestivum OX=4565 PE=3 SV=1;NADH dehydrogenase [ubiquinone] flavoprotein 1, mitochondrial OS=Triticum aestivum OX=4565 PE=3 SV=1;NADH dehydrogenase [ubiquinone] flavoprotein 1, mit	6	24	24	24	53.3	55.282	505	505;505;505;474;474;474	0	323.31	336
A0A3B6DCW0	Ubiquitinyl hydrolase 1 OS=Triticum aestivum OX=4565 PE=3 SV=1		A0A3B6DCW0;A0A3B6C7M1;A0A3B6C5B4;A0A2X0S5D0;A0A3B6DBM3;A0A3B6C564;A0A3B6AWU0;A0A3B6AYN8;A0A3B6DC18;A0A3B6C4Z7;A0A3B6AY65;A0A3B6AXA7;A0A3B6AXP8;A0A3B6EE19	A0A3B6DCW0;A0A3B6C7M1;A0A3B6C5B4;A0A2X0S5D0;A0A3B6DBM3;A0A3B6C564;A0A3B6AWU0;A0A3B6AYN8;A0A3B6DC18;A0A3B6C4Z7;A0A3B6AY65;A0A3B6AXA7;A0A3B6AXP8	Ubiquitinyl hydrolase 1 OS=Triticum aestivum OX=4565 PE=3 SV=1;Ubiquitinyl hydrolase 1 OS=Triticum aestivum OX=4565 PE=3 SV=1;Ubiquitinyl hydrolase 1 OS=Triticum aestivum OX=4565 PE=3 SV=1;Ubiquitinyl hydrolase 1 OS=Triticum aestivum OX=4565 GN=CAMPLR2	14	51	51	40	52.2	130.61	1116	1116;1116;1119;1119;1085;1092;1116;1119;1074;1074;1085;1092;1074;195	0	323.31	487
A0A3B6C641	SOR_SNZ domain-containing protein OS=Triticum aestivum OX=4565 PE=3 SV=1		A0A3B6C641;A0A2X0S5H9;A0A3B6AZG5	A0A3B6C641;A0A2X0S5H9;A0A3B6AZG5	SOR_SNZ domain-containing protein OS=Triticum aestivum OX=4565 PE=3 SV=1;Genome assembly, chromosome: II OS=Triticum aestivum OX=4565 GN=CAMPLR22A2D_LOCUS2650 PE=3 SV=1;SOR_SNZ domain-containing protein OS=Triticum aestivum OX=4565 PE=3 SV=1	3	6	3	3	20.6	33.493	316	316;316;386	0	9.263	21
A0A3B6SIV9	Cytochrome c domain-containing protein OS=Triticum aestivum OX=4565 PE=4 SV=1		A0A3B6SIV9;A0A2X0S5Q2;A0A3B6H506;A0A3B6EQN5	A0A3B6SIV9;A0A2X0S5Q2;A0A3B6H506	Cytochrome c domain-containing protein OS=Triticum aestivum OX=4565 PE=4 SV=1;Genome assembly, chromosome: II OS=Triticum aestivum OX=4565 GN=CAMPLR22A2D_LOCUS2465 PE=4 SV=1;Cytochrome c domain-containing protein OS=Triticum aestivum OX=4565 PE=4 SV=1	4	8	8	8	41.1	33.212	304	304;304;307;321	0	144.53	91
A0A3B6DCV6	J domain-containing protein OS=Triticum aestivum OX=4565 PE=4 SV=1		A0A3B6DCV6;A0A3B6C6B7;A0A2X0S5W6;A0A3B6C649;A0A3B6AXR8;A0A3B6DGB0	A0A3B6DCV6;A0A3B6C6B7;A0A2X0S5W6;A0A3B6C649;A0A3B6AXR8;A0A3B6DGB0	J domain-containing protein OS=Triticum aestivum OX=4565 PE=4 SV=1;J domain-containing protein OS=Triticum aestivum OX=4565 PE=4 SV=1;Genome assembly, chromosome: II OS=Triticum aestivum OX=4565 GN=CAMPLR22A2D_LOCUS2696 PE=4 SV=1;J domain-containing pr	6	6	6	6	13.4	75.65	674	674;675;680;681;681;640	0	8.253	3
A0A2X0S5X8	Genome assembly, chromosome: II OS=Triticum aestivum OX=4565 GN=CAMPLR22A2D_LOCUS2716 PE=4 SV=1	CAMPLR22A2D_LOCUS2716	A0A2X0S5X8;A0A3B6AYR7;A0A3B6LXG9;A0A3B6AYR2;A0A3B6I3F9;A0A3B6C8P7;A0A2X0S7P2;A0A3B6B068;A0A3B6DFD8;W5BXI9;A0A3B6C8N9;A0A3B6CB15;A0A3B6I2K7;A0A3B6N398;A0A3B6MVZ5;A0A3B6B062;A0A3B6B1K9;A0A3B6QCA1;A0A3B6DEP3	A0A2X0S5X8;A0A3B6AYR7	Genome assembly, chromosome: II OS=Triticum aestivum OX=4565 GN=CAMPLR22A2D_LOCUS2716 PE=4 SV=1;Aldo_ket_red domain-containing protein OS=Triticum aestivum OX=4565 PE=4 SV=1	19	17	3	3	55	37.839	347	347;226;344;346;164;347;347;347;344;182;302;204;200;350;350;353;355;360;362	0	37.229	18
A0A3B6AZ17	Uncharacterized protein OS=Triticum aestivum OX=4565 PE=4 SV=1		A0A3B6AZ17;A0A2X0S675	A0A3B6AZ17;A0A2X0S675	Uncharacterized protein OS=Triticum aestivum OX=4565 PE=4 SV=1;Genome assembly, chromosome: II OS=Triticum aestivum OX=4565 GN=CAMPLR22A2D_LOCUS2816 PE=4 SV=1	2	17	17	4	68.5	33.878	321	321;371	0	121.12	218
A0A3B6DDA7	Importin N-terminal domain-containing protein OS=Triticum aestivum OX=4565 PE=4 SV=1		A0A3B6DDA7;A0A3B6C6A7;A0A3B6AZ48;A0A3B6DCX6;A0A3B6C8N6;A0A3B6AXU7;A0A3B6C6D2;A0A2X0S6A4;A0A3B6AYB0	A0A3B6DDA7;A0A3B6C6A7;A0A3B6AZ48;A0A3B6DCX6;A0A3B6C8N6;A0A3B6AXU7;A0A3B6C6D2;A0A2X0S6A4;A0A3B6AYB0	Importin N-terminal domain-containing protein OS=Triticum aestivum OX=4565 PE=4 SV=1;Importin N-terminal domain-containing protein OS=Triticum aestivum OX=4565 PE=4 SV=1;Importin N-terminal domain-containing protein OS=Triticum aestivum OX=4565 PE=4 SV=	9	12	11	11	15.4	117.03	1018	1018;1018;1018;1031;1031;1031;1044;1044;771	0	27.156	34
A0A3B6B2A2	Cyclin-dependent kinase OS=Triticum aestivum OX=4565 PE=3 SV=1		A0A3B6B2A2;A0A3B6DEY5;A0A3B6CBA8;A0A3B6B1Q3;A0A2X0S7X0;A0A3B6C8Y8;A0A3B6C8U2;A0A3B6FL62;A0A3B6DGK0;A0A3B6B0Y0;A0A3B6DJ50;A0A3B6B0F2;A0A3B6C902;A0A3B6C8W6	A0A3B6B2A2;A0A3B6DEY5;A0A3B6CBA8;A0A3B6B1Q3;A0A2X0S7X0;A0A3B6C8Y8;A0A3B6C8U2;A0A3B6FL62;A0A3B6DGK0;A0A3B6B0Y0;A0A3B6DJ50;A0A3B6B0F2;A0A3B6C902;A0A3B6C8W6	Cyclin-dependent kinase OS=Triticum aestivum OX=4565 PE=3 SV=1;Cyclin-dependent kinase OS=Triticum aestivum OX=4565 PE=3 SV=1;Cyclin-dependent kinase OS=Triticum aestivum OX=4565 PE=3 SV=1;Cyclin-dependent kinase OS=Triticum aestivum OX=4565 PE=3 SV=1;	14	2	2	2	4	69.423	621	621;723;726;726;726;732;735;136;523;523;529;529;532;541	0.00028944	3.4654	4
A0A2X0S8T1	Elongation factor G, chloroplastic OS=Triticum aestivum OX=4565 GN=CAMPLR22A2D_LOCUS3845 PE=3 SV=1	CAMPLR22A2D_LOCUS3845	A0A2X0S8T1;A0A3B6B1T9;A0A3B6CCP7	A0A2X0S8T1;A0A3B6B1T9;A0A3B6CCP7	Elongation factor G, chloroplastic OS=Triticum aestivum OX=4565 GN=CAMPLR22A2D_LOCUS3845 PE=3 SV=1;Elongation factor G, chloroplastic OS=Triticum aestivum OX=4565 PE=3 SV=1;Elongation factor G, chloroplastic OS=Triticum aestivum OX=4565 PE=3 SV=1	3	17	17	17	29.9	84.175	768	768;768;768	0	80.412	78
A0A3B6DI03	Uncharacterized protein OS=Triticum aestivum OX=4565 PE=4 SV=1		A0A3B6DI03;A0A3B6CAA0;A0A3B6DGE9;A0A3B6CAD5;A0A3B6CAF6;A0A2X0S8V8;A0A3B6CCT2;A0A3B6B2H6;A0A3B6B3T0;A0A3B6B1X6	A0A3B6DI03;A0A3B6CAA0;A0A3B6DGE9;A0A3B6CAD5;A0A3B6CAF6;A0A2X0S8V8;A0A3B6CCT2;A0A3B6B2H6;A0A3B6B3T0;A0A3B6B1X6	Uncharacterized protein OS=Triticum aestivum OX=4565 PE=4 SV=1;Uncharacterized protein OS=Triticum aestivum OX=4565 PE=4 SV=1;Uncharacterized protein OS=Triticum aestivum OX=4565 PE=4 SV=1;Uncharacterized protein OS=Triticum aestivum OX=4565 PE=4 SV=1;	10	5	5	3	7.3	71.965	662	662;662;663;663;745;745;760;665;666;748	0	9.8322	22
A0A3B6CD89	Uncharacterized protein OS=Triticum aestivum OX=4565 PE=3 SV=1		A0A3B6CD89;A0A2X0S9J4;A0A3B6CAY9;A0A3B6B3C5;A0A3B6B4A0;A0A3B6B2Z9;A0A3B6DGV3;A0A3B6B3P6;A0A3B6B2D8;A0A3B6NP48;A0A3B6NMQ6;A0A3B6PJ52;A0A3B6QDR6;A0A3B6LVM6;A0A3B6I1E0;A0A3B6JER5;A0A3B6HXD9;A0A3B6JCU1;A0A3B6IM31;A0A3B6HZ16;A0A3B6IKU1	A0A3B6CD89;A0A2X0S9J4;A0A3B6CAY9;A0A3B6B3C5;A0A3B6B4A0;A0A3B6B2Z9;A0A3B6DGV3;A0A3B6B3P6	Uncharacterized protein OS=Triticum aestivum OX=4565 PE=3 SV=1;Genome assembly, chromosome: II OS=Triticum aestivum OX=4565 GN=CAMPLR22A2D_LOCUS4030 PE=3 SV=1;Uncharacterized protein OS=Triticum aestivum OX=4565 PE=3 SV=1;Uncharacterized protein OS=Tri	21	38	12	11	45.2	122.35	1102	1102;1099;1099;1120;1117;1099;860;824;775;948;947;948;951;873;857;857;586;550;1024;717;485	0	181.57	123
A0A2X0SA24	Genome assembly, chromosome: II OS=Triticum aestivum OX=4565 GN=CAMPLR22A2D_LOCUS4244 PE=3 SV=1	CAMPLR22A2D_LOCUS4244	A0A2X0SA24;A0A3B6CBQ8;A0A3B6B3R3	A0A2X0SA24;A0A3B6CBQ8;A0A3B6B3R3	Genome assembly, chromosome: II OS=Triticum aestivum OX=4565 GN=CAMPLR22A2D_LOCUS4244 PE=3 SV=1;Uncharacterized protein OS=Triticum aestivum OX=4565 PE=3 SV=1;Uncharacterized protein OS=Triticum aestivum OX=4565 PE=3 SV=1	3	10	10	3	37.5	41.085	363	363;362;363	0	57.539	62
A0A3B6B8R2	Dolichyl-diphosphooligosaccharide--protein glycotransferase OS=Triticum aestivum OX=4565 PE=3 SV=1		A0A3B6B8R2;A0A3B6CGC5;A0A2X0SD55	A0A3B6B8R2;A0A3B6CGC5;A0A2X0SD55	Dolichyl-diphosphooligosaccharide--protein glycotransferase OS=Triticum aestivum OX=4565 PE=3 SV=1;Dolichyl-diphosphooligosaccharide--protein glycotransferase OS=Triticum aestivum OX=4565 PE=3 SV=1;Dolichyl-diphosphooligosaccharide--protein glycotransfe	3	3	3	3	5.1	81.005	722	722;723;723	0	7.2841	14
A0A2X0SDK5	Genome assembly, chromosome: II OS=Triticum aestivum OX=4565 GN=CAMPLR22A2D_LOCUS5669 PE=3 SV=1	CAMPLR22A2D_LOCUS5669	A0A2X0SDK5;A0A3B6B8K0;A0A3B6CHN3	A0A2X0SDK5;A0A3B6B8K0;A0A3B6CHN3	Genome assembly, chromosome: II OS=Triticum aestivum OX=4565 GN=CAMPLR22A2D_LOCUS5669 PE=3 SV=1;Protein kinase domain-containing protein OS=Triticum aestivum OX=4565 PE=3 SV=1;Protein kinase domain-containing protein OS=Triticum aestivum OX=4565 PE=3 SV	3	7	3	3	18.4	43.927	391	391;391;394	0	6.9966	18
A0A3B6AUE0	Uncharacterized protein OS=Triticum aestivum OX=4565 PE=4 SV=1		A0A3B6AUE0;A0A2X0SDQ5;A0A3B6C1L8;A0A3B6C478	A0A3B6AUE0;A0A2X0SDQ5;A0A3B6C1L8;A0A3B6C478	Uncharacterized protein OS=Triticum aestivum OX=4565 PE=4 SV=1;Genome assembly, chromosome: II OS=Triticum aestivum OX=4565 GN=CAMPLR22A2D_LOCUS5650 PE=4 SV=1;Uncharacterized protein OS=Triticum aestivum OX=4565 PE=4 SV=1;Uncharacterized protein OS=Tri	4	12	12	12	5.7	438.59	3875	3875;3875;3872;3811	0	50.901	14
A0A3B6C1E2	Uncharacterized protein OS=Triticum aestivum OX=4565 PE=3 SV=1		A0A3B6C1E2;A0A3B6AUD9;A0A3B6ATJ1;A0A3B6C164;A0A3B6ATZ9;A0A2X0SEH1;A0A3B6C129;A0A3B6AT60;A0A3B6D7X5;A0A3B6ASK7	A0A3B6C1E2;A0A3B6AUD9;A0A3B6ATJ1;A0A3B6C164;A0A3B6ATZ9;A0A2X0SEH1;A0A3B6C129;A0A3B6AT60;A0A3B6D7X5;A0A3B6ASK7	Uncharacterized protein OS=Triticum aestivum OX=4565 PE=3 SV=1;Uncharacterized protein OS=Triticum aestivum OX=4565 PE=3 SV=1;Uncharacterized protein OS=Triticum aestivum OX=4565 PE=3 SV=1;Uncharacterized protein OS=Triticum aestivum OX=4565 PE=3 SV=1;	10	2	2	2	7.7	60.484	559	559;559;579;587;587;588;475;475;476;562	0	6.8529	2
A0A3B6D814	Sec16_C domain-containing protein OS=Triticum aestivum OX=4565 PE=3 SV=1		A0A3B6D814;A0A3B6D880;A0A2X0SEJ8;A0A3B6D7N9;A0A3B6DBD1;A0A3B6D8I0;A0A3B6D7P2	A0A3B6D814;A0A3B6D880;A0A2X0SEJ8;A0A3B6D7N9;A0A3B6DBD1;A0A3B6D8I0;A0A3B6D7P2	Sec16_C domain-containing protein OS=Triticum aestivum OX=4565 PE=3 SV=1;Sec16_C domain-containing protein OS=Triticum aestivum OX=4565 PE=3 SV=1;Genome assembly, chromosome: II OS=Triticum aestivum OX=4565 GN=CAMPLR22A2D_LOCUS1188 PE=3 SV=1;Sec16_C do	7	33	3	2	39.8	120.19	1111	1111;1134;1135;1111;1072;1096;917	0	22.545	17
A0A3B6AWC2	RRM domain-containing protein OS=Triticum aestivum OX=4565 PE=4 SV=1		A0A3B6AWC2;A0A2X0SGG4;A0A3B6C401;A0A3B6GUG8;A0A3B6FQT5;REV__A0A3B6TZU5;REV__A0A3B6RR32;REV__A0A3B6QJK4;REV__A0A3B6PQM5	A0A3B6AWC2;A0A2X0SGG4;A0A3B6C401	RRM domain-containing protein OS=Triticum aestivum OX=4565 PE=4 SV=1;Genome assembly, chromosome: II OS=Triticum aestivum OX=4565 GN=CAMPLR22A2D_LOCUS2019 PE=4 SV=1;RRM domain-containing protein OS=Triticum aestivum OX=4565 PE=4 SV=1	9	4	4	4	30.7	14.978	140	140;140;139;93;98;157;164;324;328	0	5.7351	4
A0A2X0SGH3	Genome assembly, chromosome: II OS=Triticum aestivum OX=4565 GN=CAMPLR22A2D_LOCUS2028 PE=3 SV=1	CAMPLR22A2D_LOCUS2028	A0A2X0SGH3	A0A2X0SGH3	Genome assembly, chromosome: II OS=Triticum aestivum OX=4565 GN=CAMPLR22A2D_LOCUS2028 PE=3 SV=1	1	7	7	2	34.9	31.103	292	292	0	49.162	59
A0A3B6C6C2	Morc6_S5 domain-containing protein OS=Triticum aestivum OX=4565 PE=3 SV=1		A0A3B6C6C2;A0A3B6DD94;A0A3B6C8M6;A0A3B6AYP7;A0A3B6DCW1;A0A3B6AZ21;A0A2X0SI74	A0A3B6C6C2;A0A3B6DD94;A0A3B6C8M6;A0A3B6AYP7;A0A3B6DCW1;A0A3B6AZ21;A0A2X0SI74	Morc6_S5 domain-containing protein OS=Triticum aestivum OX=4565 PE=3 SV=1;Morc6_S5 domain-containing protein OS=Triticum aestivum OX=4565 PE=3 SV=1;Morc6_S5 domain-containing protein OS=Triticum aestivum OX=4565 PE=3 SV=1;Morc6_S5 domain-containing pro	7	3	3	3	6	83.057	755	755;758;789;789;792;807;848	0	5.0508	3
A0A3B6C964	Cytochrome b-c1 complex subunit Rieske, mitochondrial OS=Triticum aestivum OX=4565 PE=3 SV=1		A0A3B6C964;A0A2X0SIM8;A0A3B6C6U3;A0A341Q6B8;A0A3B6NQB4;A0A3B6SHW1	A0A3B6C964;A0A2X0SIM8;A0A3B6C6U3;A0A341Q6B8;A0A3B6NQB4	Cytochrome b-c1 complex subunit Rieske, mitochondrial OS=Triticum aestivum OX=4565 PE=3 SV=1;Cytochrome b-c1 complex subunit Rieske, mitochondrial OS=Triticum aestivum OX=4565 GN=CAMPLR22A2D_LOCUS2870 PE=3 SV=1;Cytochrome b-c1 complex subunit Rieske, mi	6	9	9	4	34.4	29.829	273	273;273;242;242;264;272	0	142.59	90
A0A3B6C264	Protein kinase domain-containing protein OS=Triticum aestivum OX=4565 PE=4 SV=1		A0A3B6C264;A0A3B6C291;A0A3B6D964;A0A3B6AUJ2;A0A3B6C274;A0A2X0SLF7;A0A3B6AUZ8	A0A3B6C264;A0A3B6C291;A0A3B6D964;A0A3B6AUJ2;A0A3B6C274;A0A2X0SLF7;A0A3B6AUZ8	Protein kinase domain-containing protein OS=Triticum aestivum OX=4565 PE=4 SV=1;Protein kinase domain-containing protein OS=Triticum aestivum OX=4565 PE=4 SV=1;Protein kinase domain-containing protein OS=Triticum aestivum OX=4565 PE=4 SV=1;Protein kina	7	7	6	6	10.2	114.8	1062	1062;1064;1067;1069;1071;1071;1077	0	12.768	13
A0A2X0SLI3	40S ribosomal protein S6 OS=Triticum aestivum OX=4565 GN=CAMPLR22A2D_LOCUS1521 PE=3 SV=1	CAMPLR22A2D_LOCUS1521	A0A2X0SLI3	A0A2X0SLI3	40S ribosomal protein S6 OS=Triticum aestivum OX=4565 GN=CAMPLR22A2D_LOCUS1521 PE=3 SV=1	1	16	7	7	41.2	28.422	250	250	0	26.084	79
A0A3B6DAU2	RRM domain-containing protein OS=Triticum aestivum OX=4565 PE=4 SV=1		A0A3B6DAU2;A0A3B6AVS5;A0A3B6C4L5;A0A3B6AX68;A0A3B6C4E7;A0A3B6AWR6;A0A3B6DBI2;A0A3B6AXQ2;A0A3B6DB93;A0A3B6C4R0;A0A3B6AWE4;A0A3B6DEL1;A0A2X0SN52;A0A3B6DAU7;A0A3B6C4H6;A0A3B6AVS1;A0A3B6DBY5;A0A3B6C727;A0A3B6DBH7;A0A3B6C4L0;A0A3B6DB88;A0A3B6AX62;A0A3B6DBY0;A0A3B6AWR0;A0A3B6C722	A0A3B6DAU2;A0A3B6AVS5;A0A3B6C4L5;A0A3B6AX68;A0A3B6C4E7;A0A3B6AWR6;A0A3B6DBI2;A0A3B6AXQ2;A0A3B6DB93;A0A3B6C4R0;A0A3B6AWE4;A0A3B6DEL1;A0A2X0SN52;A0A3B6DAU7;A0A3B6C4H6;A0A3B6AVS1;A0A3B6DBY5;A0A3B6C727	RRM domain-containing protein OS=Triticum aestivum OX=4565 PE=4 SV=1;RRM domain-containing protein OS=Triticum aestivum OX=4565 PE=4 SV=1;RRM domain-containing protein OS=Triticum aestivum OX=4565 PE=4 SV=1;RRM domain-containing protein OS=Triticum aes	25	3	3	3	5.7	64.727	561	561;561;741;740;718;717;717;716;716;689;688;688;780;670;655;654;654;561;679;672;671;671;643;643;673	0	14.296	9
A0A2X0SNJ0	40S ribosomal protein S12 OS=Triticum aestivum OX=4565 GN=CAMPLR22A2D_LOCUS2301 PE=3 SV=1	CAMPLR22A2D_LOCUS2301	A0A2X0SNJ0;A0A3B6C521;A0A3B6AXG0	A0A2X0SNJ0;A0A3B6C521;A0A3B6AXG0	40S ribosomal protein S12 OS=Triticum aestivum OX=4565 GN=CAMPLR22A2D_LOCUS2301 PE=3 SV=1;40S ribosomal protein S12 OS=Triticum aestivum OX=4565 PE=3 SV=1;40S ribosomal protein S12 OS=Triticum aestivum OX=4565 PE=3 SV=1	3	8	8	3	81.8	15.293	143	143;143;143	0	165.69	260
A0A3B6CBD9	Uncharacterized protein OS=Triticum aestivum OX=4565 PE=4 SV=1		A0A3B6CBD9;A0A3B6CBI3;A0A3B6DJ27;A0A3B6CBK0;A0A3B6B4B3;A0A3B6CDW4;A0A3B6B3Z4;A0A2X0ST42;A0A3B6B325;A0A3B6CBI2	A0A3B6CBD9;A0A3B6CBI3;A0A3B6DJ27;A0A3B6CBK0;A0A3B6B4B3;A0A3B6CDW4;A0A3B6B3Z4;A0A2X0ST42;A0A3B6B325	Uncharacterized protein OS=Triticum aestivum OX=4565 PE=4 SV=1;Uncharacterized protein OS=Triticum aestivum OX=4565 PE=4 SV=1;Uncharacterized protein OS=Triticum aestivum OX=4565 PE=4 SV=1;Uncharacterized protein OS=Triticum aestivum OX=4565 PE=4 SV=1;	10	3	3	3	2.2	188.88	1676	1676;1748;1767;1767;1767;1785;1785;1785;1447;210	0	8.3425	4
A0A3B6DBV9	Calponin-homology (CH) domain-containing protein OS=Triticum aestivum OX=4565 PE=4 SV=1		A0A3B6DBV9;A0A2X0TKN6	A0A3B6DBV9;A0A2X0TKN6	Calponin-homology (CH) domain-containing protein OS=Triticum aestivum OX=4565 PE=4 SV=1;Genome assembly, chromosome: II OS=Triticum aestivum OX=4565 GN=CAMPLR22A2D_LOCUS2128 PE=4 SV=1	2	2	2	2	1.9	126.46	1115	1115;1395	0.0066804	1.948	12
A0A341QMC1	Uncharacterized protein OS=Triticum aestivum OX=4565 PE=3 SV=1		A0A341QMC1;A0A2X0TKP9	A0A341QMC1;A0A2X0TKP9	Uncharacterized protein OS=Triticum aestivum OX=4565 PE=3 SV=1;Genome assembly, chromosome: II OS=Triticum aestivum OX=4565 GN=CAMPLR22A2D_LOCUS2148 PE=3 SV=1	2	9	9	9	31	39.751	358	358;359	0	36.832	68
A0A3B6C697	Uncharacterized protein OS=Triticum aestivum OX=4565 PE=4 SV=1		A0A3B6C697;A0A2X0TLY1;A0A3B6AZM3	A0A3B6C697;A0A2X0TLY1;A0A3B6AZM3	Uncharacterized protein OS=Triticum aestivum OX=4565 PE=4 SV=1;Genome assembly, chromosome: II OS=Triticum aestivum OX=4565 GN=CAMPLR22A2D_LOCUS2698 PE=4 SV=1;Uncharacterized protein OS=Triticum aestivum OX=4565 PE=4 SV=1	3	4	4	4	10	66.374	619	619;619;620	0	15.735	4
A0A3B6C6P4	Oxoglutarate dehydrogenase (succinyl-transferring) OS=Triticum aestivum OX=4565 PE=3 SV=1		A0A3B6C6P4;A0A3B6AZG4;A0A2X0TM85;A0A3B6C909;A0A3B6DDP3	A0A3B6C6P4;A0A3B6AZG4;A0A2X0TM85;A0A3B6C909;A0A3B6DDP3	Oxoglutarate dehydrogenase (succinyl-transferring) OS=Triticum aestivum OX=4565 PE=3 SV=1;Oxoglutarate dehydrogenase (succinyl-transferring) OS=Triticum aestivum OX=4565 PE=3 SV=1;Oxoglutarate dehydrogenase (succinyl-transferring) OS=Triticum aestivum O	5	38	38	28	50.4	115.29	1016	1016;1016;1016;984;884	0	323.31	455
A0A2X0TNX3	Genome assembly, chromosome: II OS=Triticum aestivum OX=4565 GN=CAMPLR22A2D_LOCUS3522 PE=3 SV=1	CAMPLR22A2D_LOCUS3522	A0A2X0TNX3;A0A3B6C951;A0A3B6B2I0;A0A3B6C922	A0A2X0TNX3;A0A3B6C951;A0A3B6B2I0;A0A3B6C922	Genome assembly, chromosome: II OS=Triticum aestivum OX=4565 GN=CAMPLR22A2D_LOCUS3522 PE=3 SV=1;Uncharacterized protein OS=Triticum aestivum OX=4565 PE=3 SV=1;Uncharacterized protein OS=Triticum aestivum OX=4565 PE=3 SV=1;Uncharacterized protein OS=Tri	4	6	6	6	18.1	55.047	487	487;487;487;492	0	16.747	48
A0A2X0TRX7	Genome assembly, chromosome: II OS=Triticum aestivum OX=4565 GN=CAMPLR22A2D_LOCUS1992 PE=3 SV=1	CAMPLR22A2D_LOCUS1992	A0A2X0TRX7	A0A2X0TRX7	Genome assembly, chromosome: II OS=Triticum aestivum OX=4565 GN=CAMPLR22A2D_LOCUS1992 PE=3 SV=1	1	66	66	8	48.6	203.29	1873	1873	0	323.31	719
A0A2X0TSA2	Genome assembly, chromosome: II OS=Triticum aestivum OX=4565 GN=CAMPLR22A2D_LOCUS2143 PE=4 SV=1	CAMPLR22A2D_LOCUS2143	A0A2X0TSA2;A0A3B6C4M0;A0A3B6AX74	A0A2X0TSA2;A0A3B6C4M0;A0A3B6AX74	Genome assembly, chromosome: II OS=Triticum aestivum OX=4565 GN=CAMPLR22A2D_LOCUS2143 PE=4 SV=1;SAM_MT_TRM5_TYW2 domain-containing protein OS=Triticum aestivum OX=4565 PE=4 SV=1;SAM_MT_TRM5_TYW2 domain-containing protein OS=Triticum aestivum OX=4565 PE=	3	3	3	3	3.5	119.21	1087	1087;1087;1087	0	4.2437	2
A0A2X0TUJ8	Genome assembly, chromosome: II OS=Triticum aestivum OX=4565 GN=CAMPLR22A2D_LOCUS5853 PE=4 SV=1	CAMPLR22A2D_LOCUS5853	A0A2X0TUJ8;A0A3B6CGY2;A0A1D5UJ72	A0A2X0TUJ8;A0A3B6CGY2;A0A1D5UJ72	Genome assembly, chromosome: II OS=Triticum aestivum OX=4565 GN=CAMPLR22A2D_LOCUS5853 PE=4 SV=1;LEA_2 domain-containing protein OS=Triticum aestivum OX=4565 PE=4 SV=1;Genome assembly, chromosome: II OS=Triticum aestivum OX=4565 GN=CAMPLR22A2D_LOCUS5852	3	2	2	2	30.5	22.201	210	210;208;209	0	15.116	5
A0A3B6C708	Uncharacterized protein OS=Triticum aestivum OX=4565 PE=4 SV=1		A0A3B6C708;A0A3B6AX49;A0A3B6C4J6;A0A2X0TUN1	A0A3B6C708;A0A3B6AX49;A0A3B6C4J6;A0A2X0TUN1	Uncharacterized protein OS=Triticum aestivum OX=4565 PE=4 SV=1;Uncharacterized protein OS=Triticum aestivum OX=4565 PE=4 SV=1;Uncharacterized protein OS=Triticum aestivum OX=4565 PE=4 SV=1;Genome assembly, chromosome: II OS=Triticum aestivum OX=4565 GN	4	5	5	5	14.8	75.891	676	676;759;763;764	0	11.715	9
A0A3B6AWU4	X8 domain-containing protein OS=Triticum aestivum OX=4565 PE=3 SV=1		A0A3B6AWU4;A0A2X0TUQ3;A0A3B6DBK6;A0A3B6AX96;A0A3B6C5I8;A0A3B6C5F4	A0A3B6AWU4;A0A2X0TUQ3;A0A3B6DBK6;A0A3B6AX96;A0A3B6C5I8	X8 domain-containing protein OS=Triticum aestivum OX=4565 PE=3 SV=1;Genome assembly, chromosome: II OS=Triticum aestivum OX=4565 GN=CAMPLR22A2D_LOCUS2162 PE=3 SV=1;X8 domain-containing protein OS=Triticum aestivum OX=4565 PE=3 SV=1;X8 domain-containing	6	4	4	4	13.5	56.456	532	532;532;482;482;532;490	0	11.942	6
A0A2X0TVC8	Proline--tRNA ligase OS=Triticum aestivum OX=4565 GN=CAMPLR22A2D_LOCUS2442 PE=3 SV=1	CAMPLR22A2D_LOCUS2442	A0A2X0TVC8;A0A3B6C5K0;A0A3B6DCV0;A0A3B6C7V4;A0A3B6AWT0	A0A2X0TVC8;A0A3B6C5K0;A0A3B6DCV0;A0A3B6C7V4;A0A3B6AWT0	Proline--tRNA ligase OS=Triticum aestivum OX=4565 GN=CAMPLR22A2D_LOCUS2442 PE=3 SV=1;Proline--tRNA ligase OS=Triticum aestivum OX=4565 PE=3 SV=1;Proline--tRNA ligase OS=Triticum aestivum OX=4565 PE=3 SV=1;Proline--tRNA ligase OS=Triticum aestivum OX=45	5	9	9	9	24	60.524	541	541;434;442;541;541	0	31.552	44
A0A341Q2H7	PsbP domain-containing protein OS=Triticum aestivum OX=4565 PE=4 SV=1		A0A341Q2H7;Q00434;A0A3B6C5B5;A0A3B6AYY2;A0A2X0TVI7;A0A3B6AXZ5;A0A3B6AXK4	A0A341Q2H7;Q00434;A0A3B6C5B5;A0A3B6AYY2;A0A2X0TVI7;A0A3B6AXZ5;A0A3B6AXK4	PsbP domain-containing protein OS=Triticum aestivum OX=4565 PE=4 SV=1;Oxygen-evolving enhancer protein 2, chloroplastic OS=Triticum aestivum OX=4565 GN=PSBP PE=2 SV=1;PsbP domain-containing protein OS=Triticum aestivum OX=4565 PE=4 SV=1;PsbP domain-con	7	11	11	11	55.5	22.444	209	209;258;259;259;259;242;215	0	235.81	229
A0A3B6DFV5	Uncharacterized protein OS=Triticum aestivum OX=4565 PE=3 SV=1		A0A3B6DFV5;A0A3B6C5M7;A0A3B6AYB5;W5BD58;A0A2X0TVN2;A0A3B6AYQ8	A0A3B6DFV5;A0A3B6C5M7;A0A3B6AYB5;W5BD58;A0A2X0TVN2;A0A3B6AYQ8	Uncharacterized protein OS=Triticum aestivum OX=4565 PE=3 SV=1;Uncharacterized protein OS=Triticum aestivum OX=4565 PE=3 SV=1;Uncharacterized protein OS=Triticum aestivum OX=4565 PE=3 SV=1;Uncharacterized protein OS=Triticum aestivum OX=4565 PE=3 SV=1;	6	8	8	8	19.7	63.687	559	559;559;561;567;567;439	0	25.176	16
A0A2X0TY93	Genome assembly, chromosome: II OS=Triticum aestivum OX=4565 GN=CAMPLR22A2D_LOCUS3646 PE=3 SV=1	CAMPLR22A2D_LOCUS3646	A0A2X0TY93	A0A2X0TY93	Genome assembly, chromosome: II OS=Triticum aestivum OX=4565 GN=CAMPLR22A2D_LOCUS3646 PE=3 SV=1	1	6	2	2	51.9	13.356	129	129	0	12.119	8
A0A2X0U275	S-methyl-5-thioribose kinase OS=Triticum aestivum OX=4565 GN=CAMPLR22A2D_LOCUS5375 PE=3 SV=1	CAMPLR22A2D_LOCUS5375	A0A2X0U275;A0A3B6CFV9	A0A2X0U275;A0A3B6CFV9	S-methyl-5-thioribose kinase OS=Triticum aestivum OX=4565 GN=CAMPLR22A2D_LOCUS5375 PE=3 SV=1;S-methyl-5-thioribose kinase OS=Triticum aestivum OX=4565 PE=3 SV=1	2	16	16	2	46.5	47.684	424	424;424	0	107.26	137
A0A341NMB9	Uncharacterized protein OS=Triticum aestivum OX=4565 PE=3 SV=1		A0A341NMB9;A0A3B6C9T6;A0A3B5ZVQ7	A0A341NMB9;A0A3B6C9T6;A0A3B5ZVQ7	Uncharacterized protein OS=Triticum aestivum OX=4565 PE=3 SV=1;Uncharacterized protein OS=Triticum aestivum OX=4565 PE=3 SV=1;Uncharacterized protein OS=Triticum aestivum OX=4565 PE=3 SV=1	3	3	3	3	73.1	6.0529	52	52;52;52	0	7.2607	11
A0A3B5Z0S5	NADH dehydrogenase [ubiquinone] 1 alpha subcomplex subunit 1 OS=Triticum aestivum OX=4565 PE=3 SV=1		A0A3B5Z0S5;A0A341NQD3	A0A3B5Z0S5;A0A341NQD3	NADH dehydrogenase [ubiquinone] 1 alpha subcomplex subunit 1 OS=Triticum aestivum OX=4565 PE=3 SV=1;NADH dehydrogenase [ubiquinone] 1 alpha subcomplex subunit 1 OS=Triticum aestivum OX=4565 PE=3 SV=1	2	2	2	2	31.8	7.6229	66	66;66	0	5.4381	19
W5ACP2	BOWMAN_BIRK domain-containing protein OS=Triticum aestivum OX=4565 PE=4 SV=1		W5ACP2;Q6QAX7;A0A341P3U8;Q43665;A0A3B5Z0M5;A0A3B5Y1V9;A0A3B5ZWP8;A0A3B5YZB9;A0A3B5Y2Z7	W5ACP2;Q6QAX7;A0A341P3U8;Q43665;A0A3B5Z0M5;A0A3B5Y1V9;A0A3B5ZWP8;A0A3B5YZB9;A0A3B5Y2Z7	BOWMAN_BIRK domain-containing protein OS=Triticum aestivum OX=4565 PE=4 SV=1;BOWMAN_BIRK domain-containing protein OS=Triticum aestivum OX=4565 GN=wrsi5-1 PE=2 SV=2;BOWMAN_BIRK domain-containing protein OS=Triticum aestivum OX=4565 PE=4 SV=1;Wali5 prot	9	2	2	2	32.2	9.6152	90	90;90;90;89;89;89;90;90;90	0	63.219	21
A0A341PIP8	Uncharacterized protein OS=Triticum aestivum OX=4565 PE=3 SV=1		A0A341PIP8;A0A3B5ZR93	A0A341PIP8;A0A3B5ZR93	Uncharacterized protein OS=Triticum aestivum OX=4565 PE=3 SV=1;Uncharacterized protein OS=Triticum aestivum OX=4565 PE=3 SV=1	2	15	15	12	66.9	32.359	302	302;263	0	139.37	192
A0A3B5YU89	FACT complex subunit SSRP1 OS=Triticum aestivum OX=4565 PE=3 SV=1		A0A3B5YU89;A0A3B5YUL8;A0A341PQY9;A0A3B5ZSK1;A0A3B5YVK9	A0A3B5YU89;A0A3B5YUL8;A0A341PQY9;A0A3B5ZSK1;A0A3B5YVK9	FACT complex subunit SSRP1 OS=Triticum aestivum OX=4565 PE=3 SV=1;FACT complex subunit SSRP1 OS=Triticum aestivum OX=4565 PE=3 SV=1;FACT complex subunit SSRP1 OS=Triticum aestivum OX=4565 PE=3 SV=1;FACT complex subunit SSRP1 OS=Triticum aestivum OX=456	5	27	27	23	54.4	70.938	638	638;643;643;639;639	0	202.98	248
A0A3B5Z3L4	Nop domain-containing protein OS=Triticum aestivum OX=4565 PE=3 SV=1		A0A3B5Z3L4;A0A341Q074;A0A3B5Z378;A0A3B5Z4L9;A0A341PNY3;A0A3B6BXM5;A0A3B6BXT8;A0A3B6C588;A0A3B6DFN4;A0A3B6AXZ1	A0A3B5Z3L4;A0A341Q074;A0A3B5Z378;A0A3B5Z4L9;A0A341PNY3;A0A3B6BXM5;A0A3B6BXT8	Nop domain-containing protein OS=Triticum aestivum OX=4565 PE=3 SV=1;Nop domain-containing protein OS=Triticum aestivum OX=4565 PE=3 SV=1;Nop domain-containing protein OS=Triticum aestivum OX=4565 PE=3 SV=1;Nop domain-containing protein OS=Triticum aes	10	10	10	10	26.6	52.584	485	485;485;516;455;455;476;355;468;124;124	0	45.722	66
Q95H56	50S ribosomal protein L33, chloroplastic OS=Triticum aestivum OX=4565 GN=rpl33 PE=3 SV=1	rpl33	Q95H56;A0A3B6U9J5;A0A3B6U8M3;A0A3B6SJA8;A0A3B6DG93;A0A341Q203;A0A3B6AT17;A0A3B5ZSW4;A0A3B6QLN9;A0A3B6MWV7;A0A077RYW0;A0A3B6LKE2;A0A3B6JFU3	Q95H56;A0A3B6U9J5;A0A3B6U8M3;A0A3B6SJA8;A0A3B6DG93;A0A341Q203;A0A3B6AT17;A0A3B5ZSW4;A0A3B6QLN9;A0A3B6MWV7;A0A077RYW0;A0A3B6LKE2;A0A3B6JFU3	50S ribosomal protein L33, chloroplastic OS=Triticum aestivum OX=4565 GN=rpl33 PE=3 SV=1;Uncharacterized protein OS=Triticum aestivum OX=4565 PE=3 SV=1;Uncharacterized protein OS=Triticum aestivum OX=4565 PE=3 SV=1;Uncharacterized protein OS=Triticum a	13	3	3	3	47	7.7479	66	66;66;66;66;66;66;63;65;66;66;66;66;66	0	8.2965	10
W5H1G1	Vacuolar proton pump subunit B OS=Triticum aestivum OX=4565 PE=3 SV=1		W5H1G1;A0A3B6EH90;A0A341SHX2;A0A3B6FRR6	W5H1G1;A0A3B6EH90;A0A341SHX2;A0A3B6FRR6	Vacuolar proton pump subunit B OS=Triticum aestivum OX=4565 PE=3 SV=1;Vacuolar proton pump subunit B OS=Triticum aestivum OX=4565 PE=3 SV=1;Vacuolar proton pump subunit B OS=Triticum aestivum OX=4565 PE=3 SV=1;Uncharacterized protein OS=Triticum aestiv	4	23	23	2	60.2	54.152	488	488;488;488;546	0	322.7	342
D8L9P6	60S ribosomal protein L37a, expressed OS=Triticum aestivum OX=4565 GN=TAA_ctg0616b.00240.1 PE=1 SV=1	TAA_ctg0616b.00240.1	D8L9P6;A0A3B6A2B9;A0A341T1J6;A0A3B5Z3S2;A0A3B6TM37	D8L9P6;A0A3B6A2B9;A0A341T1J6;A0A3B5Z3S2;A0A3B6TM37	60S ribosomal protein L37a, expressed OS=Triticum aestivum OX=4565 GN=TAA_ctg0616b.00240.1 PE=1 SV=1;Uncharacterized protein OS=Triticum aestivum OX=4565 PE=3 SV=1;Uncharacterized protein OS=Triticum aestivum OX=4565 PE=3 SV=1;Uncharacterized protein O	5	7	7	7	53.3	10.243	92	92;95;95;98;122	0	29.027	111
A0A341U1R0	Endoplasmic reticulum transmembrane protein OS=Triticum aestivum OX=4565 PE=3 SV=1		A0A341U1R0;A0A3B6HPP0;A0A3B6IVI0	A0A341U1R0;A0A3B6HPP0;A0A3B6IVI0	Endoplasmic reticulum transmembrane protein OS=Triticum aestivum OX=4565 PE=3 SV=1;Endoplasmic reticulum transmembrane protein OS=Triticum aestivum OX=4565 PE=3 SV=1;Endoplasmic reticulum transmembrane protein OS=Triticum aestivum OX=4565 PE=3 SV=1	3	2	2	2	16.3	14.767	129	129;129;205	0	7.196	13
A0A3B6IMV6	PHD-type domain-containing protein OS=Triticum aestivum OX=4565 PE=3 SV=1		A0A3B6IMV6;A0A341UPV5	A0A3B6IMV6;A0A341UPV5	PHD-type domain-containing protein OS=Triticum aestivum OX=4565 PE=3 SV=1;PHD-type domain-containing protein OS=Triticum aestivum OX=4565 PE=3 SV=1	2	6	6	6	29.9	28.558	254	254;254	0	21.904	33
A0A341VGU7	Uncharacterized protein OS=Triticum aestivum OX=4565 PE=4 SV=1		A0A341VGU7;W5FJN7	A0A341VGU7;W5FJN7	Uncharacterized protein OS=Triticum aestivum OX=4565 PE=4 SV=1;Uncharacterized protein OS=Triticum aestivum OX=4565 PE=4 SV=1	2	10	10	10	39.3	38.694	328	328;329	0	78.297	85
W5FIX9	Uncharacterized protein OS=Triticum aestivum OX=4565 PE=3 SV=1		W5FIX9;A0A341VIT6	W5FIX9;A0A341VIT6	Uncharacterized protein OS=Triticum aestivum OX=4565 PE=3 SV=1;Uncharacterized protein OS=Triticum aestivum OX=4565 PE=3 SV=1	2	4	4	2	38.3	12.057	115	115;121	0	34.817	39
A0A3B6HZ43	Cellulose synthase OS=Triticum aestivum OX=4565 PE=3 SV=1		A0A3B6HZ43;A0A3B6I2S0;A0A341WJN7;A0A3B6I3M0;A0A341VNV6;A0A3B6I187;A0A341W8L4;A0A3B6LHZ5;A0A3B6MMH8	A0A3B6HZ43;A0A3B6I2S0;A0A341WJN7;A0A3B6I3M0;A0A341VNV6;A0A3B6I187;A0A341W8L4	Cellulose synthase OS=Triticum aestivum OX=4565 PE=3 SV=1;Cellulose synthase OS=Triticum aestivum OX=4565 PE=3 SV=1;Cellulose synthase OS=Triticum aestivum OX=4565 PE=3 SV=1;Cellulose synthase OS=Triticum aestivum OX=4565 PE=3 SV=1;Cellulose synthase	9	6	5	4	7.5	120.26	1060	1060;1078;1078;1091;1091;826;955;1204;1208	0	22.865	10
A0A3B6LSQ7	DNA-directed RNA polymerase subunit beta OS=Triticum aestivum OX=4565 PE=3 SV=1		A0A3B6LSQ7;A0A3B6MXE0;A0A341W6K0;A0A3B6MXT3;A0A3B6KM84;A0A3B6KPM8	A0A3B6LSQ7;A0A3B6MXE0;A0A341W6K0;A0A3B6MXT3;A0A3B6KM84;A0A3B6KPM8	DNA-directed RNA polymerase subunit beta OS=Triticum aestivum OX=4565 PE=3 SV=1;DNA-directed RNA polymerase subunit beta OS=Triticum aestivum OX=4565 PE=3 SV=1;DNA-directed RNA polymerase subunit beta OS=Triticum aestivum OX=4565 PE=3 SV=1;DNA-directed	6	22	22	22	23.7	136.64	1204	1204;1205;1221;1147;809;738	0	78.195	86
A0A3B6LLN8	Uncharacterized protein OS=Triticum aestivum OX=4565 PE=3 SV=1		A0A3B6LLN8;A0A341W842;A0A3B6LLC4;A0A341UMH5;A0A3B6ITS8;A0A3B6HP36	A0A3B6LLN8;A0A341W842;A0A3B6LLC4;A0A341UMH5;A0A3B6ITS8;A0A3B6HP36	Uncharacterized protein OS=Triticum aestivum OX=4565 PE=3 SV=1;Plug_translocon domain-containing protein OS=Triticum aestivum OX=4565 PE=3 SV=1;Plug_translocon domain-containing protein OS=Triticum aestivum OX=4565 PE=3 SV=1;Plug_translocon domain-cont	6	7	7	7	14.8	49.066	446	446;477;415;444;475;510	0	19.412	56
A0A341WW92	Endoplasmic reticulum transmembrane protein OS=Triticum aestivum OX=4565 PE=3 SV=1		A0A341WW92	A0A341WW92	Endoplasmic reticulum transmembrane protein OS=Triticum aestivum OX=4565 PE=3 SV=1	1	2	2	2	20.5	15.1	132	132	0	6.0697	19
A0A341WZG6	Small nuclear ribonucleoprotein Sm D1 OS=Triticum aestivum OX=4565 PE=3 SV=1		A0A341WZG6;A0A3B6NRE1	A0A341WZG6;A0A3B6NRE1	Small nuclear ribonucleoprotein Sm D1 OS=Triticum aestivum OX=4565 PE=3 SV=1;Small nuclear ribonucleoprotein Sm D1 OS=Triticum aestivum OX=4565 PE=3 SV=1	2	3	3	2	22.4	11.81	107	107;114	0	11.52	116
A0A341X041	Uncharacterized protein OS=Triticum aestivum OX=4565 PE=3 SV=1		A0A341X041;A0A3B6NRB2;A0A3B6ES31;A0A080YUU8	A0A341X041;A0A3B6NRB2	Uncharacterized protein OS=Triticum aestivum OX=4565 PE=3 SV=1;Uncharacterized protein OS=Triticum aestivum OX=4565 PE=3 SV=1	4	14	14	14	52.1	36.351	311	311;311;221;285	0	117.09	112
A0A3B6QH30	Usp domain-containing protein OS=Triticum aestivum OX=4565 PE=4 SV=1		A0A3B6QH30;A0A3B6PNZ9;A0A341X0W9	A0A3B6QH30;A0A3B6PNZ9;A0A341X0W9	Usp domain-containing protein OS=Triticum aestivum OX=4565 PE=4 SV=1;Usp domain-containing protein OS=Triticum aestivum OX=4565 PE=4 SV=1;Usp domain-containing protein OS=Triticum aestivum OX=4565 PE=4 SV=1	3	10	10	10	52	19.989	177	177;177;177	0	26.162	67
A0A3B6NX48	Histone H2A OS=Triticum aestivum OX=4565 PE=3 SV=1		A0A3B6NX48;A0A341X4K4	A0A3B6NX48;A0A341X4K4	Histone H2A OS=Triticum aestivum OX=4565 PE=3 SV=1;Histone H2A OS=Triticum aestivum OX=4565 PE=3 SV=1	2	8	6	3	53.6	14.366	140	140;140	0	109.09	94
A0A341XFS7	Uncharacterized protein OS=Triticum aestivum OX=4565 PE=3 SV=1		A0A341XFS7;A0A3B6PJN7;A0A3B6PJ84	A0A341XFS7;A0A3B6PJN7;A0A3B6PJ84	Uncharacterized protein OS=Triticum aestivum OX=4565 PE=3 SV=1;Uncharacterized protein OS=Triticum aestivum OX=4565 PE=3 SV=1;Uncharacterized protein OS=Triticum aestivum OX=4565 PE=3 SV=1	3	3	3	3	29.9	7.4894	67	67;67;69	0	8.6423	31
A0A341XI67	Cysteine dioxygenase OS=Triticum aestivum OX=4565 PE=3 SV=1		A0A341XI67;A0A3B6PM87;A0A341XWR9;A0A3B6PQE6	A0A341XI67;A0A3B6PM87;A0A341XWR9	Cysteine dioxygenase OS=Triticum aestivum OX=4565 PE=3 SV=1;Cysteine dioxygenase OS=Triticum aestivum OX=4565 PE=3 SV=1;Cysteine dioxygenase OS=Triticum aestivum OX=4565 PE=3 SV=1	4	4	4	4	29.4	27.471	245	245;245;154;154	0	23.107	16
A0A341XN98	Alkaline/neutral invertase OS=Triticum aestivum OX=4565 PE=3 SV=1		A0A341XN98;A0A3B6PJQ1;A0A3B6NNF0;A0A341XC57;A0A3B6QEG9;A0A3B6NPV8;A0A3B6NQZ2;A0A3B6AZV2;A0A3B6B0T2;W5DNK7;A0A3B6IQI5;A0A3B6DEF7;A0A3B6AZE0;A0A3B6QAG2;A0A3B6C7A7	A0A341XN98;A0A3B6PJQ1;A0A3B6NNF0;A0A341XC57;A0A3B6QEG9;A0A3B6NPV8;A0A3B6NQZ2	Alkaline/neutral invertase OS=Triticum aestivum OX=4565 PE=3 SV=1;Alkaline/neutral invertase OS=Triticum aestivum OX=4565 PE=3 SV=1;Alkaline/neutral invertase OS=Triticum aestivum OX=4565 PE=3 SV=1;Alkaline/neutral invertase OS=Triticum aestivum OX=456	15	12	12	12	33.1	63.092	559	559;569;526;526;415;415;428;475;516;552;552;564;564;567;653	0	79.588	50
A0A341XQD5	ATP-dependent Clp protease proteolytic subunit OS=Triticum aestivum OX=4565 PE=3 SV=1		A0A341XQD5;A0A3B6TII7;A0A341XZ21;A0A3B6I484	A0A341XQD5;A0A3B6TII7;A0A341XZ21;A0A3B6I484	ATP-dependent Clp protease proteolytic subunit OS=Triticum aestivum OX=4565 PE=3 SV=1;ATP-dependent Clp protease proteolytic subunit OS=Triticum aestivum OX=4565 PE=3 SV=1;ATP-dependent Clp protease proteolytic subunit OS=Triticum aestivum OX=4565 PE=3	4	3	3	3	18.3	24.208	219	219;298;300;316	0	49.326	17
A0A341XV99	Uncharacterized protein OS=Triticum aestivum OX=4565 PE=4 SV=1		A0A341XV99;A0A3B6SI09;A0A3B6A0U7;A0A3B5Z3E9;A0A341XTQ8;A0A3B5Y5L8	A0A341XV99;A0A3B6SI09;A0A3B6A0U7;A0A3B5Z3E9;A0A341XTQ8;A0A3B5Y5L8	Uncharacterized protein OS=Triticum aestivum OX=4565 PE=4 SV=1;Uncharacterized protein OS=Triticum aestivum OX=4565 PE=4 SV=1;Uncharacterized protein OS=Triticum aestivum OX=4565 PE=4 SV=1;Uncharacterized protein OS=Triticum aestivum OX=4565 PE=4 SV=1;	6	2	2	2	23.3	14.065	120	120;160;160;160;160;160	0.0024233	2.4894	0
A0A3B6B2M3	Uncharacterized protein OS=Triticum aestivum OX=4565 PE=3 SV=1		A0A3B6B2M3;A0A341XVR4;A0A3B6DHQ1;A0A3B6CA80;A0A3B6CCI6	A0A3B6B2M3;A0A341XVR4;A0A3B6DHQ1;A0A3B6CA80	Uncharacterized protein OS=Triticum aestivum OX=4565 PE=3 SV=1;Uncharacterized protein OS=Triticum aestivum OX=4565 PE=3 SV=1;Uncharacterized protein OS=Triticum aestivum OX=4565 PE=3 SV=1;Uncharacterized protein OS=Triticum aestivum OX=4565 PE=3 SV=1	5	3	3	2	40	9.2376	90	90;90;109;90;90	0	116.93	48
A0A341XZK6	60S ribosomal protein L27 OS=Triticum aestivum OX=4565 PE=3 SV=1		A0A341XZK6	A0A341XZK6	60S ribosomal protein L27 OS=Triticum aestivum OX=4565 PE=3 SV=1	1	6	3	3	36.5	15.578	137	137	0	36.603	33
A0A341Y4U2	V-type proton ATPase catalytic subunit A OS=Triticum aestivum OX=4565 PE=3 SV=1		A0A341Y4U2;A0A3B6TQT6;A0A3B6RR24	A0A341Y4U2;A0A3B6TQT6;A0A3B6RR24	V-type proton ATPase catalytic subunit A OS=Triticum aestivum OX=4565 PE=3 SV=1;V-type proton ATPase catalytic subunit A OS=Triticum aestivum OX=4565 PE=3 SV=1;V-type proton ATPase catalytic subunit A OS=Triticum aestivum OX=4565 PE=3 SV=1	3	41	41	2	70.9	67.786	615	615;597;551	0	323.31	657
A0A341YEW4	Chlorophyll a-b binding protein, chloroplastic OS=Triticum aestivum OX=4565 PE=3 SV=1		A0A341YEW4;A0A3B6RH69	A0A341YEW4;A0A3B6RH69	Chlorophyll a-b binding protein, chloroplastic OS=Triticum aestivum OX=4565 PE=3 SV=1;Chlorophyll a-b binding protein, chloroplastic OS=Triticum aestivum OX=4565 PE=3 SV=1	2	5	5	5	24.9	26.464	245	245;247	0	133.81	53
A0A341YHS5	Serine/threonine-protein phosphatase OS=Triticum aestivum OX=4565 PE=3 SV=1		A0A341YHS5	A0A341YHS5	Serine/threonine-protein phosphatase OS=Triticum aestivum OX=4565 PE=3 SV=1	1	14	14	11	45.5	36.097	321	321	0	93.335	159
A0A3B6RH41	Succinate dehydrogenase [ubiquinone] iron-sulfur subunit, mitochondrial OS=Triticum aestivum OX=4565 PE=3 SV=1		A0A3B6RH41;A0A341YYL5;A0A3B6TKY6;A0A3B6SEC0;A0A3B6RKB9	A0A3B6RH41;A0A341YYL5;A0A3B6TKY6;A0A3B6SEC0;A0A3B6RKB9	Succinate dehydrogenase [ubiquinone] iron-sulfur subunit, mitochondrial OS=Triticum aestivum OX=4565 PE=3 SV=1;Succinate dehydrogenase [ubiquinone] iron-sulfur subunit, mitochondrial OS=Triticum aestivum OX=4565 PE=3 SV=1;Succinate dehydrogenase [ubiqui	5	7	7	7	32.4	30.982	281	281;281;366;366;366	0	42.273	104
A0A341Z185	HMA domain-containing protein OS=Triticum aestivum OX=4565 PE=4 SV=1		A0A341Z185;A0A3B6RHU9	A0A341Z185;A0A3B6RHU9	HMA domain-containing protein OS=Triticum aestivum OX=4565 PE=4 SV=1;HMA domain-containing protein OS=Triticum aestivum OX=4565 PE=4 SV=1	2	3	3	3	50.6	8.1773	77	77;167	0	13.015	26
A0A341Z8D2	4-hydroxy-4-methyl-2-oxoglutarate aldolase OS=Triticum aestivum OX=4565 PE=3 SV=1		A0A341Z8D2;A0A3B6TTV7;A0A3B6SLX7;A0A3B6RT34;A0A3B6TNF2	A0A341Z8D2	4-hydroxy-4-methyl-2-oxoglutarate aldolase OS=Triticum aestivum OX=4565 PE=3 SV=1	5	9	9	3	64.3	17.935	168	168;168;168;168;168	0	112.97	111
A0A3B6QKZ3	Actin-related protein 2/3 complex subunit OS=Triticum aestivum OX=4565 PE=3 SV=1		A0A3B6QKZ3;A0A341ZB41;A0A3B6PUZ2;A0A3B6PSC8;A0A3B6PSY6;A0A3B6PTP7;A0A3B6PV24;A0A3B6U2P6;A0A3B6QKQ5	A0A3B6QKZ3;A0A341ZB41;A0A3B6PUZ2;A0A3B6PSC8;A0A3B6PSY6;A0A3B6PTP7	Actin-related protein 2/3 complex subunit OS=Triticum aestivum OX=4565 PE=3 SV=1;Actin-related protein 2/3 complex subunit OS=Triticum aestivum OX=4565 PE=3 SV=1;Actin-related protein 2/3 complex subunit OS=Triticum aestivum OX=4565 PE=3 SV=1;Actin-rel	9	3	3	3	10.9	41.726	375	375;375;353;359;372;395;255;258;258	0	4.2296	1
A0A3B6U7D9	ASCH domain-containing protein OS=Triticum aestivum OX=4565 PE=4 SV=1		A0A3B6U7D9;A0A341ZDR9;A0A341ZDT5;A0A3B6N3A6;A0A3B6N2P9;A0A3B6N439;A0A3B6N1J0;A0A3B6LYW4;A0A3B6LZ47	A0A3B6U7D9;A0A341ZDR9;A0A341ZDT5;A0A3B6N3A6;A0A3B6N2P9;A0A3B6N439;A0A3B6N1J0;A0A3B6LYW4;A0A3B6LZ47	ASCH domain-containing protein OS=Triticum aestivum OX=4565 PE=4 SV=1;ASCH domain-containing protein OS=Triticum aestivum OX=4565 PE=4 SV=1;ASCH domain-containing protein OS=Triticum aestivum OX=4565 PE=4 SV=1;ASCH domain-containing protein OS=Triticum	9	8	8	8	26.9	48.659	442	442;469;481;500;502;524;534;483;562	0	39.949	38
A0A341ZDV2	Uncharacterized protein OS=Triticum aestivum OX=4565 PE=3 SV=1		A0A341ZDV2;A0A3B5Z3Y5;A0A3B5Z3K8;A0A3B6A0X9;A0A3B5Y671	A0A341ZDV2;A0A3B5Z3Y5;A0A3B5Z3K8;A0A3B6A0X9;A0A3B5Y671	Uncharacterized protein OS=Triticum aestivum OX=4565 PE=3 SV=1;Uncharacterized protein OS=Triticum aestivum OX=4565 PE=3 SV=1;Uncharacterized protein OS=Triticum aestivum OX=4565 PE=3 SV=1;Uncharacterized protein OS=Triticum aestivum OX=4565 PE=3 SV=1;	5	3	2	2	9.2	40.12	370	370;374;374;376;408	0	4.2239	3
Q35985	Ribosomal protein OS=Triticum aestivum OX=4565 GN=RPS1A PE=4 SV=1	RPS1A	Q35985;A0A3B6U903;A0A3B6TKE6;A0A3B5Z622;A0A341ZG98;A0A3B5ZR81;A0A3B6ISE1;A0A3B6ER58;A0A3B5Z5K5;A0A3B6AXG4	Q35985;A0A3B6U903;A0A3B6TKE6;A0A3B5Z622;A0A341ZG98;A0A3B5ZR81;A0A3B6ISE1;A0A3B6ER58;A0A3B5Z5K5	Ribosomal protein OS=Triticum aestivum OX=4565 GN=RPS1A PE=4 SV=1;Uncharacterized protein OS=Triticum aestivum OX=4565 PE=4 SV=1;Uncharacterized protein OS=Triticum aestivum OX=4565 PE=4 SV=1;Uncharacterized protein OS=Triticum aestivum OX=4565 PE=4 SV	10	3	3	3	24.7	19.679	174	174;211;211;211;211;211;211;211;211;211	0	6.1522	12
A0A341ZHG0	Uncharacterized protein OS=Triticum aestivum OX=4565 PE=4 SV=1		A0A341ZHG0;A0A3B6LWH5;A0A3B6N1Z5;A0A3B6I377;A0A3B6D8D8;A0A3B6AUS0;A0A3B6TN27;A0A3B6SK06;A0A3B6C4K4;A0A3B6MVG0;A0A3B6KKE7;A0A3B6LPH7	A0A341ZHG0	Uncharacterized protein OS=Triticum aestivum OX=4565 PE=4 SV=1	12	14	14	3	62.2	23.936	217	217;223;225;225;223;223;224;224;235;245;247;248	0	50.766	143
Q35980	30 kDa subunit of complex I NADH dehydrogenase OS=Triticum aestivum OX=4565 GN=nad9 PE=3 SV=1	nad9	Q35980;A0A3B6PKP4;A0A341ZKW5;A0A3B6UD10;A0A3B6QM64;A0A3B6QHS5;A0A3B6U512;A0A3B6HYU8;A0A3B6HPK6;A0A3B5ZTP1;A0A3B5Z582;A0A3B6SPV7;A0A3B6TFJ2;A0A3B6SVL0;A0A3B6JIM8;A0A3B6HRP6;A0A3B6QD55;A0A3B6RCY5;A0A3B6C0W1;A0A3B6FYN8	Q35980;A0A3B6PKP4;A0A341ZKW5;A0A3B6UD10;A0A3B6QM64;A0A3B6QHS5;A0A3B6U512;A0A3B6HYU8;A0A3B6HPK6;A0A3B5ZTP1;A0A3B5Z582;A0A3B6SPV7;A0A3B6TFJ2;A0A3B6SVL0;A0A3B6JIM8;A0A3B6HRP6;A0A3B6QD55;A0A3B6RCY5	30 kDa subunit of complex I NADH dehydrogenase OS=Triticum aestivum OX=4565 GN=nad9 PE=3 SV=1;Complex1_30kDa domain-containing protein OS=Triticum aestivum OX=4565 PE=3 SV=1;Complex1_30kDa domain-containing protein OS=Triticum aestivum OX=4565 PE=3 SV=1	20	3	3	3	11.8	33.619	287	287;190;190;190;190;190;190;190;190;190;190;190;190;190;190;190;190;189;190;190	0	10.641	28
A0A3B5XSU1	Uncharacterized protein OS=Triticum aestivum OX=4565 PE=4 SV=1		A0A3B5XSU1	A0A3B5XSU1	Uncharacterized protein OS=Triticum aestivum OX=4565 PE=4 SV=1	1	7	2	2	62.2	14.017	127	127	0	11.635	6
A0A3B5XSZ5	Peptidyl-prolyl cis-trans isomerase OS=Triticum aestivum OX=4565 PE=3 SV=1		A0A3B5XSZ5;A0A3B5ZNM9;Q6XPZ6	A0A3B5XSZ5;A0A3B5ZNM9;Q6XPZ6	Peptidyl-prolyl cis-trans isomerase OS=Triticum aestivum OX=4565 PE=3 SV=1;Peptidyl-prolyl cis-trans isomerase OS=Triticum aestivum OX=4565 PE=3 SV=1;Peptidyl-prolyl cis-trans isomerase OS=Triticum aestivum OX=4565 GN=CYP20-1 PE=2 SV=1	3	11	2	2	58.8	25.941	245	245;188;245	0	11.357	11
A0A3B5XUF8	CAP-Gly domain-containing protein OS=Triticum aestivum OX=4565 PE=3 SV=1		A0A3B5XUF8;A0A3B5XT10;A0A3B5YQ82;A0A3B5YR78;A0A3B5ZNN7;A0A3B5YQG4;A0A3B5YRH7;A0A3B5ZMV1;A0A3B5ZMF3	A0A3B5XUF8;A0A3B5XT10;A0A3B5YQ82;A0A3B5YR78;A0A3B5ZNN7;A0A3B5YQG4;A0A3B5YRH7;A0A3B5ZMV1;A0A3B5ZMF3	CAP-Gly domain-containing protein OS=Triticum aestivum OX=4565 PE=3 SV=1;CAP-Gly domain-containing protein OS=Triticum aestivum OX=4565 PE=3 SV=1;Uncharacterized protein OS=Triticum aestivum OX=4565 PE=4 SV=1;Uncharacterized protein OS=Triticum aestivu	9	4	4	4	9.7	58.71	535	535;536;443;444;535;536;537;594;444	0	10.556	7
Q5EWZ1	Actin OS=Triticum aestivum OX=4565 GN=ACT-1 PE=2 SV=1	ACT-1	Q5EWZ1;A0A3B5XT63	Q5EWZ1;A0A3B5XT63	Actin OS=Triticum aestivum OX=4565 GN=ACT-1 PE=2 SV=1;Uncharacterized protein OS=Triticum aestivum OX=4565 PE=3 SV=1	2	24	4	4	74	41.727	377	377;407	0	47.775	67
A0A3B5XT84	RING-type E3 ubiquitin transferase OS=Triticum aestivum OX=4565 PE=4 SV=1		A0A3B5XT84	A0A3B5XT84	RING-type E3 ubiquitin transferase OS=Triticum aestivum OX=4565 PE=4 SV=1	1	29	6	6	45.6	85.533	792	792	0	53.013	32
A0A3B6H4A2	30S ribosomal protein S19, chloroplastic OS=Triticum aestivum OX=4565 PE=3 SV=1		A0A3B6H4A2;A0A3B5XTB6;A0A3B6ERB2;W5CSQ3;A0A3B6LGE9	A0A3B6H4A2;A0A3B5XTB6;A0A3B6ERB2;W5CSQ3;A0A3B6LGE9	30S ribosomal protein S19, chloroplastic OS=Triticum aestivum OX=4565 PE=3 SV=1;Uncharacterized protein OS=Triticum aestivum OX=4565 PE=3 SV=1;30S ribosomal protein S19, chloroplastic OS=Triticum aestivum OX=4565 PE=3 SV=1;30S ribosomal protein S19, ch	5	2	2	2	12.8	15.417	141	141;142;145;146;142	0	4.376	14
A0A3B5XTD8	Uncharacterized protein OS=Triticum aestivum OX=4565 PE=3 SV=1		A0A3B5XTD8;A0A3B5ZMR2	A0A3B5XTD8;A0A3B5ZMR2	Uncharacterized protein OS=Triticum aestivum OX=4565 PE=3 SV=1;Uncharacterized protein OS=Triticum aestivum OX=4565 PE=3 SV=1	2	4	3	2	22.8	38.209	351	351;351	0	7.8865	6
A0A3B5XTS8	Uncharacterized protein OS=Triticum aestivum OX=4565 PE=3 SV=1		A0A3B5XTS8;A0A3B5YQL0;A0A3B5ZMQ0;A0A3B5XTJ4;A0A3B6B4M3;A0A3B6DIV5;A0A3B6B3E2	A0A3B5XTS8;A0A3B5YQL0;A0A3B5ZMQ0;A0A3B5XTJ4;A0A3B6B4M3;A0A3B6DIV5;A0A3B6B3E2	Uncharacterized protein OS=Triticum aestivum OX=4565 PE=3 SV=1;Uncharacterized protein OS=Triticum aestivum OX=4565 PE=3 SV=1;Uncharacterized protein OS=Triticum aestivum OX=4565 PE=3 SV=1;Uncharacterized protein OS=Triticum aestivum OX=4565 PE=3 SV=1;	7	2	2	2	12.2	29.451	271	271;274;276;304;183;278;278	0	8.2044	15
A0A3B5XTK1	Uncharacterized protein OS=Triticum aestivum OX=4565 PE=4 SV=1		A0A3B5XTK1	A0A3B5XTK1	Uncharacterized protein OS=Triticum aestivum OX=4565 PE=4 SV=1	1	5	2	2	42.4	15.075	144	144	0.002681	2.4138	3
A0A3B5XTM6	Uncharacterized protein OS=Triticum aestivum OX=4565 PE=3 SV=1		A0A3B5XTM6;A0A3B5ZP60;A0A3B5YQX3;A0A3B5XTK8;A0A3B5YQY4;A0A3B5XUA3;S5DMA6;A0A3B5YQQ5;A0A3B5ZP50	A0A3B5XTM6;A0A3B5ZP60;A0A3B5YQX3;A0A3B5XTK8;A0A3B5YQY4;A0A3B5XUA3;S5DMA6;A0A3B5YQQ5;A0A3B5ZP50	Uncharacterized protein OS=Triticum aestivum OX=4565 PE=3 SV=1;Uncharacterized protein OS=Triticum aestivum OX=4565 PE=3 SV=1;Uncharacterized protein OS=Triticum aestivum OX=4565 PE=3 SV=1;Uncharacterized protein OS=Triticum aestivum OX=4565 PE=3 SV=1;	9	2	2	2	2.7	107.67	950	950;953;953;958;323;617;955;957;958	0	4.7665	4
A0A3B5XTS0	DUF383 domain-containing protein OS=Triticum aestivum OX=4565 PE=4 SV=1		A0A3B5XTS0;A0A3B5YR83;A0A3B6TYE6;A0A3B5YR91;A0A3B5XTZ9	A0A3B5XTS0;A0A3B5YR83;A0A3B6TYE6;A0A3B5YR91;A0A3B5XTZ9	DUF383 domain-containing protein OS=Triticum aestivum OX=4565 PE=4 SV=1;DUF383 domain-containing protein OS=Triticum aestivum OX=4565 PE=4 SV=1;DUF383 domain-containing protein OS=Triticum aestivum OX=4565 PE=4 SV=1;DUF383 domain-containing protein OS=	5	2	2	2	7.1	35.051	324	324;335;345;345;345	0	18.245	8
A0A3B6TYE2	Replication protein A subunit OS=Triticum aestivum OX=4565 PE=3 SV=1		A0A3B6TYE2;A0A3B5XU06;A0A3B5XTS1;A0A3B5YQW3	A0A3B6TYE2;A0A3B5XU06;A0A3B5XTS1;A0A3B5YQW3	Replication protein A subunit OS=Triticum aestivum OX=4565 PE=3 SV=1;Replication protein A subunit OS=Triticum aestivum OX=4565 PE=3 SV=1;Replication protein A subunit OS=Triticum aestivum OX=4565 PE=3 SV=1;Replication protein A subunit OS=Triticum aes	4	2	2	2	2.6	93.646	877	877;992;1027;1030	0	3.8302	3
A0A3B5XTT0	Uncharacterized protein OS=Triticum aestivum OX=4565 PE=4 SV=1		A0A3B5XTT0;A0A3B5ZNS1;A0A3B5YR94	A0A3B5XTT0;A0A3B5ZNS1;A0A3B5YR94	Uncharacterized protein OS=Triticum aestivum OX=4565 PE=4 SV=1;Uncharacterized protein OS=Triticum aestivum OX=4565 PE=4 SV=1;Uncharacterized protein OS=Triticum aestivum OX=4565 PE=4 SV=1	3	7	7	7	18.6	78.355	721	721;735;741	0	57.112	36
A0A3B5XTY5	Uncharacterized protein OS=Triticum aestivum OX=4565 PE=3 SV=1		A0A3B5XTY5;A0A3B5YSH7;A0A1D6BRH1;A0A3B6TMV5;A0A3B6STX8;A0A3B6A1J5;A0A3B5Y5A0;A0A3B5Z2X7;A0A3B6H4L5;A0A3B6ER75;A0A3B6G2D0;A0A3B6ET19;A0A3B6EVA8;A0A3B6G2L9;A0A3B6H498;A0A3B6EVE0;A0A080YUQ1	A0A3B5XTY5;A0A3B5YSH7;A0A1D6BRH1;A0A3B6TMV5;A0A3B6STX8	Uncharacterized protein OS=Triticum aestivum OX=4565 PE=3 SV=1;Uncharacterized protein OS=Triticum aestivum OX=4565 PE=3 SV=1;Uncharacterized protein OS=Triticum aestivum OX=4565 PE=3 SV=1;Uncharacterized protein OS=Triticum aestivum OX=4565 PE=3 SV=1;	17	15	2	2	46.4	38.128	358	358;358;358;358;358;369;366;337;368;368;368;368;318;368;368;358;370	0	5.6741	12
A0A3B5XTZ0	Nudix hydrolase domain-containing protein OS=Triticum aestivum OX=4565 PE=4 SV=1		A0A3B5XTZ0;A0A3B5YSI7;A0A3B5YRH3;A0A3B5ZNY6	A0A3B5XTZ0;A0A3B5YSI7;A0A3B5YRH3;A0A3B5ZNY6	Nudix hydrolase domain-containing protein OS=Triticum aestivum OX=4565 PE=4 SV=1;Nudix hydrolase domain-containing protein OS=Triticum aestivum OX=4565 PE=4 SV=1;Nudix hydrolase domain-containing protein OS=Triticum aestivum OX=4565 PE=4 SV=1;Nudix hyd	4	3	3	3	12.4	32.983	298	298;290;291;298	0	6.0524	9
A0A3B5XTZ8	NAD(P)-bd_dom domain-containing protein OS=Triticum aestivum OX=4565 PE=4 SV=1		A0A3B5XTZ8	A0A3B5XTZ8	NAD(P)-bd_dom domain-containing protein OS=Triticum aestivum OX=4565 PE=4 SV=1	1	7	7	2	35.5	31.684	299	299	0	46.945	45
A0A3B5XU30	Uncharacterized protein OS=Triticum aestivum OX=4565 PE=4 SV=1		A0A3B5XU30;A0A3B5YSI0;A0A3B5ZN38	A0A3B5XU30;A0A3B5YSI0;A0A3B5ZN38	Uncharacterized protein OS=Triticum aestivum OX=4565 PE=4 SV=1;Uncharacterized protein OS=Triticum aestivum OX=4565 PE=4 SV=1;Uncharacterized protein OS=Triticum aestivum OX=4565 PE=4 SV=1	3	6	6	6	30.9	36.461	346	346;346;346	0	71.171	36
A0A3B5YS02	Uncharacterized protein OS=Triticum aestivum OX=4565 PE=4 SV=1		A0A3B5YS02;A0A3B5XUC0;A0A3B5XU45;A0A3B5ZQ02;A0A3B5ZP61	A0A3B5YS02;A0A3B5XUC0;A0A3B5XU45;A0A3B5ZQ02;A0A3B5ZP61	Uncharacterized protein OS=Triticum aestivum OX=4565 PE=4 SV=1;Uncharacterized protein OS=Triticum aestivum OX=4565 PE=4 SV=1;Uncharacterized protein OS=Triticum aestivum OX=4565 PE=4 SV=1;Uncharacterized protein OS=Triticum aestivum OX=4565 PE=4 SV=1;	5	3	3	3	4.3	111.86	1007	1007;1007;1008;1028;823	0	5.5717	2
A0A3B5XU46	YTH domain-containing protein OS=Triticum aestivum OX=4565 PE=4 SV=1		A0A3B5XU46;A0A3B5XUD5;A0A3B5YRE7;A0A3B5YRP0;A0A3B5YSG1;A0A3B5YRF1;A0A3B5YSQ9;A0A3B6RJ04	A0A3B5XU46;A0A3B5XUD5;A0A3B5YRE7;A0A3B5YRP0;A0A3B5YSG1;A0A3B5YRF1	YTH domain-containing protein OS=Triticum aestivum OX=4565 PE=4 SV=1;YTH domain-containing protein OS=Triticum aestivum OX=4565 PE=4 SV=1;YTH domain-containing protein OS=Triticum aestivum OX=4565 PE=4 SV=1;YTH domain-containing protein OS=Triticum aes	8	9	2	2	18.2	70.428	642	642;475;599;640;642;475;531;474	0	14.795	11
A0A3B5ZPS2	Beta-hexosaminidase OS=Triticum aestivum OX=4565 PE=3 SV=1		A0A3B5ZPS2;A0A3B5XU58;A0A3B5YRG0	A0A3B5ZPS2;A0A3B5XU58;A0A3B5YRG0	Beta-hexosaminidase OS=Triticum aestivum OX=4565 PE=3 SV=1;Beta-hexosaminidase OS=Triticum aestivum OX=4565 PE=3 SV=1;Beta-hexosaminidase OS=Triticum aestivum OX=4565 PE=3 SV=1	3	2	2	2	4.2	60.062	542	542;542;546	0	4.1605	4
A0A3B6TF08	Uncharacterized protein OS=Triticum aestivum OX=4565 PE=4 SV=1		A0A3B6TF08;A0A3B5YSC0;A0A3B5XU64;A0A3B5ZPF8	A0A3B6TF08;A0A3B5YSC0;A0A3B5XU64;A0A3B5ZPF8	Uncharacterized protein OS=Triticum aestivum OX=4565 PE=4 SV=1;Uncharacterized protein OS=Triticum aestivum OX=4565 PE=4 SV=1;Uncharacterized protein OS=Triticum aestivum OX=4565 PE=4 SV=1;Uncharacterized protein OS=Triticum aestivum OX=4565 PE=4 SV=1	4	2	2	2	41.4	6.7738	58	58;59;59;59	0	8.9501	12
A0A3B5XU98	Glucose-6-phosphate isomerase OS=Triticum aestivum OX=4565 PE=3 SV=1		A0A3B5XU98	A0A3B5XU98	Glucose-6-phosphate isomerase OS=Triticum aestivum OX=4565 PE=3 SV=1	1	21	2	2	52.6	62.307	567	567	0	4.0854	14
A0A3B5XUD0	Uncharacterized protein OS=Triticum aestivum OX=4565 PE=4 SV=1		A0A3B5XUD0;A0A3B5XUK4;A0A3B6DE21;A0A3B5YT42;A0A3B5YS22;A0A3B5YRS8;A0A3B5YSV0;A0A3B5YRS9	A0A3B5XUD0;A0A3B5XUK4;A0A3B6DE21;A0A3B5YT42;A0A3B5YS22;A0A3B5YRS8;A0A3B5YSV0;A0A3B5YRS9	Uncharacterized protein OS=Triticum aestivum OX=4565 PE=4 SV=1;Uncharacterized protein OS=Triticum aestivum OX=4565 PE=4 SV=1;Uncharacterized protein OS=Triticum aestivum OX=4565 PE=4 SV=1;Uncharacterized protein OS=Triticum aestivum OX=4565 PE=4 SV=1;	8	6	6	3	7.8	120.44	1066	1066;1106;1107;1107;1121;1125;774;999	0	18.185	13
A0A3B5ZNF9	Uncharacterized protein OS=Triticum aestivum OX=4565 PE=3 SV=1		A0A3B5ZNF9;A0A3B5XUF1;A0A3B5ZPT9;A0A3B5XUG1	A0A3B5ZNF9;A0A3B5XUF1;A0A3B5ZPT9;A0A3B5XUG1	Uncharacterized protein OS=Triticum aestivum OX=4565 PE=3 SV=1;Uncharacterized protein OS=Triticum aestivum OX=4565 PE=3 SV=1;Uncharacterized protein OS=Triticum aestivum OX=4565 PE=3 SV=1;Uncharacterized protein OS=Triticum aestivum OX=4565 PE=3 SV=1	4	21	21	2	30.9	89.995	818	818;818;853;733	0	102.81	118
A0A3B5ZQ67	Cation_ATPase_N domain-containing protein OS=Triticum aestivum OX=4565 PE=4 SV=1		A0A3B5ZQ67;A0A3B5YRI3;A0A3B5XUG5	A0A3B5ZQ67;A0A3B5YRI3;A0A3B5XUG5	Cation_ATPase_N domain-containing protein OS=Triticum aestivum OX=4565 PE=4 SV=1;Cation_ATPase_N domain-containing protein OS=Triticum aestivum OX=4565 PE=4 SV=1;Cation_ATPase_N domain-containing protein OS=Triticum aestivum OX=4565 PE=4 SV=1	3	7	2	2	8.6	114.14	1054	1054;1057;1057	0	4.7249	4
A0A3B5YRN8	Uncharacterized protein OS=Triticum aestivum OX=4565 PE=4 SV=1		A0A3B5YRN8;A0A3B5ZQB3;A0A3B5XUH9;A0A3B5YRN9;A0A3B5XUI9	A0A3B5YRN8;A0A3B5ZQB3;A0A3B5XUH9;A0A3B5YRN9;A0A3B5XUI9	Uncharacterized protein OS=Triticum aestivum OX=4565 PE=4 SV=1;Uncharacterized protein OS=Triticum aestivum OX=4565 PE=4 SV=1;Uncharacterized protein OS=Triticum aestivum OX=4565 PE=4 SV=1;Uncharacterized protein OS=Triticum aestivum OX=4565 PE=4 SV=1;	5	6	6	5	14.1	38.376	341	341;342;342;339;340	0	11.846	56
A0A3B6LQ79	Uncharacterized protein OS=Triticum aestivum OX=4565 PE=3 SV=1		A0A3B6LQ79;A0A3B5ZPD3;A0A3B5YT49;A0A3B5XUI8	A0A3B6LQ79;A0A3B5ZPD3;A0A3B5YT49;A0A3B5XUI8	Uncharacterized protein OS=Triticum aestivum OX=4565 PE=3 SV=1;Uncharacterized protein OS=Triticum aestivum OX=4565 PE=3 SV=1;Uncharacterized protein OS=Triticum aestivum OX=4565 PE=3 SV=1;Uncharacterized protein OS=Triticum aestivum OX=4565 PE=3 SV=1	4	6	6	6	35.1	21.476	194	194;194;194;194	0	10.502	18
A0A3B5XUT8	Uncharacterized protein OS=Triticum aestivum OX=4565 PE=4 SV=1		A0A3B5XUT8;A0A3B5XUS5;A0A3B5ZPE2;A0A3B5XUJ3;A0A3B5ZQC4	A0A3B5XUT8;A0A3B5XUS5;A0A3B5ZPE2;A0A3B5XUJ3;A0A3B5ZQC4	Uncharacterized protein OS=Triticum aestivum OX=4565 PE=4 SV=1;Uncharacterized protein OS=Triticum aestivum OX=4565 PE=4 SV=1;Uncharacterized protein OS=Triticum aestivum OX=4565 PE=4 SV=1;Uncharacterized protein OS=Triticum aestivum OX=4565 PE=4 SV=1;	5	2	2	2	3.6	107.38	1028	1028;1135;1150;1195;1122	0	4.309	5
A0A3B5ZQD6	Uncharacterized protein OS=Triticum aestivum OX=4565 PE=3 SV=1		A0A3B5ZQD6;A0A3B5XUL7;A0A3B5YSU5;A0A3B5ZP74;A0A3B5ZQ11	A0A3B5ZQD6;A0A3B5XUL7;A0A3B5YSU5	Uncharacterized protein OS=Triticum aestivum OX=4565 PE=3 SV=1;Uncharacterized protein OS=Triticum aestivum OX=4565 PE=3 SV=1;Uncharacterized protein OS=Triticum aestivum OX=4565 PE=3 SV=1	5	5	5	4	17	39.232	377	377;385;392;376;290	0	51.104	37
A0A3B5XVN4	Kinesin motor domain-containing protein OS=Triticum aestivum OX=4565 PE=4 SV=1		A0A3B5XVN4;A0A3B5ZQE6;A0A3B5XUM4;A0A3B5XUN8;A0A3B5YRV2;A0A3B5YRV5	A0A3B5XVN4;A0A3B5ZQE6;A0A3B5XUM4;A0A3B5XUN8;A0A3B5YRV2;A0A3B5YRV5	Kinesin motor domain-containing protein OS=Triticum aestivum OX=4565 PE=4 SV=1;Kinesin motor domain-containing protein OS=Triticum aestivum OX=4565 PE=4 SV=1;Kinesin motor domain-containing protein OS=Triticum aestivum OX=4565 PE=4 SV=1;Kinesin motor d	6	8	8	8	9.6	115.72	1042	1042;1060;1060;1069;1060;1059	0	17.284	13
A0A3B5XUN5	Uncharacterized protein OS=Triticum aestivum OX=4565 PE=4 SV=1		A0A3B5XUN5;A0A3B5YS63;A0A3B5ZQN9	A0A3B5XUN5;A0A3B5YS63;A0A3B5ZQN9	Uncharacterized protein OS=Triticum aestivum OX=4565 PE=4 SV=1;Uncharacterized protein OS=Triticum aestivum OX=4565 PE=4 SV=1;Uncharacterized protein OS=Triticum aestivum OX=4565 PE=4 SV=1	3	5	5	5	23.5	32.865	294	294;294;319	0	29.207	23
A0A3B5ZQI0	DUF4005 domain-containing protein OS=Triticum aestivum OX=4565 PE=3 SV=1		A0A3B5ZQI0;A0A3B5YTI9;A0A3B5XUP6	A0A3B5ZQI0;A0A3B5YTI9;A0A3B5XUP6	DUF4005 domain-containing protein OS=Triticum aestivum OX=4565 PE=3 SV=1;DUF4005 domain-containing protein OS=Triticum aestivum OX=4565 PE=3 SV=1;DUF4005 domain-containing protein OS=Triticum aestivum OX=4565 PE=3 SV=1	3	6	5	5	17.4	52.189	478	478;480;480	0	38.628	20
A0A3B5XUT5	Dihydrolipoyl dehydrogenase OS=Triticum aestivum OX=4565 PE=3 SV=1		A0A3B5XUT5;A0A3B5YTF6;A0A3B5ZQM6	A0A3B5XUT5;A0A3B5YTF6;A0A3B5ZQM6	Dihydrolipoyl dehydrogenase OS=Triticum aestivum OX=4565 PE=3 SV=1;Dihydrolipoyl dehydrogenase OS=Triticum aestivum OX=4565 PE=3 SV=1;Dihydrolipoyl dehydrogenase OS=Triticum aestivum OX=4565 PE=3 SV=1	3	8	4	4	23.3	52.781	503	503;503;505	0	40.101	30
A0A3B5XUV4	Uncharacterized protein OS=Triticum aestivum OX=4565 PE=4 SV=1		A0A3B5XUV4;A0A3B5YS51	A0A3B5XUV4	Uncharacterized protein OS=Triticum aestivum OX=4565 PE=4 SV=1	2	3	3	3	37.5	11.76	104	104;103	0	13.261	7
A0A3B5YTI6	Uncharacterized protein OS=Triticum aestivum OX=4565 PE=4 SV=1		A0A3B5YTI6;A0A3B5ZR03;A0A3B5XUW9;A0A3B6C4Z8;A0A3B6D993	A0A3B5YTI6;A0A3B5ZR03;A0A3B5XUW9	Uncharacterized protein OS=Triticum aestivum OX=4565 PE=4 SV=1;Uncharacterized protein OS=Triticum aestivum OX=4565 PE=3 SV=1;Uncharacterized protein OS=Triticum aestivum OX=4565 PE=3 SV=1	5	3	3	2	19.3	22.811	202	202;203;203;170;199	0	24.197	12
A0A3B5XUY5	J domain-containing protein OS=Triticum aestivum OX=4565 PE=4 SV=1		A0A3B5XUY5;A0A3B5ZPA8;A0A3B5YSG5	A0A3B5XUY5;A0A3B5ZPA8;A0A3B5YSG5	J domain-containing protein OS=Triticum aestivum OX=4565 PE=4 SV=1;J domain-containing protein OS=Triticum aestivum OX=4565 PE=4 SV=1;J domain-containing protein OS=Triticum aestivum OX=4565 PE=4 SV=1	3	7	7	7	31.6	36.276	339	339;344;347	0	54.467	36
A0A3B5XV05	Acetylornithine transaminase OS=Triticum aestivum OX=4565 PE=3 SV=1		A0A3B5XV05	A0A3B5XV05	Acetylornithine transaminase OS=Triticum aestivum OX=4565 PE=3 SV=1	1	18	2	2	53.8	48.194	457	457	0	46.41	13
A0A3B5YSM9	Uncharacterized protein OS=Triticum aestivum OX=4565 PE=3 SV=1		A0A3B5YSM9;A0A3B5XV16;A0A3B5YTF9;A0A3B5ZQV4;A0A3B5ZP46;A0A3B5XUU0	A0A3B5YSM9;A0A3B5XV16;A0A3B5YTF9;A0A3B5ZQV4;A0A3B5ZP46	Uncharacterized protein OS=Triticum aestivum OX=4565 PE=3 SV=1;Uncharacterized protein OS=Triticum aestivum OX=4565 PE=3 SV=1;Uncharacterized protein OS=Triticum aestivum OX=4565 PE=3 SV=1;Uncharacterized protein OS=Triticum aestivum OX=4565 PE=3 SV=1;	6	3	3	3	17.4	44.565	408	408;408;404;408;414;278	0	12.14	12
A0A3B5XV46	Uncharacterized protein OS=Triticum aestivum OX=4565 PE=4 SV=1		A0A3B5XV46	A0A3B5XV46	Uncharacterized protein OS=Triticum aestivum OX=4565 PE=4 SV=1	1	23	13	11	62.6	49.669	444	444	0	128.52	104
A0A3B5ZPL5	Glutathione transferase OS=Triticum aestivum OX=4565 PE=2 SV=1		A0A3B5ZPL5;A0A3B5XV82;A0A3B5YU15;A0A3B5YTU4;A0A3B5XVG0;A0A3B6GUR3;A0A3B6FPZ2;A0A3B6EN55;A0A3B6GWK1;A0A3B6SA51	A0A3B5ZPL5;A0A3B5XV82;A0A3B5YU15;A0A3B5YTU4	Glutathione transferase OS=Triticum aestivum OX=4565 PE=2 SV=1;Glutathione transferase OS=Triticum aestivum OX=4565 PE=3 SV=1;Glutathione transferase OS=Triticum aestivum OX=4565 PE=3 SV=1;Glutathione transferase OS=Triticum aestivum OX=4565 PE=3 SV=1	10	8	8	6	24.2	25.002	219	219;219;219;219;219;218;218;218;236;224	0	20.097	48
A0A3B5XV97	Uncharacterized protein OS=Triticum aestivum OX=4565 PE=4 SV=1		A0A3B5XV97	A0A3B5XV97	Uncharacterized protein OS=Triticum aestivum OX=4565 PE=4 SV=1	1	14	13	9	33.9	60.701	575	575	0	80.334	71
A0A3B5XVC8	RPAP3_C domain-containing protein OS=Triticum aestivum OX=4565 PE=4 SV=1		A0A3B5XVC8;A0A3B5ZR52;A0A3B5XVA0;A0A3B5YTV5	A0A3B5XVC8;A0A3B5ZR52;A0A3B5XVA0;A0A3B5YTV5	RPAP3_C domain-containing protein OS=Triticum aestivum OX=4565 PE=4 SV=1;RPAP3_C domain-containing protein OS=Triticum aestivum OX=4565 PE=4 SV=1;RPAP3_C domain-containing protein OS=Triticum aestivum OX=4565 PE=4 SV=1;RPAP3_C domain-containing protein	4	4	4	4	13.4	41.839	374	374;381;381;381	0	26.384	32
A0A3B5ZRB4	Protein kinase domain-containing protein OS=Triticum aestivum OX=4565 PE=3 SV=1		A0A3B5ZRB4;A0A3B5YU19;A0A3B5XVA1;A0A3B5ZQ40;A0A3B5XV92;A0A3B5ZR53;A0A3B6JDV3;A0A3B6ILK1;A0A3B6I0I6;A0A3B6GRV4;A0A077RSH1;A0A3B6GVI5;A0A3B6EEP5;A0A3B6C8Z0;A0A3B6B0Z7;A0A1D5UIX1	A0A3B5ZRB4;A0A3B5YU19;A0A3B5XVA1;A0A3B5ZQ40;A0A3B5XV92;A0A3B5ZR53	Protein kinase domain-containing protein OS=Triticum aestivum OX=4565 PE=3 SV=1;Protein kinase domain-containing protein OS=Triticum aestivum OX=4565 PE=3 SV=1;Protein kinase domain-containing protein OS=Triticum aestivum OX=4565 PE=3 SV=1;Protein kina	16	12	11	10	46.1	39.461	362	362;384;384;294;320;325;356;356;356;366;367;384;367;369;369;369	0	100.21	153
A0A3B5XVD9	Uncharacterized protein OS=Triticum aestivum OX=4565 PE=3 SV=1		A0A3B5XVD9	A0A3B5XVD9	Uncharacterized protein OS=Triticum aestivum OX=4565 PE=3 SV=1	1	13	13	3	55.6	33.703	311	311	0	323.31	278
A0A3B5XVE8	Uncharacterized protein OS=Triticum aestivum OX=4565 PE=3 SV=1		A0A3B5XVE8	A0A3B5XVE8	Uncharacterized protein OS=Triticum aestivum OX=4565 PE=3 SV=1	1	13	6	5	52.6	30.072	272	272	0	29.022	60
A0A3B5ZPQ9	SpoU_methylase domain-containing protein OS=Triticum aestivum OX=4565 PE=4 SV=1		A0A3B5ZPQ9;A0A3B5YSW0;A0A3B5XVF2	A0A3B5ZPQ9;A0A3B5YSW0;A0A3B5XVF2	SpoU_methylase domain-containing protein OS=Triticum aestivum OX=4565 PE=4 SV=1;SpoU_methylase domain-containing protein OS=Triticum aestivum OX=4565 PE=4 SV=1;SpoU_methylase domain-containing protein OS=Triticum aestivum OX=4565 PE=4 SV=1	3	3	3	3	27.1	24.448	229	229;229;229	0	14.31	24
A0A3B5XVG2	Uncharacterized protein OS=Triticum aestivum OX=4565 PE=4 SV=1		A0A3B5XVG2;A0A3B5ZP13;A0A3B5YRJ8;A0A3B5XU05;A0A3B5ZQ83	A0A3B5XVG2;A0A3B5ZP13;A0A3B5YRJ8;A0A3B5XU05;A0A3B5ZQ83	Uncharacterized protein OS=Triticum aestivum OX=4565 PE=4 SV=1;Uncharacterized protein OS=Triticum aestivum OX=4565 PE=4 SV=1;Uncharacterized protein OS=Triticum aestivum OX=4565 PE=4 SV=1;Uncharacterized protein OS=Triticum aestivum OX=4565 PE=4 SV=1;	5	2	2	2	4	53.038	476	476;480;487;488;489	0	3.6085	3
A0A3B5YUA9	Uncharacterized protein OS=Triticum aestivum OX=4565 PE=4 SV=1		A0A3B5YUA9;A0A3B5XWQ5;A0A3B5XVI2;A0A3B5ZRJ7;A0A3B5YTB2	A0A3B5YUA9;A0A3B5XWQ5;A0A3B5XVI2;A0A3B5ZRJ7;A0A3B5YTB2	Uncharacterized protein OS=Triticum aestivum OX=4565 PE=4 SV=1;Uncharacterized protein OS=Triticum aestivum OX=4565 PE=4 SV=1;Uncharacterized protein OS=Triticum aestivum OX=4565 PE=4 SV=1;Uncharacterized protein OS=Triticum aestivum OX=4565 PE=4 SV=1;	5	3	3	3	19.6	36.581	321	321;422;471;472;472	0	7.6281	3
A0A3B5XVM2	CULLIN_2 domain-containing protein OS=Triticum aestivum OX=4565 PE=3 SV=1		A0A3B5XVM2;A0A3B5ZQ64;A0A3B5ZRW8;A0A3B5YTE8;A0A3B5XWU5;A0A3B5ZQ61;A0A3B5YTE6;A0A3B5XVW1;A0A3B5ZRR6;A0A3B5YUS2;A0A3B5XVL0	A0A3B5XVM2;A0A3B5ZQ64;A0A3B5ZRW8;A0A3B5YTE8;A0A3B5XWU5;A0A3B5ZQ61;A0A3B5YTE6;A0A3B5XVW1;A0A3B5ZRR6;A0A3B5YUS2;A0A3B5XVL0	CULLIN_2 domain-containing protein OS=Triticum aestivum OX=4565 PE=3 SV=1;CULLIN_2 domain-containing protein OS=Triticum aestivum OX=4565 PE=3 SV=1;CULLIN_2 domain-containing protein OS=Triticum aestivum OX=4565 PE=3 SV=1;CULLIN_2 domain-containing pro	11	15	6	6	22.4	81.855	701	701;702;714;714;714;744;744;744;624;624;624	0	18.828	10
W5AKQ3	RRM domain-containing protein OS=Triticum aestivum OX=4565 PE=4 SV=1		W5AKQ3;A0A3B5XVN7	W5AKQ3;A0A3B5XVN7	RRM domain-containing protein OS=Triticum aestivum OX=4565 PE=4 SV=1;RRM domain-containing protein OS=Triticum aestivum OX=4565 PE=4 SV=1	2	8	8	8	32.5	22.82	209	209;209	0	47.855	95
A0A3B5XVQ5	Uncharacterized protein OS=Triticum aestivum OX=4565 PE=4 SV=1		A0A3B5XVQ5;A0A3B5YTD2;A0A3B5YUC9;A0A3B5ZRF2;A0A3B5YU52;A0A3B5ZRL4;A0A3B5YT10;A0A3B5ZQD2	A0A3B5XVQ5;A0A3B5YTD2;A0A3B5YUC9;A0A3B5ZRF2;A0A3B5YU52;A0A3B5ZRL4;A0A3B5YT10;A0A3B5ZQD2	Uncharacterized protein OS=Triticum aestivum OX=4565 PE=4 SV=1;Uncharacterized protein OS=Triticum aestivum OX=4565 PE=4 SV=1;Uncharacterized protein OS=Triticum aestivum OX=4565 PE=4 SV=1;Uncharacterized protein OS=Triticum aestivum OX=4565 PE=4 SV=1;	8	3	3	3	3.4	104.27	904	904;1097;1103;1105;1118;1120;1135;1137	0	7.2763	10
A0A3B5XVU2	Pyridoxal phosphate homeostasis protein OS=Triticum aestivum OX=4565 PE=3 SV=1		A0A3B5XVU2;A0A3B5ZQP6;A0A3B5YUS7	A0A3B5XVU2;A0A3B5ZQP6;A0A3B5YUS7	Pyridoxal phosphate homeostasis protein OS=Triticum aestivum OX=4565 PE=3 SV=1;Pyridoxal phosphate homeostasis protein OS=Triticum aestivum OX=4565 PE=3 SV=1;Pyridoxal phosphate homeostasis protein OS=Triticum aestivum OX=4565 PE=3 SV=1	3	6	6	6	36.2	26.014	243	243;243;243	0	23.991	25
A0A3B5ZQE0	Uncharacterized protein OS=Triticum aestivum OX=4565 PE=4 SV=1		A0A3B5ZQE0;A0A3B5YUX9;A0A3B5XVU5;A0A3B5YTT3	A0A3B5ZQE0;A0A3B5YUX9;A0A3B5XVU5;A0A3B5YTT3	Uncharacterized protein OS=Triticum aestivum OX=4565 PE=4 SV=1;Uncharacterized protein OS=Triticum aestivum OX=4565 PE=4 SV=1;Uncharacterized protein OS=Triticum aestivum OX=4565 PE=4 SV=1;Uncharacterized protein OS=Triticum aestivum OX=4565 PE=4 SV=1	4	9	9	9	53.4	27.678	249	249;249;249;246	0	98.275	135
A0A3B5ZQQ0	Chromatin-remodeling complex ATPase OS=Triticum aestivum OX=4565 PE=3 SV=1		A0A3B5ZQQ0;A0A3B5YUT2;A0A3B5YUJ9;A0A3B5YTS6;A0A3B5XVU7;A0A3B5ZRS7;A0A3B5ZQ77;A0A3B5YTG1;A0A3B5ZRY5	A0A3B5ZQQ0;A0A3B5YUT2;A0A3B5YUJ9;A0A3B5YTS6;A0A3B5XVU7;A0A3B5ZRS7;A0A3B5ZQ77;A0A3B5YTG1;A0A3B5ZRY5	Chromatin-remodeling complex ATPase OS=Triticum aestivum OX=4565 PE=3 SV=1;Chromatin-remodeling complex ATPase OS=Triticum aestivum OX=4565 PE=3 SV=1;Chromatin-remodeling complex ATPase OS=Triticum aestivum OX=4565 PE=3 SV=1;Chromatin-remodeling comple	9	20	12	12	21.3	116.38	999	999;1103;1105;1106;1106;1107;819;691;699	0	34.38	55
A0A3B5XVW0	Nfu_N domain-containing protein OS=Triticum aestivum OX=4565 PE=3 SV=1		A0A3B5XVW0;A0A3B5ZQF4;A0A3B5YV37	A0A3B5XVW0;A0A3B5ZQF4;A0A3B5YV37	Nfu_N domain-containing protein OS=Triticum aestivum OX=4565 PE=3 SV=1;Nfu_N domain-containing protein OS=Triticum aestivum OX=4565 PE=3 SV=1;Nfu_N domain-containing protein OS=Triticum aestivum OX=4565 PE=3 SV=1	3	5	5	5	25.6	29.02	266	266;268;268	0	28.564	46
A0A3B5ZQT4	Uncharacterized protein OS=Triticum aestivum OX=4565 PE=3 SV=1		A0A3B5ZQT4;A0A3B5XVY0	A0A3B5ZQT4;A0A3B5XVY0	Uncharacterized protein OS=Triticum aestivum OX=4565 PE=3 SV=1;Uncharacterized protein OS=Triticum aestivum OX=4565 PE=3 SV=1	2	8	8	8	27.4	26.905	252	252;252	0	11.989	34
A0A3B5ZS82	J domain-containing protein OS=Triticum aestivum OX=4565 PE=4 SV=1		A0A3B5ZS82;A0A3B5YV18;A0A3B5XVY2	A0A3B5ZS82;A0A3B5YV18;A0A3B5XVY2	J domain-containing protein OS=Triticum aestivum OX=4565 PE=4 SV=1;J domain-containing protein OS=Triticum aestivum OX=4565 PE=4 SV=1;J domain-containing protein OS=Triticum aestivum OX=4565 PE=4 SV=1	3	12	12	12	36.6	39.387	350	350;350;350	0	110.3	123
A0A3B5XVY5	AIG1-type G domain-containing protein OS=Triticum aestivum OX=4565 PE=3 SV=1		A0A3B5XVY5;A0A3B5XVQ6;A0A3B5XVR5;A0A3B5XWY9;A0A3B5ZQB2;A0A3B5ZS19;A0A3B5ZQB1;A0A3B5XW08;A0A3B5YUX1	A0A3B5XVY5;A0A3B5XVQ6;A0A3B5XVR5;A0A3B5XWY9;A0A3B5ZQB2;A0A3B5ZS19;A0A3B5ZQB1;A0A3B5XW08;A0A3B5YUX1	AIG1-type G domain-containing protein OS=Triticum aestivum OX=4565 PE=3 SV=1;AIG1-type G domain-containing protein OS=Triticum aestivum OX=4565 PE=3 SV=1;AIG1-type G domain-containing protein OS=Triticum aestivum OX=4565 PE=3 SV=1;AIG1-type G domain-co	9	42	42	5	40.3	150.69	1413	1413;1423;1424;1401;1414;1424;1425;1180;1209	0	245.28	282
A0A3B5XVY7	Dihydrolipoyl dehydrogenase OS=Triticum aestivum OX=4565 PE=3 SV=1		A0A3B5XVY7;A0A3B5ZS26;A0A3B5ZQZ6;A0A3B5YTP4;A0A3B5YUT9;A0A3B5XW88;A0A3B5XX71;A0A3B5ZQH0;A0A3B5YU25;A0A3B5ZS88	A0A3B5XVY7;A0A3B5ZS26;A0A3B5ZQZ6;A0A3B5YTP4;A0A3B5YUT9;A0A3B5XW88;A0A3B5XX71;A0A3B5ZQH0;A0A3B5YU25;A0A3B5ZS88	Dihydrolipoyl dehydrogenase OS=Triticum aestivum OX=4565 PE=3 SV=1;Dihydrolipoyl dehydrogenase OS=Triticum aestivum OX=4565 PE=3 SV=1;Dihydrolipoyl dehydrogenase OS=Triticum aestivum OX=4565 PE=3 SV=1;Dihydrolipoyl dehydrogenase OS=Triticum aestivum OX	10	23	23	23	54.2	59.149	565	565;566;560;560;566;566;568;589;589;422	0	323.31	367
A0A3B5ZNY7	Glycosyltransferases OS=Triticum aestivum OX=4565 PE=3 SV=1		A0A3B5ZNY7;A0A3B5YS81;A0A3B5XVY9	A0A3B5ZNY7;A0A3B5YS81;A0A3B5XVY9	Glycosyltransferases OS=Triticum aestivum OX=4565 PE=3 SV=1;Glycosyltransferases OS=Triticum aestivum OX=4565 PE=3 SV=1;Glycosyltransferases OS=Triticum aestivum OX=4565 PE=3 SV=1	3	6	6	6	23	41.353	382	382;382;382	0	23.014	24
A0A3B5XW00	PDZ domain-containing protein OS=Triticum aestivum OX=4565 PE=3 SV=1		A0A3B5XW00;A0A3B5ZRJ6;A0A3B5YTH7	A0A3B5XW00;A0A3B5ZRJ6;A0A3B5YTH7	PDZ domain-containing protein OS=Triticum aestivum OX=4565 PE=3 SV=1;PDZ domain-containing protein OS=Triticum aestivum OX=4565 PE=3 SV=1;PDZ domain-containing protein OS=Triticum aestivum OX=4565 PE=3 SV=1	3	7	7	7	19.3	65.28	600	600;601;602	0	29.253	32
A0A3B6GJW2	Uncharacterized protein OS=Triticum aestivum OX=4565 PE=4 SV=1		A0A3B6GJW2;A0A3B6FHA9;A0A3B6E969;A0A3B5ZRW9;A0A3B5YTK4;A0A3B5XW13;A0A3B6GLH8;A0A3B6FEK8	A0A3B6GJW2;A0A3B6FHA9;A0A3B6E969;A0A3B5ZRW9;A0A3B5YTK4;A0A3B5XW13;A0A3B6GLH8;A0A3B6FEK8	Uncharacterized protein OS=Triticum aestivum OX=4565 PE=4 SV=1;Uncharacterized protein OS=Triticum aestivum OX=4565 PE=4 SV=1;Uncharacterized protein OS=Triticum aestivum OX=4565 PE=4 SV=1;Uncharacterized protein OS=Triticum aestivum OX=4565 PE=4 SV=1;	8	2	2	2	5.2	45.415	402	402;402;402;424;424;424;390;390	0.00084282	3.0385	1
A0A3B5XW19	Uncharacterized protein OS=Triticum aestivum OX=4565 PE=3 SV=1		A0A3B5XW19;A0A3B5XW20	A0A3B5XW19;A0A3B5XW20	Uncharacterized protein OS=Triticum aestivum OX=4565 PE=3 SV=1;Uncharacterized protein OS=Triticum aestivum OX=4565 PE=3 SV=1	2	12	2	2	36.1	36.972	341	341;307	0	7.2944	24
A0A3B5XW48	Uncharacterized protein OS=Triticum aestivum OX=4565 PE=4 SV=1		A0A3B5XW48;A0A3B5ZS52;A0A3B5YVA0	A0A3B5XW48;A0A3B5ZS52;A0A3B5YVA0	Uncharacterized protein OS=Triticum aestivum OX=4565 PE=4 SV=1;Uncharacterized protein OS=Triticum aestivum OX=4565 PE=4 SV=1;Uncharacterized protein OS=Triticum aestivum OX=4565 PE=4 SV=1	3	10	10	10	31.4	45.569	408	408;408;408	0	31.985	33
W5A874	Dihydrolipoyl dehydrogenase OS=Triticum aestivum OX=4565 PE=3 SV=1		W5A874;A0A3B5XW54	W5A874;A0A3B5XW54	Dihydrolipoyl dehydrogenase OS=Triticum aestivum OX=4565 PE=3 SV=1;Dihydrolipoyl dehydrogenase OS=Triticum aestivum OX=4565 PE=3 SV=1	2	26	26	22	59.6	52.722	502	502;502	0	323.31	390
A0A3B5ZPA4	Uncharacterized protein OS=Triticum aestivum OX=4565 PE=3 SV=1		A0A3B5ZPA4;A0A3B5XW66;A0A3B5ZQT9;A0A3B5ZPU1;A0A3B5ZR07;A0A3B5YSR3;A0A3B5YTR4	A0A3B5ZPA4;A0A3B5XW66;A0A3B5ZQT9;A0A3B5ZPU1;A0A3B5ZR07;A0A3B5YSR3;A0A3B5YTR4	Uncharacterized protein OS=Triticum aestivum OX=4565 PE=3 SV=1;Uncharacterized protein OS=Triticum aestivum OX=4565 PE=3 SV=1;Uncharacterized protein OS=Triticum aestivum OX=4565 PE=3 SV=1;Uncharacterized protein OS=Triticum aestivum OX=4565 PE=3 SV=1;	7	5	5	5	20.3	33.845	310	310;310;311;285;292;311;312	0	8.4135	21
A0A3B5XW81	Arginine--tRNA ligase OS=Triticum aestivum OX=4565 PE=3 SV=1		A0A3B5XW81;A0A3B5XW85;A0A3B5XWJ2;A0A3B5XXG9;A0A3B6EJ43;A0A3B6GTB1;A0A3B6EJE2	A0A3B5XW81;A0A3B5XW85;A0A3B5XWJ2;A0A3B5XXG9	Arginine--tRNA ligase OS=Triticum aestivum OX=4565 PE=3 SV=1;Arginine--tRNA ligase OS=Triticum aestivum OX=4565 PE=3 SV=1;Arginine--tRNA ligase OS=Triticum aestivum OX=4565 PE=3 SV=1;Arginine--tRNA ligase OS=Triticum aestivum OX=4565 PE=3 SV=1	7	29	2	2	52.4	66.833	597	597;659;662;583;612;613;613	0	46.129	19
A0A3B5ZQP2	DCD domain-containing protein OS=Triticum aestivum OX=4565 PE=4 SV=1		A0A3B5ZQP2;A0A3B5XWB8;A0A3B5YVA5	A0A3B5ZQP2;A0A3B5XWB8;A0A3B5YVA5	DCD domain-containing protein OS=Triticum aestivum OX=4565 PE=4 SV=1;DCD domain-containing protein OS=Triticum aestivum OX=4565 PE=4 SV=1;DCD domain-containing protein OS=Triticum aestivum OX=4565 PE=4 SV=1	3	5	5	5	7.1	97.21	886	886;886;907	0	12.839	7
Q8GTC0	Glutathione transferase OS=Triticum aestivum OX=4565 GN=gstf3 PE=2 SV=1	gstf3	Q8GTC0;A0A3B5XWD1;A0A3B5YUD2;A0A3B5ZRM1;A0A3B5ZQK3;A0A3B5YT94	Q8GTC0;A0A3B5XWD1;A0A3B5YUD2;A0A3B5ZRM1;A0A3B5ZQK3;A0A3B5YT94	Glutathione transferase OS=Triticum aestivum OX=4565 GN=gstf3 PE=2 SV=1;Glutathione transferase OS=Triticum aestivum OX=4565 PE=3 SV=1;Glutathione transferase OS=Triticum aestivum OX=4565 PE=3 SV=1;Glutathione transferase OS=Triticum aestivum OX=4565 P	6	4	2	2	18	24.486	222	222;223;222;224;224;224	0	3.932	3
A0A3B5ZPI1	Uncharacterized protein OS=Triticum aestivum OX=4565 PE=3 SV=1		A0A3B5ZPI1;A0A3B5YSY8;A0A3B5XWE4;A0A3B5XV61	A0A3B5ZPI1;A0A3B5YSY8;A0A3B5XWE4	Uncharacterized protein OS=Triticum aestivum OX=4565 PE=3 SV=1;Uncharacterized protein OS=Triticum aestivum OX=4565 PE=3 SV=1;Uncharacterized protein OS=Triticum aestivum OX=4565 PE=3 SV=1	4	5	5	5	32.7	21.653	199	199;199;199;150	0	23.791	28
A0A3B5XWG5	Peroxidase OS=Triticum aestivum OX=4565 PE=3 SV=1		A0A3B5XWG5;A0A3B5XVH9	A0A3B5XWG5;A0A3B5XVH9	Peroxidase OS=Triticum aestivum OX=4565 PE=3 SV=1;Peroxidase OS=Triticum aestivum OX=4565 PE=3 SV=1	2	12	12	3	40.4	36.737	339	339;322	0	77.713	89
A0A3B5XWH9	Uncharacterized protein OS=Triticum aestivum OX=4565 PE=4 SV=1		A0A3B5XWH9;A0A3B5XWJ7;A0A3B5YTX0;A0A3B5ZR41	A0A3B5XWH9;A0A3B5XWJ7;A0A3B5YTX0;A0A3B5ZR41	Uncharacterized protein OS=Triticum aestivum OX=4565 PE=4 SV=1;Uncharacterized protein OS=Triticum aestivum OX=4565 PE=4 SV=1;Uncharacterized protein OS=Triticum aestivum OX=4565 PE=4 SV=1;Uncharacterized protein OS=Triticum aestivum OX=4565 PE=4 SV=1	4	2	2	2	23.2	21.407	207	207;224;233;207	0	21.853	19
A0A3B5YSR6	Uncharacterized protein OS=Triticum aestivum OX=4565 PE=4 SV=1		A0A3B5YSR6;A0A3B5ZR58;A0A3B5XWJ0	A0A3B5YSR6;A0A3B5ZR58;A0A3B5XWJ0	Uncharacterized protein OS=Triticum aestivum OX=4565 PE=4 SV=1;Uncharacterized protein OS=Triticum aestivum OX=4565 PE=4 SV=1;Uncharacterized protein OS=Triticum aestivum OX=4565 PE=4 SV=1	3	3	3	3	10.6	32.962	310	310;311;316	0	4.3689	11
A0A3B5XWJ4	SUN domain-containing protein OS=Triticum aestivum OX=4565 PE=4 SV=1		A0A3B5XWJ4	A0A3B5XWJ4	SUN domain-containing protein OS=Triticum aestivum OX=4565 PE=4 SV=1	1	8	2	2	22.8	52.162	474	474	0	4.6948	3
A0A3B5XXH8	Uncharacterized protein OS=Triticum aestivum OX=4565 PE=4 SV=1		A0A3B5XXH8;A0A3B5ZQL0;A0A3B5XWK2;A0A3B5ZS63;A0A3B5YUA2	A0A3B5XXH8;A0A3B5ZQL0;A0A3B5XWK2;A0A3B5ZS63;A0A3B5YUA2	Uncharacterized protein OS=Triticum aestivum OX=4565 PE=4 SV=1;Uncharacterized protein OS=Triticum aestivum OX=4565 PE=4 SV=1;Uncharacterized protein OS=Triticum aestivum OX=4565 PE=4 SV=1;Uncharacterized protein OS=Triticum aestivum OX=4565 PE=4 SV=1;	5	15	15	15	27.2	74.328	659	659;660;662;663;662	0	48.748	84
W5AA79	R1 protein OS=Triticum aestivum OX=4565 GN=R1 PE=2 SV=1	R1	W5AA79;A0A3B5XWK5	W5AA79;A0A3B5XWK5	R1 protein OS=Triticum aestivum OX=4565 GN=R1 PE=2 SV=1;PHD-type domain-containing protein OS=Triticum aestivum OX=4565 PE=3 SV=1	2	2	2	2	6.6	28.781	257	257;257	0	4.4788	16
A0A3B5YTX2	Uncharacterized protein OS=Triticum aestivum OX=4565 PE=3 SV=1		A0A3B5YTX2;A0A3B5ZPP5;A0A3B5XWL4;A0A3B5ZPQ1	A0A3B5YTX2;A0A3B5ZPP5;A0A3B5XWL4;A0A3B5ZPQ1	Uncharacterized protein OS=Triticum aestivum OX=4565 PE=3 SV=1;Uncharacterized protein OS=Triticum aestivum OX=4565 PE=3 SV=1;Uncharacterized protein OS=Triticum aestivum OX=4565 PE=3 SV=1;Uncharacterized protein OS=Triticum aestivum OX=4565 PE=3 SV=1	4	4	4	4	18.6	27.115	237	237;238;238;269	0	8.5384	15
W5ALC0	Uncharacterized protein OS=Triticum aestivum OX=4565 PE=3 SV=1		W5ALC0;A0A3B5XWM4	W5ALC0;A0A3B5XWM4	Uncharacterized protein OS=Triticum aestivum OX=4565 PE=3 SV=1;Uncharacterized protein OS=Triticum aestivum OX=4565 PE=3 SV=1	2	13	13	13	38.9	47.151	437	437;437	0	96.63	112
A0A3B5XWM9	Uncharacterized protein OS=Triticum aestivum OX=4565 PE=4 SV=1		A0A3B5XWM9;A0A3B5XWX3;A0A3B5XWZ1;A0A3B5XWM7	A0A3B5XWM9;A0A3B5XWX3;A0A3B5XWZ1;A0A3B5XWM7	Uncharacterized protein OS=Triticum aestivum OX=4565 PE=4 SV=1;Uncharacterized protein OS=Triticum aestivum OX=4565 PE=4 SV=1;Uncharacterized protein OS=Triticum aestivum OX=4565 PE=4 SV=1;Uncharacterized protein OS=Triticum aestivum OX=4565 PE=4 SV=1	4	54	8	8	66	93.214	841	841;808;819;533	0	71.296	126
A0A3B5YU77	Replication protein A subunit OS=Triticum aestivum OX=4565 PE=3 SV=1		A0A3B5YU77;A0A3B5ZRB6;A0A3B5XWN6;A0A3B5YT85	A0A3B5YU77;A0A3B5ZRB6;A0A3B5XWN6;A0A3B5YT85	Replication protein A subunit OS=Triticum aestivum OX=4565 PE=3 SV=1;Replication protein A subunit OS=Triticum aestivum OX=4565 PE=3 SV=1;Replication protein A subunit OS=Triticum aestivum OX=4565 PE=3 SV=1;Replication protein A subunit OS=Triticum aes	4	5	5	5	7.7	91.036	849	849;880;880;881	0	8.7683	19
A0A3B5XWQ2	Cytochrome b OS=Triticum aestivum OX=4565 PE=4 SV=1		A0A3B5XWQ2;A0A3B6DP10;Q332Q5;A0A3B6EIL7;A0A3B6KTS8;A0A3B6AYT3;A0A3B6KND4;A0A3B5Z444;A0A3B6TI59	A0A3B5XWQ2;A0A3B6DP10;Q332Q5;A0A3B6EIL7;A0A3B6KTS8;A0A3B6AYT3;A0A3B6KND4;A0A3B5Z444;A0A3B6TI59	Cytochrome b OS=Triticum aestivum OX=4565 PE=4 SV=1;Cytochrome b OS=Triticum aestivum OX=4565 PE=4 SV=1;Cytochrome b OS=Triticum aestivum OX=4565 GN=cob PE=3 SV=1;CYTB_NTER domain-containing protein OS=Triticum aestivum OX=4565 PE=4 SV=1;CYTB_NTER dom	9	2	2	2	4.6	41.749	373	373;386;398;175;195;195;198;314;376	0.0036857	2.2265	2
A0A3B5XX06	Proteasome subunit beta OS=Triticum aestivum OX=4565 PE=3 SV=1		A0A3B5XX06;A0A3B5ZSM2;A0A3B5XWR2;A0A3B5ZRI8	A0A3B5XX06;A0A3B5ZSM2;A0A3B5XWR2;A0A3B5ZRI8	Proteasome subunit beta OS=Triticum aestivum OX=4565 PE=3 SV=1;Proteasome subunit beta OS=Triticum aestivum OX=4565 PE=3 SV=1;Proteasome subunit beta OS=Triticum aestivum OX=4565 PE=3 SV=1;Proteasome subunit beta OS=Triticum aestivum OX=4565 PE=3 SV=1	4	11	11	2	53.4	27.265	253	253;272;272;237	0	202.66	164
A0A3B6IPS7	Uncharacterized protein OS=Triticum aestivum OX=4565 PE=3 SV=1		A0A3B6IPS7;A0A3B6TRP3;A0A3B5XWS1;A0A3B5YVF4;A0A3B6JJ37;A0A3B6IPS6;A0A3B6JIM3;A0A3B5XXQ7;A0A3B5YUG7;A0A3B5XWT7;A0A3B6HSX1	A0A3B6IPS7;A0A3B6TRP3;A0A3B5XWS1;A0A3B5YVF4;A0A3B6JJ37;A0A3B6IPS6;A0A3B6JIM3;A0A3B5XXQ7;A0A3B5YUG7;A0A3B5XWT7;A0A3B6HSX1	Uncharacterized protein OS=Triticum aestivum OX=4565 PE=3 SV=1;Uncharacterized protein OS=Triticum aestivum OX=4565 PE=3 SV=1;Uncharacterized protein OS=Triticum aestivum OX=4565 PE=3 SV=1;Uncharacterized protein OS=Triticum aestivum OX=4565 PE=3 SV=1;	11	4	4	4	12.6	48.518	445	445;455;494;511;517;517;522;523;490;496;435	0	10.831	10
A0A3B5XWU3	Thioredoxin domain-containing protein OS=Triticum aestivum OX=4565 PE=4 SV=1		A0A3B5XWU3;A0A3B5ZR97;A0A3B5YVP4;A0A3B5XY19;A0A3B5ZT12;A0A3B5YUC2;A0A3B5YUQ0	A0A3B5XWU3;A0A3B5ZR97;A0A3B5YVP4	Thioredoxin domain-containing protein OS=Triticum aestivum OX=4565 PE=4 SV=1;Thioredoxin domain-containing protein OS=Triticum aestivum OX=4565 PE=4 SV=1;Thioredoxin domain-containing protein OS=Triticum aestivum OX=4565 PE=4 SV=1	7	5	5	5	30.2	23.141	212	212;215;215;157;160;160;178	0	9.3872	10
A0A3B5ZR69	alpha-1,2-Mannosidase OS=Triticum aestivum OX=4565 PE=3 SV=1		A0A3B5ZR69;A0A3B5YUG1;A0A3B5XX75;A0A3B5ZR71;A0A3B5YUF4;A0A3B5XWW5;A0A3B5XX54	A0A3B5ZR69;A0A3B5YUG1;A0A3B5XX75;A0A3B5ZR71;A0A3B5YUF4;A0A3B5XWW5;A0A3B5XX54	alpha-1,2-Mannosidase OS=Triticum aestivum OX=4565 PE=3 SV=1;alpha-1,2-Mannosidase OS=Triticum aestivum OX=4565 PE=3 SV=1;alpha-1,2-Mannosidase OS=Triticum aestivum OX=4565 PE=3 SV=1;alpha-1,2-Mannosidase OS=Triticum aestivum OX=4565 PE=3 SV=1;alpha-1	7	2	2	2	4.1	68.448	615	615;615;615;643;643;643;653	0.005947	2.0093	2
A0A3B5XX14	Probable tRNA N6-adenosine threonylcarbamoyltransferase OS=Triticum aestivum OX=4565 GN=GCP2 PE=3 SV=1	GCP2	A0A3B5XX14;A0A3B5ZT33;A0A3B5YVR0	A0A3B5XX14;A0A3B5ZT33;A0A3B5YVR0	Probable tRNA N6-adenosine threonylcarbamoyltransferase OS=Triticum aestivum OX=4565 GN=GCP2 PE=3 SV=1;Probable tRNA N6-adenosine threonylcarbamoyltransferase OS=Triticum aestivum OX=4565 GN=GCP2 PE=3 SV=1;Probable tRNA N6-adenosine threonylcarbamoyltra	3	7	7	7	25.2	40.679	381	381;381;381	0	20.585	22
A0A3B5ZRW6	Uncharacterized protein OS=Triticum aestivum OX=4565 PE=4 SV=1		A0A3B5ZRW6;A0A3B5XX20;A0A3B5ZT04;A0A3B5XXC8;A0A3B5ZRE1;A0A3B5ZRE5;A0A3B5ZT60;A0A3B5XXA9;A0A3B5XY97;A0A3B5YUQ9;A0A3B5YUR2;A0A3B5YVW5	A0A3B5ZRW6;A0A3B5XX20;A0A3B5ZT04;A0A3B5XXC8;A0A3B5ZRE1;A0A3B5ZRE5;A0A3B5ZT60;A0A3B5XXA9;A0A3B5XY97;A0A3B5YUQ9;A0A3B5YUR2;A0A3B5YVW5	Uncharacterized protein OS=Triticum aestivum OX=4565 PE=4 SV=1;Uncharacterized protein OS=Triticum aestivum OX=4565 PE=4 SV=1;Uncharacterized protein OS=Triticum aestivum OX=4565 PE=4 SV=1;Uncharacterized protein OS=Triticum aestivum OX=4565 PE=4 SV=1;	12	3	3	3	3	135.7	1252	1252;1257;1267;1272;1289;1301;1306;1306;1311;1325;1330;1353	0	6.629	3
A0A3B5ZTD3	Uncharacterized protein OS=Triticum aestivum OX=4565 PE=3 SV=1		A0A3B5ZTD3;A0A3B5YUV0;A0A3B5ZRL5;A0A3B5YW06;A0A3B5XXD2;A0A3B5XXB4;A0A3B5ZS51;A0A3B5YV81;A0A3B5XX23	A0A3B5ZTD3;A0A3B5YUV0;A0A3B5ZRL5;A0A3B5YW06;A0A3B5XXD2;A0A3B5XXB4;A0A3B5ZS51;A0A3B5YV81;A0A3B5XX23	Uncharacterized protein OS=Triticum aestivum OX=4565 PE=3 SV=1;Uncharacterized protein OS=Triticum aestivum OX=4565 PE=3 SV=1;Uncharacterized protein OS=Triticum aestivum OX=4565 PE=3 SV=1;Uncharacterized protein OS=Triticum aestivum OX=4565 PE=3 SV=1;	9	4	4	4	9.8	43.754	399	399;399;400;400;401;402;404;404;406	0	7.949	19
A0A3B5XX28	Uncharacterized protein OS=Triticum aestivum OX=4565 PE=4 SV=1		A0A3B5XX28;W5ADK3;W5FR33;A0A3B6LKT7	A0A3B5XX28;W5ADK3	Uncharacterized protein OS=Triticum aestivum OX=4565 PE=4 SV=1;Uncharacterized protein OS=Triticum aestivum OX=4565 PE=4 SV=1	4	9	8	8	42.1	23.546	214	214;216;226;226	0	14.333	59
A0A3B5YUE8	Uncharacterized protein OS=Triticum aestivum OX=4565 PE=3 SV=1		A0A3B5YUE8;Q5I7L2;A0A3B5ZT01;A0A3B5XX39	A0A3B5YUE8;Q5I7L2;A0A3B5ZT01;A0A3B5XX39	Uncharacterized protein OS=Triticum aestivum OX=4565 PE=3 SV=1;Ribosomal protein L11 OS=Triticum aestivum OX=4565 PE=1 SV=1;Uncharacterized protein OS=Triticum aestivum OX=4565 PE=3 SV=1;Uncharacterized protein OS=Triticum aestivum OX=4565 PE=3 SV=1	4	7	7	7	48.8	19.245	168	168;180;180;180	0	34.811	231
A0A3B5XX56	Protein kinase domain-containing protein OS=Triticum aestivum OX=4565 PE=3 SV=1		A0A3B5XX56;A0A3B5ZT07;A0A3B5ZRR4;A0A3B5YUD4	A0A3B5XX56;A0A3B5ZT07;A0A3B5ZRR4;A0A3B5YUD4	Protein kinase domain-containing protein OS=Triticum aestivum OX=4565 PE=3 SV=1;Protein kinase domain-containing protein OS=Triticum aestivum OX=4565 PE=3 SV=1;Protein kinase domain-containing protein OS=Triticum aestivum OX=4565 PE=3 SV=1;Protein kina	4	5	5	5	19	44.194	410	410;415;419;415	0	14.008	17
A0A3B5ZT50	DNA_MISMATCH_REPAIR_2 domain-containing protein OS=Triticum aestivum OX=4565 PE=3 SV=1		A0A3B5ZT50;A0A3B5ZRV6;A0A3B5XXH7;A0A3B5ZRD2;A0A3B5XYG1;A0A3B5XXJ6;A0A3B5XX82;A0A3B5YVR3;A0A3B5YUY5;A0A3B5YUL1	A0A3B5ZT50;A0A3B5ZRV6;A0A3B5XXH7;A0A3B5ZRD2;A0A3B5XYG1;A0A3B5XXJ6;A0A3B5XX82;A0A3B5YVR3;A0A3B5YUY5;A0A3B5YUL1	DNA_MISMATCH_REPAIR_2 domain-containing protein OS=Triticum aestivum OX=4565 PE=3 SV=1;DNA_MISMATCH_REPAIR_2 domain-containing protein OS=Triticum aestivum OX=4565 PE=3 SV=1;DNA_MISMATCH_REPAIR_2 domain-containing protein OS=Triticum aestivum OX=4565 PE	10	8	8	8	12.4	99.071	890	890;934;934;942;942;951;959;939;947;964	0	17.762	13
A0A3B5XXA2	40S ribosomal protein S7 OS=Triticum aestivum OX=4565 PE=3 SV=1		A0A3B5XXA2;A0A3B5YUU2;A0A3B5ZRM3	A0A3B5XXA2;A0A3B5YUU2;A0A3B5ZRM3	40S ribosomal protein S7 OS=Triticum aestivum OX=4565 PE=3 SV=1;40S ribosomal protein S7 OS=Triticum aestivum OX=4565 PE=3 SV=1;40S ribosomal protein S7 OS=Triticum aestivum OX=4565 PE=3 SV=1	3	8	6	6	35.9	22.174	192	192;192;192	0	98.621	94
A0A3B5XXC1	HRDC domain-containing protein OS=Triticum aestivum OX=4565 PE=4 SV=1		A0A3B5XXC1;A0A3B5XXB0;A0A3B5ZRN1	A0A3B5XXC1;A0A3B5XXB0;A0A3B5ZRN1	HRDC domain-containing protein OS=Triticum aestivum OX=4565 PE=4 SV=1;HRDC domain-containing protein OS=Triticum aestivum OX=4565 PE=4 SV=1;HRDC domain-containing protein OS=Triticum aestivum OX=4565 PE=4 SV=1	3	21	21	4	33.6	100.28	910	910;891;910	0	65.525	66
A0A3B5XXC3	DNA polymerase epsilon catalytic subunit OS=Triticum aestivum OX=4565 PE=3 SV=1		A0A3B5XXC3;A0A3B5ZS80;A0A3B5YW29	A0A3B5XXC3;A0A3B5ZS80;A0A3B5YW29	DNA polymerase epsilon catalytic subunit OS=Triticum aestivum OX=4565 PE=3 SV=1;DNA polymerase epsilon catalytic subunit OS=Triticum aestivum OX=4565 PE=3 SV=1;DNA polymerase epsilon catalytic subunit OS=Triticum aestivum OX=4565 PE=3 SV=1	3	10	10	10	7	252.52	2215	2215;2047;2047	0	14.272	11
A0A3B5ZRI6	Uncharacterized protein OS=Triticum aestivum OX=4565 PE=3 SV=1		A0A3B5ZRI6;A0A3B5YUP4;A0A3B5XXD9;A0A3B5ZT49;A0A3B5XXR0;A0A3B5XXP4	A0A3B5ZRI6;A0A3B5YUP4;A0A3B5XXD9;A0A3B5ZT49;A0A3B5XXR0;A0A3B5XXP4	Uncharacterized protein OS=Triticum aestivum OX=4565 PE=3 SV=1;Uncharacterized protein OS=Triticum aestivum OX=4565 PE=3 SV=1;Uncharacterized protein OS=Triticum aestivum OX=4565 PE=3 SV=1;Uncharacterized protein OS=Triticum aestivum OX=4565 PE=3 SV=1;	6	6	6	6	17.7	44.682	413	413;413;413;414;414;354	0	24.451	51
A0A3B5ZT81	Histone acetyltransferase OS=Triticum aestivum OX=4565 GN=GCN5-A PE=2 SV=1	GCN5-A	A0A3B5ZT81;A0A3B5XXE8;A0A3B6TYB4;A0A3B5ZRG3;A0A3B5ZRH2;A0A3B6U2U8;A0A3B5ZT35;A0A3B5XYK8	A0A3B5ZT81;A0A3B5XXE8;A0A3B6TYB4;A0A3B5ZRG3;A0A3B5ZRH2;A0A3B6U2U8;A0A3B5ZT35;A0A3B5XYK8	Histone acetyltransferase OS=Triticum aestivum OX=4565 GN=GCN5-A PE=2 SV=1;Histone acetyltransferase OS=Triticum aestivum OX=4565 GN=GCN5-B PE=2 SV=1;Histone acetyltransferase OS=Triticum aestivum OX=4565 PE=3 SV=1;N-acetyltransferase domain-containing	8	12	12	12	36.1	56.472	507	507;507;507;407;376;331;331;331	0	65.12	61
A0A3B5XXG1	RING-type E3 ubiquitin transferase OS=Triticum aestivum OX=4565 PE=4 SV=1		A0A3B5XXG1;A0A3B5YUU5;A0A3B5XXH5;A0A3B5YUU4;A0A3B5YW74;A0A3B5XXR6;A0A3B6FP98;A0A3B6FNM2;A0A3B6GR34;A0A3B6EE12;A0A3B6LRS6	A0A3B5XXG1;A0A3B5YUU5;A0A3B5XXH5;A0A3B5YUU4	RING-type E3 ubiquitin transferase OS=Triticum aestivum OX=4565 PE=4 SV=1;RING-type E3 ubiquitin transferase OS=Triticum aestivum OX=4565 PE=4 SV=1;RING-type E3 ubiquitin transferase OS=Triticum aestivum OX=4565 PE=4 SV=1;RING-type E3 ubiquitin transfe	11	5	5	5	7	92.086	832	832;843;856;867;616;638;702;708;710;710;1084	0	11.983	9
A0A3B5YU24	mRNA cap guanine-N7 methyltransferase OS=Triticum aestivum OX=4565 PE=3 SV=1		A0A3B5YU24;A0A3B5ZQT3;A0A3B5XXP7;A0A3B6PPB6;A0A3B6QHS4;A0A3B6NRU4;A0A3B6PPZ1	A0A3B5YU24;A0A3B5ZQT3;A0A3B5XXP7;A0A3B6PPB6;A0A3B6QHS4;A0A3B6NRU4;A0A3B6PPZ1	mRNA cap guanine-N7 methyltransferase OS=Triticum aestivum OX=4565 PE=3 SV=1;mRNA cap guanine-N7 methyltransferase OS=Triticum aestivum OX=4565 PE=3 SV=1;mRNA cap guanine-N7 methyltransferase OS=Triticum aestivum OX=4565 PE=3 SV=1;mRNA cap guanine-N7 m	7	3	3	3	8.1	42.258	370	370;371;372;352;366;366;369	0	5.2705	9
A0A3B5ZSF0	Riboflavin kinase OS=Triticum aestivum OX=4565 PE=4 SV=1		A0A3B5ZSF0;A0A3B5YV72;A0A3B5XXQ3	A0A3B5ZSF0;A0A3B5YV72;A0A3B5XXQ3	Riboflavin kinase OS=Triticum aestivum OX=4565 PE=4 SV=1;Riboflavin kinase OS=Triticum aestivum OX=4565 PE=4 SV=1;Riboflavin kinase OS=Triticum aestivum OX=4565 PE=4 SV=1	3	4	4	4	16.9	43.784	397	397;397;397	0	17.082	13
A0A3B5ZT15	Uncharacterized protein OS=Triticum aestivum OX=4565 PE=3 SV=1		A0A3B5ZT15;A0A3B5YVX6;A0A3B5XXQ5;A0A3B5YUX5;A0A3B5XXR8	A0A3B5ZT15;A0A3B5YVX6;A0A3B5XXQ5;A0A3B5YUX5;A0A3B5XXR8	Uncharacterized protein OS=Triticum aestivum OX=4565 PE=3 SV=1;Uncharacterized protein OS=Triticum aestivum OX=4565 PE=3 SV=1;Uncharacterized protein OS=Triticum aestivum OX=4565 PE=3 SV=1;Uncharacterized protein OS=Triticum aestivum OX=4565 PE=3 SV=1;	5	13	13	13	31.3	35.438	326	326;326;326;288;288	0	170.62	164
W5A031	Uncharacterized protein OS=Triticum aestivum OX=4565 PE=3 SV=1		W5A031;A0A3B5XXR5	W5A031;A0A3B5XXR5	Uncharacterized protein OS=Triticum aestivum OX=4565 PE=3 SV=1;Uncharacterized protein OS=Triticum aestivum OX=4565 PE=3 SV=1	2	11	3	3	56.1	18.733	164	164;164	0	78.452	49
A0A3B6C558	H(+)-transporting two-sector ATPase OS=Triticum aestivum OX=4565 PE=3 SV=1		A0A3B6C558;Q332N9;Q332N2;A0A3B6S970;A0A3B6KQS2;A0A3B6DEM4;A0A3B5XXT0;A0A3B6RBH4;A0A3B6IPY9;A0A3B6H0P0;A0A3B6UCV0;A0A3B6TXN1;A0A3B6FXX7;A0A3B6EE43	A0A3B6C558;Q332N9;Q332N2;A0A3B6S970;A0A3B6KQS2;A0A3B6DEM4;A0A3B5XXT0;A0A3B6RBH4;A0A3B6IPY9;A0A3B6H0P0;A0A3B6UCV0;A0A3B6TXN1	H(+)-transporting two-sector ATPase OS=Triticum aestivum OX=4565 PE=3 SV=1;H(+)-transporting two-sector ATPase OS=Triticum aestivum OX=4565 GN=atp8 PE=3 SV=1;H(+)-transporting two-sector ATPase OS=Triticum aestivum OX=4565 GN=atp8-1 PE=3 SV=1;H(+)-tran	14	3	3	3	23.9	17.984	155	155;156;156;156;156;156;156;156;156;156;156;156;155;156	0	5.4606	6
A0A3B5ZTK0	Ubiquitin-like domain-containing protein OS=Triticum aestivum OX=4565 PE=4 SV=1		A0A3B5ZTK0;A0A3B5XYT0;A0A3B5ZSB3;A0A3B5YUZ8;A0A3B5XXW5	A0A3B5ZTK0;A0A3B5XYT0;A0A3B5ZSB3;A0A3B5YUZ8;A0A3B5XXW5	Ubiquitin-like domain-containing protein OS=Triticum aestivum OX=4565 PE=4 SV=1;Ubiquitin-like domain-containing protein OS=Triticum aestivum OX=4565 PE=4 SV=1;Ubiquitin-like domain-containing protein OS=Triticum aestivum OX=4565 PE=4 SV=1;Ubiquitin-li	5	5	5	5	21.2	38.248	354	354;354;373;373;373	0	19.965	32
A0A3B5YVF1	Uncharacterized protein OS=Triticum aestivum OX=4565 PE=3 SV=1		A0A3B5YVF1;A0A3B5ZS31;A0A3B5XXY1;A0A3B5ZS25;A0A3B5YWS7;A0A3B5XZ42	A0A3B5YVF1;A0A3B5ZS31;A0A3B5XXY1;A0A3B5ZS25;A0A3B5YWS7;A0A3B5XZ42	Uncharacterized protein OS=Triticum aestivum OX=4565 PE=3 SV=1;Uncharacterized protein OS=Triticum aestivum OX=4565 PE=3 SV=1;Uncharacterized protein OS=Triticum aestivum OX=4565 PE=3 SV=1;Uncharacterized protein OS=Triticum aestivum OX=4565 PE=3 SV=1;	6	2	2	2	1.8	165.27	1465	1465;1604;1604;1609;1609;1609	0.0012453	2.827	2
A0A3B5ZSC1	Uncharacterized protein OS=Triticum aestivum OX=4565 PE=3 SV=1		A0A3B5ZSC1;A0A3B5YVH2;A0A3B5XXY4	A0A3B5ZSC1;A0A3B5YVH2;A0A3B5XXY4	Uncharacterized protein OS=Triticum aestivum OX=4565 PE=3 SV=1;Uncharacterized protein OS=Triticum aestivum OX=4565 PE=3 SV=1;Uncharacterized protein OS=Triticum aestivum OX=4565 PE=3 SV=1	3	7	7	7	32.6	40.323	368	368;368;368	0	68.889	88
A0A3B5XXZ3	DUF1681 domain-containing protein OS=Triticum aestivum OX=4565 PE=4 SV=1		A0A3B5XXZ3;A0A3B5ZS60;A0A3B5YVW3	A0A3B5XXZ3;A0A3B5ZS60;A0A3B5YVW3	DUF1681 domain-containing protein OS=Triticum aestivum OX=4565 PE=4 SV=1;DUF1681 domain-containing protein OS=Triticum aestivum OX=4565 PE=4 SV=1;DUF1681 domain-containing protein OS=Triticum aestivum OX=4565 PE=4 SV=1	3	11	11	11	55	30.122	280	280;280;280	0	115.17	104
A0A3B5XXZ4	EF-hand domain-containing protein OS=Triticum aestivum OX=4565 PE=4 SV=1		A0A3B5XXZ4;A0A3B5YWU5;A0A3B5ZS64	A0A3B5XXZ4;A0A3B5YWU5;A0A3B5ZS64	EF-hand domain-containing protein OS=Triticum aestivum OX=4565 PE=4 SV=1;EF-hand domain-containing protein OS=Triticum aestivum OX=4565 PE=4 SV=1;EF-hand domain-containing protein OS=Triticum aestivum OX=4565 PE=4 SV=1	3	12	12	12	29	61.989	541	541;541;541	0	56.894	26
A0A3B5YVU9	Methyltransferase OS=Triticum aestivum OX=4565 PE=3 SV=1		A0A3B5YVU9;A0A3B5ZS76;A0A3B5YWK4;A0A3B5XZ67;A0A3B5XY08;A0A3B6RLN1;A0A3B6TWT3;A0A3B6SI28;A0A3B6ER59	A0A3B5YVU9;A0A3B5ZS76;A0A3B5YWK4;A0A3B5XZ67;A0A3B5XY08	Methyltransferase OS=Triticum aestivum OX=4565 PE=3 SV=1;Methyltransferase OS=Triticum aestivum OX=4565 PE=3 SV=1;Methyltransferase OS=Triticum aestivum OX=4565 PE=3 SV=1;Methyltransferase OS=Triticum aestivum OX=4565 PE=3 SV=1;Methyltransferase OS=Tr	9	11	11	11	20.9	69.286	612	612;616;616;616;629;608;613;613;502	0	24.724	46
A0A3B5YVH0	Uncharacterized protein OS=Triticum aestivum OX=4565 PE=4 SV=1		A0A3B5YVH0;A0A3B5ZTZ4;A0A3B5YVI0;A0A3B5XZ72;A0A3B5ZS79;A0A3B5YWV6;A0A3B5XY12;A0A3B5YVW7;A0A3B5YWM2	A0A3B5YVH0;A0A3B5ZTZ4;A0A3B5YVI0;A0A3B5XZ72;A0A3B5ZS79;A0A3B5YWV6;A0A3B5XY12;A0A3B5YVW7;A0A3B5YWM2	Uncharacterized protein OS=Triticum aestivum OX=4565 PE=4 SV=1;Uncharacterized protein OS=Triticum aestivum OX=4565 PE=4 SV=1;Uncharacterized protein OS=Triticum aestivum OX=4565 PE=4 SV=1;Uncharacterized protein OS=Triticum aestivum OX=4565 PE=4 SV=1;	9	2	2	2	3.6	90.331	808	808;962;962;962;964;964;964;973;980	0	3.6605	2
A0A3B5ZS09	Uncharacterized protein OS=Triticum aestivum OX=4565 PE=4 SV=1		A0A3B5ZS09;A0A3B5XY63;A0A3B5YWP9;A0A3B5YVB1	A0A3B5ZS09;A0A3B5XY63;A0A3B5YWP9;A0A3B5YVB1	Uncharacterized protein OS=Triticum aestivum OX=4565 PE=4 SV=1;Uncharacterized protein OS=Triticum aestivum OX=4565 PE=4 SV=1;Uncharacterized protein OS=Triticum aestivum OX=4565 PE=4 SV=1;Uncharacterized protein OS=Triticum aestivum OX=4565 PE=4 SV=1	4	9	9	9	33	45.23	454	454;454;447;452	0	175.78	110
A0A3B5YUG6	RING-type domain-containing protein OS=Triticum aestivum OX=4565 PE=3 SV=1		A0A3B5YUG6;A0A3B5XY71;A0A3B5ZR50;A0A3B5YVU1;A0A3B5XX00;A0A3B5XX03;A0A3B5ZSQ8	A0A3B5YUG6;A0A3B5XY71;A0A3B5ZR50;A0A3B5YVU1;A0A3B5XX00;A0A3B5XX03;A0A3B5ZSQ8	RING-type domain-containing protein OS=Triticum aestivum OX=4565 PE=3 SV=1;RING-type domain-containing protein OS=Triticum aestivum OX=4565 PE=3 SV=1;RING-type domain-containing protein OS=Triticum aestivum OX=4565 PE=3 SV=1;Uncharacterized protein OS=	7	8	8	8	36.6	40.242	363	363;363;363;245;245;264;245	0	45.235	49
A0A3B5YUX3	Uncharacterized protein OS=Triticum aestivum OX=4565 PE=4 SV=1		A0A3B5YUX3;A0A3B5ZTG7;A0A3B5XY92;A0A3B5YWA5	A0A3B5YUX3;A0A3B5ZTG7;A0A3B5XY92;A0A3B5YWA5	Uncharacterized protein OS=Triticum aestivum OX=4565 PE=4 SV=1;Uncharacterized protein OS=Triticum aestivum OX=4565 PE=4 SV=1;Uncharacterized protein OS=Triticum aestivum OX=4565 PE=4 SV=1;Uncharacterized protein OS=Triticum aestivum OX=4565 PE=4 SV=1	4	15	15	11	26.6	66.104	591	591;593;593;603	0	226.99	174
A0A3B5YVF2	Uncharacterized protein OS=Triticum aestivum OX=4565 PE=3 SV=1		A0A3B5YVF2;A0A3B5ZSQ0;A0A3B5XYA0;A0A3B5ZTU4;A0A3B5XYB5;A0A3B5YWU0;A0A3B5XY02;A0A3B5XY00;A0A3B5ZTZ0	A0A3B5YVF2;A0A3B5ZSQ0;A0A3B5XYA0;A0A3B5ZTU4;A0A3B5XYB5;A0A3B5YWU0;A0A3B5XY02;A0A3B5XY00;A0A3B5ZTZ0	Uncharacterized protein OS=Triticum aestivum OX=4565 PE=3 SV=1;Uncharacterized protein OS=Triticum aestivum OX=4565 PE=3 SV=1;Uncharacterized protein OS=Triticum aestivum OX=4565 PE=3 SV=1;Uncharacterized protein OS=Triticum aestivum OX=4565 PE=3 SV=1;	9	2	2	2	3.1	127.76	1146	1146;1160;1160;1161;1161;732;732;775;1018	0	12.919	3
A0A3B5ZU82	DNA-directed RNA polymerase subunit beta OS=Triticum aestivum OX=4565 PE=3 SV=1		A0A3B5ZU82;A0A3B5XYB2;A0A3B5ZSG6;A0A3B5YWY2;A0A3B5XYC2;A0A3B5ZSH3;A0A3B5XYL2;A0A3B5YVT1;A0A3B5YVS7	A0A3B5ZU82;A0A3B5XYB2;A0A3B5ZSG6;A0A3B5YWY2;A0A3B5XYC2;A0A3B5ZSH3;A0A3B5XYL2;A0A3B5YVT1;A0A3B5YVS7	DNA-directed RNA polymerase subunit beta OS=Triticum aestivum OX=4565 PE=3 SV=1;DNA-directed RNA polymerase subunit beta OS=Triticum aestivum OX=4565 PE=3 SV=1;DNA-directed RNA polymerase subunit beta OS=Triticum aestivum OX=4565 PE=3 SV=1;DNA-directed	9	8	8	8	9.4	133.01	1187	1187;1187;1147;1254;967;1106;1106;1110;781	0	18.406	10
A0A3B5YW55	RING-type E3 ubiquitin transferase OS=Triticum aestivum OX=4565 PE=4 SV=1		A0A3B5YW55;A0A3B5ZSY2;A0A3B5XYB3	A0A3B5YW55;A0A3B5ZSY2;A0A3B5XYB3	RING-type E3 ubiquitin transferase OS=Triticum aestivum OX=4565 PE=4 SV=1;RING-type E3 ubiquitin transferase OS=Triticum aestivum OX=4565 PE=4 SV=1;RING-type E3 ubiquitin transferase OS=Triticum aestivum OX=4565 PE=4 SV=1	3	4	3	3	15.4	38.035	369	369;370;370	0	13.009	32
A0A3B5XYC5	Uncharacterized protein OS=Triticum aestivum OX=4565 PE=4 SV=1		A0A3B5XYC5;A0A3B5XYN6;A0A3B5XYD7;A0A3B5XYM5;A0A3B5XYD0;A0A3B5XZI1	A0A3B5XYC5;A0A3B5XYN6;A0A3B5XYD7;A0A3B5XYM5;A0A3B5XYD0;A0A3B5XZI1	Uncharacterized protein OS=Triticum aestivum OX=4565 PE=4 SV=1;Uncharacterized protein OS=Triticum aestivum OX=4565 PE=4 SV=1;Uncharacterized protein OS=Triticum aestivum OX=4565 PE=4 SV=1;Uncharacterized protein OS=Triticum aestivum OX=4565 PE=4 SV=1;	6	35	35	4	60.9	90.561	826	826;841;784;804;722;567	0	280.56	313
A0A3B5YVQ2	HD domain-containing protein OS=Triticum aestivum OX=4565 PE=4 SV=1		A0A3B5YVQ2;A0A3B5ZU15;A0A3B5XYI7	A0A3B5YVQ2;A0A3B5ZU15;A0A3B5XYI7	HD domain-containing protein OS=Triticum aestivum OX=4565 PE=4 SV=1;HD domain-containing protein OS=Triticum aestivum OX=4565 PE=4 SV=1;HD domain-containing protein OS=Triticum aestivum OX=4565 PE=4 SV=1	3	4	4	4	22.4	25.047	223	223;225;225	0	21.321	32
A0A3B5XYI9	Uncharacterized protein OS=Triticum aestivum OX=4565 PE=4 SV=1		A0A3B5XYI9;A0A3B5XZD7;A0A3B5ZU00;A0A3B5ZSV6;A0A3B5YVM3;A0A3B5YX11	A0A3B5XYI9;A0A3B5XZD7;A0A3B5ZU00;A0A3B5ZSV6;A0A3B5YVM3;A0A3B5YX11	Uncharacterized protein OS=Triticum aestivum OX=4565 PE=4 SV=1;Uncharacterized protein OS=Triticum aestivum OX=4565 PE=4 SV=1;Uncharacterized protein OS=Triticum aestivum OX=4565 PE=4 SV=1;Uncharacterized protein OS=Triticum aestivum OX=4565 PE=4 SV=1;	6	7	7	7	12.1	97.319	884	884;1062;875;1052;876;1046	0	18.512	31
A0A3B5ZUI5	Uncharacterized protein OS=Triticum aestivum OX=4565 PE=3 SV=1		A0A3B5ZUI5;A0A3B5XYJ5;A0A3B5ZW24;A0A3B5YWH7;A0A3B5Y2C7;A0A3B6ART2;A0A3B5YZY2	A0A3B5ZUI5;A0A3B5XYJ5;A0A3B5ZW24;A0A3B5YWH7;A0A3B5Y2C7	Uncharacterized protein OS=Triticum aestivum OX=4565 PE=3 SV=1;Uncharacterized protein OS=Triticum aestivum OX=4565 PE=3 SV=1;Uncharacterized protein OS=Triticum aestivum OX=4565 PE=3 SV=1;Uncharacterized protein OS=Triticum aestivum OX=4565 PE=3 SV=1;	7	4	4	4	19.2	29.962	271	271;271;284;269;284;126;284	0	10.523	22
A0A3B5ZSJ3	RING-type E3 ubiquitin transferase OS=Triticum aestivum OX=4565 PE=4 SV=1		A0A3B5ZSJ3;A0A3B5XYP3;A0A3B5ZTW0;A0A3B5YVV0	A0A3B5ZSJ3;A0A3B5XYP3;A0A3B5ZTW0;A0A3B5YVV0	RING-type E3 ubiquitin transferase OS=Triticum aestivum OX=4565 PE=4 SV=1;RING-type E3 ubiquitin transferase OS=Triticum aestivum OX=4565 PE=4 SV=1;C2H2-type domain-containing protein OS=Triticum aestivum OX=4565 PE=4 SV=1;RING-type E3 ubiquitin transf	4	5	5	5	19.1	50.448	467	467;467;467;467	0	27.28	19
A0A3B5XZT8	Cytochrome b5 heme-binding domain-containing protein OS=Triticum aestivum OX=4565 PE=4 SV=1		A0A3B5XZT8;A0A3B5XYQ1;A0A3B5ZSQ3;A0A3B5XYP7;A0A3B5YXD3;A0A3B5YXL6;A0A3B5YWN0	A0A3B5XZT8;A0A3B5XYQ1;A0A3B5ZSQ3;A0A3B5XYP7;A0A3B5YXD3;A0A3B5YXL6;A0A3B5YWN0	Cytochrome b5 heme-binding domain-containing protein OS=Triticum aestivum OX=4565 PE=4 SV=1;Cytochrome b5 heme-binding domain-containing protein OS=Triticum aestivum OX=4565 PE=4 SV=1;Cytochrome b5 heme-binding domain-containing protein OS=Triticum aest	7	3	2	2	19.3	21.523	202	202;216;244;244;202;216;244	0	4.1293	10
A0A3B5ZSN8	Malic enzyme OS=Triticum aestivum OX=4565 PE=3 SV=1		A0A3B5ZSN8;A0A3B5XYR3;A0A3B5ZT62;A0A341PSP2;A0A3B5ZSN0	A0A3B5ZSN8;A0A3B5XYR3;A0A3B5ZT62;A0A341PSP2;A0A3B5ZSN0	Malic enzyme OS=Triticum aestivum OX=4565 PE=3 SV=1;Malic enzyme OS=Triticum aestivum OX=4565 PE=3 SV=1;Malic enzyme OS=Triticum aestivum OX=4565 PE=3 SV=1;Malic enzyme OS=Triticum aestivum OX=4565 PE=3 SV=1;Malic enzyme OS=Triticum aestivum OX=4565 P	5	28	28	2	53.6	68.035	617	617;617;376;383;385	0	323.31	307
A0A3B5XYS0	Uncharacterized protein OS=Triticum aestivum OX=4565 PE=4 SV=1		A0A3B5XYS0;A0A3B5ZTJ0;A0A3B5YW66	A0A3B5XYS0;A0A3B5ZTJ0;A0A3B5YW66	Uncharacterized protein OS=Triticum aestivum OX=4565 PE=4 SV=1;Uncharacterized protein OS=Triticum aestivum OX=4565 PE=4 SV=1;Uncharacterized protein OS=Triticum aestivum OX=4565 PE=4 SV=1	3	4	4	4	14.8	51.921	473	473;473;472	0	9.812	8
A0A3B5XYT2	Uncharacterized protein OS=Triticum aestivum OX=4565 PE=3 SV=1		A0A3B5XYT2;A0A3B5YY24;A0A3B5ZSL2;A0A3B6TSI6;A0A3B6TKB1;A0A3B6RGQ7	A0A3B5XYT2;A0A3B5YY24;A0A3B5ZSL2	Uncharacterized protein OS=Triticum aestivum OX=4565 PE=3 SV=1;Uncharacterized protein OS=Triticum aestivum OX=4565 PE=3 SV=1;Uncharacterized protein OS=Triticum aestivum OX=4565 PE=3 SV=1	6	4	4	4	11.6	65.519	596	596;595;600;555;597;597	0	15.347	13
A0A3B5XYT4	J domain-containing protein OS=Triticum aestivum OX=4565 PE=4 SV=1		A0A3B5XYT4;A0A3B5YXU4;A0A3B5ZU86	A0A3B5XYT4;A0A3B5YXU4;A0A3B5ZU86	J domain-containing protein OS=Triticum aestivum OX=4565 PE=4 SV=1;J domain-containing protein OS=Triticum aestivum OX=4565 PE=4 SV=1;J domain-containing protein OS=Triticum aestivum OX=4565 PE=4 SV=1	3	7	7	7	15.6	60.011	540	540;540;540	0	18.159	32
A0A3B5ZUB7	RRM domain-containing protein OS=Triticum aestivum OX=4565 PE=4 SV=1		A0A3B5ZUB7;A0A3B5XYT7;A0A3B5ZSK0;A0A3B5ZU81;A0A3B5XZ39;A0A3B5ZSK7;A0A3B5XZ48;A0A3B5YY20	A0A3B5ZUB7;A0A3B5XYT7;A0A3B5ZSK0	RRM domain-containing protein OS=Triticum aestivum OX=4565 PE=4 SV=1;RRM domain-containing protein OS=Triticum aestivum OX=4565 PE=4 SV=1;RRM domain-containing protein OS=Triticum aestivum OX=4565 PE=4 SV=1	8	17	17	2	39.1	56.653	481	481;481;461;323;323;340;340;323	0	98.276	209
A0A3B5XYU4	Thioredoxin domain-containing protein OS=Triticum aestivum OX=4565 PE=3 SV=1		A0A3B5XYU4	A0A3B5XYU4	Thioredoxin domain-containing protein OS=Triticum aestivum OX=4565 PE=3 SV=1	1	16	3	3	52.8	53.073	489	489	0	20.326	43
A0A3B5XYU6	Uncharacterized protein OS=Triticum aestivum OX=4565 PE=3 SV=1		A0A3B5XYU6;A0A3B5ZTB2;A0A3B5YX72	A0A3B5XYU6;A0A3B5ZTB2;A0A3B5YX72	Uncharacterized protein OS=Triticum aestivum OX=4565 PE=3 SV=1;Uncharacterized protein OS=Triticum aestivum OX=4565 PE=3 SV=1;Uncharacterized protein OS=Triticum aestivum OX=4565 PE=3 SV=1	3	13	13	13	45.6	37.288	338	338;342;342	0	99.463	126
A0A3B5XYV1	Uncharacterized protein OS=Triticum aestivum OX=4565 PE=4 SV=1		A0A3B5XYV1;A0A3B5XZQ0;A0A3B5YW33;A0A3B5XYW3;A0A3B5ZUF7;A0A3B5YW31;A0A3B5YX77	A0A3B5XYV1;A0A3B5XZQ0;A0A3B5YW33;A0A3B5XYW3;A0A3B5ZUF7;A0A3B5YW31	Uncharacterized protein OS=Triticum aestivum OX=4565 PE=4 SV=1;Uncharacterized protein OS=Triticum aestivum OX=4565 PE=4 SV=1;Uncharacterized protein OS=Triticum aestivum OX=4565 PE=4 SV=1;Uncharacterized protein OS=Triticum aestivum OX=4565 PE=4 SV=1;	7	5	5	5	9.1	126.14	1160	1160;1297;1298;1298;1299;1299;968	0	15.938	17
A0A3B5ZT34	Kinesin motor domain-containing protein OS=Triticum aestivum OX=4565 PE=4 SV=1		A0A3B5ZT34;A0A3B5YWM3;A0A3B5XZ55;A0A3B5ZTK9;A0A3B5YXS2;A0A3B5XZ63;A0A3B5XZZ8;A0A3B5ZT13;A0A3B5YX02;A0A3B5XYV4;A0A3B5ZUQ5	A0A3B5ZT34;A0A3B5YWM3;A0A3B5XZ55;A0A3B5ZTK9;A0A3B5YXS2;A0A3B5XZ63;A0A3B5XZZ8;A0A3B5ZT13;A0A3B5YX02;A0A3B5XYV4;A0A3B5ZUQ5	Kinesin motor domain-containing protein OS=Triticum aestivum OX=4565 PE=4 SV=1;Kinesin motor domain-containing protein OS=Triticum aestivum OX=4565 PE=4 SV=1;Kinesin motor domain-containing protein OS=Triticum aestivum OX=4565 PE=4 SV=1;Uncharacterized	11	4	4	4	4.7	112.3	1015	1015;1015;1015;1036;1036;1036;1039;1041;1041;1041;1023	0	4.17	2
A0A3B5ZUU4	SH3 domain-containing protein OS=Triticum aestivum OX=4565 PE=4 SV=1		A0A3B5ZUU4;A0A3B5YY05;A0A3B5XYW0	A0A3B5ZUU4;A0A3B5YY05;A0A3B5XYW0	SH3 domain-containing protein OS=Triticum aestivum OX=4565 PE=4 SV=1;SH3 domain-containing protein OS=Triticum aestivum OX=4565 PE=4 SV=1;SH3 domain-containing protein OS=Triticum aestivum OX=4565 PE=4 SV=1	3	10	10	7	37.9	41.269	369	369;369;369	0	50.928	52
A0A3B5XZ65	Uncharacterized protein OS=Triticum aestivum OX=4565 PE=3 SV=1		A0A3B5XZ65;A0A3B5ZT24;A0A3B5XYW5;A0A3B5ZT42;A0A3B5XYW6;A0A3B5YY00;A0A3B5YWZ9	A0A3B5XZ65;A0A3B5ZT24;A0A3B5XYW5;A0A3B5ZT42;A0A3B5XYW6;A0A3B5YY00;A0A3B5YWZ9	Uncharacterized protein OS=Triticum aestivum OX=4565 PE=3 SV=1;Uncharacterized protein OS=Triticum aestivum OX=4565 PE=3 SV=1;Uncharacterized protein OS=Triticum aestivum OX=4565 PE=3 SV=1;Uncharacterized protein OS=Triticum aestivum OX=4565 PE=3 SV=1;	7	2	2	2	7.3	47.136	423	423;483;483;490;490;422;489	0	7.2517	7
A0A3B5XYX2	DUF1338 domain-containing protein OS=Triticum aestivum OX=4565 PE=4 SV=1		A0A3B5XYX2;A0A3B5YWB4;A0A3B5YV69;A0A3B5ZTI0	A0A3B5XYX2;A0A3B5YWB4;A0A3B5YV69;A0A3B5ZTI0	DUF1338 domain-containing protein OS=Triticum aestivum OX=4565 PE=4 SV=1;DUF1338 domain-containing protein OS=Triticum aestivum OX=4565 PE=4 SV=1;DUF1338 domain-containing protein OS=Triticum aestivum OX=4565 PE=4 SV=1;DUF1338 domain-containing protein	4	10	10	10	30.7	40.166	361	361;301;361;361	0	66.166	84
A0A3B5XZQ9	NADPH-protochlorophyllide oxidoreductase OS=Triticum aestivum OX=4565 PE=3 SV=1		A0A3B5XZQ9;A0A3B5XYX3;A0A3B6R7S3	A0A3B5XZQ9;A0A3B5XYX3	NADPH-protochlorophyllide oxidoreductase OS=Triticum aestivum OX=4565 PE=3 SV=1;NADPH-protochlorophyllide oxidoreductase OS=Triticum aestivum OX=4565 PE=3 SV=1	3	19	3	3	70.1	42.234	395	395;417;598	0	27.16	40
A0A3B5XZ20	Uncharacterized protein OS=Triticum aestivum OX=4565 PE=4 SV=1		A0A3B5XZ20;A0A3B5YWG7;A0A3B5XZ21;A0A3B5ZV54	A0A3B5XZ20;A0A3B5YWG7;A0A3B5XZ21;A0A3B5ZV54	Uncharacterized protein OS=Triticum aestivum OX=4565 PE=4 SV=1;Uncharacterized protein OS=Triticum aestivum OX=4565 PE=4 SV=1;Uncharacterized protein OS=Triticum aestivum OX=4565 PE=4 SV=1;Uncharacterized protein OS=Triticum aestivum OX=4565 PE=4 SV=1	4	2	2	2	5.4	58.582	516	516;517;547;545	0.0045626	2.1142	0
A0A3B5XZE0	PPPDE domain-containing protein OS=Triticum aestivum OX=4565 PE=3 SV=1		A0A3B5XZE0;A0A3B5ZU47;A0A3B5XZ41;A0A3B5ZV99;A0A3B5YY44;A0A3B6RAI0;A0A3B6UAR2;A0A3B6T7I7	A0A3B5XZE0;A0A3B5ZU47;A0A3B5XZ41;A0A3B5ZV99;A0A3B5YY44	PPPDE domain-containing protein OS=Triticum aestivum OX=4565 PE=3 SV=1;PPPDE domain-containing protein OS=Triticum aestivum OX=4565 PE=3 SV=1;PPPDE domain-containing protein OS=Triticum aestivum OX=4565 PE=3 SV=1;PPPDE domain-containing protein OS=Trit	8	9	9	9	43.8	26.826	242	242;259;280;281;242;294;296;325	0	44.65	57
A0A3B5XZ46	Phosphoribosylformylglycinamidine synthase OS=Triticum aestivum OX=4565 PE=3 SV=1		A0A3B5XZ46;A0A3B5ZS37;A0A3B5YWK0	A0A3B5XZ46;A0A3B5ZS37;A0A3B5YWK0	Phosphoribosylformylglycinamidine synthase OS=Triticum aestivum OX=4565 PE=3 SV=1;Phosphoribosylformylglycinamidine synthase OS=Triticum aestivum OX=4565 PE=3 SV=1;Phosphoribosylformylglycinamidine synthase OS=Triticum aestivum OX=4565 PE=3 SV=1	3	30	5	4	28.1	155.57	1421	1421;1421;1421	0	14.223	21
A0A3B5XZ47	Peptidylprolyl isomerase OS=Triticum aestivum OX=4565 PE=4 SV=1		A0A3B5XZ47;A0A3B5ZTL8;A0A3B5ZV94;A0A3B5YWA8;A0A3B5ZU41	A0A3B5XZ47;A0A3B5ZTL8;A0A3B5ZV94;A0A3B5YWA8;A0A3B5ZU41	Peptidylprolyl isomerase OS=Triticum aestivum OX=4565 PE=4 SV=1;Peptidylprolyl isomerase OS=Triticum aestivum OX=4565 PE=4 SV=1;Peptidylprolyl isomerase OS=Triticum aestivum OX=4565 PE=4 SV=1;Peptidylprolyl isomerase OS=Triticum aestivum OX=4565 PE=4 S	5	7	7	7	14.1	69.6	624	624;575;601;607;624	0	16.99	23
A0A3B5ZTF2	Uncharacterized protein OS=Triticum aestivum OX=4565 PE=3 SV=1		A0A3B5ZTF2;A0A3B5YXL2;A0A3B5XZA5	A0A3B5ZTF2;A0A3B5YXL2;A0A3B5XZA5	Uncharacterized protein OS=Triticum aestivum OX=4565 PE=3 SV=1;Uncharacterized protein OS=Triticum aestivum OX=4565 PE=3 SV=1;Uncharacterized protein OS=Triticum aestivum OX=4565 PE=3 SV=1	3	2	2	2	5.7	45.595	420	420;420;420	0	7.2686	4
A0A3B5ZTV3	Protein kinase domain-containing protein OS=Triticum aestivum OX=4565 PE=4 SV=1		A0A3B5ZTV3;A0A3B5YWH8;A0A3B5XZB3;A0A3B5YXW4;A0A3B5ZTC4;A0A3B5ZV01;A0A3B5Y048;A0A3B5ZTB0;A0A3B5ZV39	A0A3B5ZTV3;A0A3B5YWH8;A0A3B5XZB3;A0A3B5YXW4;A0A3B5ZTC4;A0A3B5ZV01;A0A3B5Y048;A0A3B5ZTB0;A0A3B5ZV39	Protein kinase domain-containing protein OS=Triticum aestivum OX=4565 PE=4 SV=1;Protein kinase domain-containing protein OS=Triticum aestivum OX=4565 PE=4 SV=1;Protein kinase domain-containing protein OS=Triticum aestivum OX=4565 PE=4 SV=1;Protein kina	9	12	12	8	21.8	79.293	714	714;714;714;724;731;712;600;623;573	0	59.034	37
A0A3B5ZTD9	UBX domain-containing protein OS=Triticum aestivum OX=4565 PE=4 SV=1		A0A3B5ZTD9;A0A3B5XZC2;A0A3B5YXV3	A0A3B5ZTD9;A0A3B5XZC2;A0A3B5YXV3	UBX domain-containing protein OS=Triticum aestivum OX=4565 PE=4 SV=1;UBX domain-containing protein OS=Triticum aestivum OX=4565 PE=4 SV=1;UBX domain-containing protein OS=Triticum aestivum OX=4565 PE=4 SV=1	3	8	8	8	20.9	50.611	459	459;460;460	0	31.213	37
A0A3B5XZD0	Uncharacterized protein OS=Triticum aestivum OX=4565 PE=4 SV=1		A0A3B5XZD0;A0A3B5ZVE9;A0A3B5YX52	A0A3B5XZD0;A0A3B5ZVE9;A0A3B5YX52	Uncharacterized protein OS=Triticum aestivum OX=4565 PE=4 SV=1;Uncharacterized protein OS=Triticum aestivum OX=4565 PE=4 SV=1;Uncharacterized protein OS=Triticum aestivum OX=4565 PE=4 SV=1	3	8	8	8	48.8	22.62	211	211;213;213	0	48.117	100
A0A3B5XZE8	BHLH domain-containing protein OS=Triticum aestivum OX=4565 PE=3 SV=1		A0A3B5XZE8;A0A3B5YWT4;A0A3B5ZUA6	A0A3B5XZE8;A0A3B5YWT4;A0A3B5ZUA6	BHLH domain-containing protein OS=Triticum aestivum OX=4565 PE=3 SV=1;BHLH domain-containing protein OS=Triticum aestivum OX=4565 PE=3 SV=1;MYC4 transcription factor OS=Triticum aestivum OX=4565 GN=MYC4 PE=2 SV=1	3	9	9	9	19	71.621	693	693;693;695	0	45.903	31
A0A3B5XZG5	Uncharacterized protein OS=Triticum aestivum OX=4565 PE=3 SV=1		A0A3B5XZG5;A0A3B5YWV4;A0A3B5ZVI4	A0A3B5XZG5;A0A3B5YWV4	Uncharacterized protein OS=Triticum aestivum OX=4565 PE=3 SV=1;Uncharacterized protein OS=Triticum aestivum OX=4565 PE=3 SV=1	3	5	4	4	23.2	44.144	397	397;397;392	0	16.104	11
A0A3B5ZU67	Uncharacterized protein OS=Triticum aestivum OX=4565 PE=3 SV=1		A0A3B5ZU67;A0A3B5YWW6;A0A3B5XZG7	A0A3B5ZU67;A0A3B5YWW6;A0A3B5XZG7	Uncharacterized protein OS=Triticum aestivum OX=4565 PE=3 SV=1;Uncharacterized protein OS=Triticum aestivum OX=4565 PE=3 SV=1;Uncharacterized protein OS=Triticum aestivum OX=4565 PE=3 SV=1	3	4	4	4	36	16.573	150	150;150;150	0	23.858	20
A0A3B5XZH0	Uncharacterized protein OS=Triticum aestivum OX=4565 PE=4 SV=1		A0A3B5XZH0;A0A3B5ZVI9;A0A3B5XZH3	A0A3B5XZH0;A0A3B5ZVI9;A0A3B5XZH3	Uncharacterized protein OS=Triticum aestivum OX=4565 PE=4 SV=1;CS domain-containing protein OS=Triticum aestivum OX=4565 PE=4 SV=1;CS domain-containing protein OS=Triticum aestivum OX=4565 PE=4 SV=1	3	3	3	3	14	34.63	322	322;378;379	0	4.2113	2
A0A3B5XZJ7	Uncharacterized protein OS=Triticum aestivum OX=4565 PE=4 SV=1		A0A3B5XZJ7	A0A3B5XZJ7	Uncharacterized protein OS=Triticum aestivum OX=4565 PE=4 SV=1	1	32	4	4	40.3	112.48	1027	1027	0	25.147	23
A0A3B5ZVM9	Methyltransferase OS=Triticum aestivum OX=4565 PE=3 SV=1		A0A3B5ZVM9;A0A3B5ZUH5;A0A3B5YXC7;A0A3B5XZK0;A0A3B5YYC7	A0A3B5ZVM9;A0A3B5ZUH5;A0A3B5YXC7;A0A3B5XZK0;A0A3B5YYC7	Methyltransferase OS=Triticum aestivum OX=4565 PE=3 SV=1;Methyltransferase OS=Triticum aestivum OX=4565 PE=3 SV=1;Methyltransferase OS=Triticum aestivum OX=4565 PE=3 SV=1;Methyltransferase OS=Triticum aestivum OX=4565 PE=3 SV=1;Methyltransferase OS=Tr	5	2	2	2	5.6	62.94	570	570;608;608;628;637	0	3.9063	1
A0A3B5ZU12	Uncharacterized protein OS=Triticum aestivum OX=4565 PE=3 SV=1		A0A3B5ZU12;A0A3B5YY55;A0A3B5XZL2;A0A3B5ZVN9;A0A3B5YX07;A0A3B5Y0P8;A0A3B5ZTZ8;A0A3B5YXD2;A0A3B5Y025	A0A3B5ZU12;A0A3B5YY55;A0A3B5XZL2;A0A3B5ZVN9;A0A3B5YX07;A0A3B5Y0P8;A0A3B5ZTZ8;A0A3B5YXD2;A0A3B5Y025	Uncharacterized protein OS=Triticum aestivum OX=4565 PE=3 SV=1;Uncharacterized protein OS=Triticum aestivum OX=4565 PE=3 SV=1;Uncharacterized protein OS=Triticum aestivum OX=4565 PE=3 SV=1;Uncharacterized protein OS=Triticum aestivum OX=4565 PE=3 SV=1;	9	3	3	3	3.7	109.36	972	972;972;972;1012;1012;1012;953;953;953	0	6.5801	8
A0A3B5XZL5	Uncharacterized protein OS=Triticum aestivum OX=4565 PE=3 SV=1		A0A3B5XZL5;A0A3B5ZVH8;A0A3B5YWS4	A0A3B5XZL5;A0A3B5ZVH8;A0A3B5YWS4	Uncharacterized protein OS=Triticum aestivum OX=4565 PE=3 SV=1;Uncharacterized protein OS=Triticum aestivum OX=4565 PE=3 SV=1;Uncharacterized protein OS=Triticum aestivum OX=4565 PE=3 SV=1	3	3	3	3	17.9	30.347	296	296;296;296	0	10.166	7
A0A3B5XZM1	60S ribosomal export protein NMD3 OS=Triticum aestivum OX=4565 PE=3 SV=1		A0A3B5XZM1;A0A3B5ZTS6;A0A3B5YX57	A0A3B5XZM1;A0A3B5ZTS6;A0A3B5YX57	60S ribosomal export protein NMD3 OS=Triticum aestivum OX=4565 PE=3 SV=1;60S ribosomal export protein NMD3 OS=Triticum aestivum OX=4565 PE=3 SV=1;60S ribosomal export protein NMD3 OS=Triticum aestivum OX=4565 PE=3 SV=1	3	14	14	14	38	58.666	521	521;521;518	0	57.851	86
A0A3B5ZV56	Uncharacterized protein OS=Triticum aestivum OX=4565 PE=3 SV=1		A0A3B5ZV56;A0A3B5XZN3;A0A3B5YXR6;A0A3B6ASH5;A0A3B6D7C0;A0A3B6BZZ1	A0A3B5ZV56;A0A3B5XZN3;A0A3B5YXR6	Uncharacterized protein OS=Triticum aestivum OX=4565 PE=3 SV=1;Uncharacterized protein OS=Triticum aestivum OX=4565 PE=3 SV=1;Uncharacterized protein OS=Triticum aestivum OX=4565 PE=3 SV=1	6	5	4	4	11.8	79.306	755	755;755;755;358;745;746	0	12.456	11
A0A3B5XZY3	MFS domain-containing protein OS=Triticum aestivum OX=4565 PE=4 SV=1		A0A3B5XZY3;A0A3B5ZU39;A0A3B5YXF2;A0A3B5XZP2;A0A3B5YY74;A0A3B5YX29;A0A3B5XZP1	A0A3B5XZY3;A0A3B5ZU39;A0A3B5YXF2;A0A3B5XZP2;A0A3B5YY74;A0A3B5YX29;A0A3B5XZP1	MFS domain-containing protein OS=Triticum aestivum OX=4565 PE=4 SV=1;MFS domain-containing protein OS=Triticum aestivum OX=4565 PE=4 SV=1;MFS domain-containing protein OS=Triticum aestivum OX=4565 PE=4 SV=1;MFS domain-containing protein OS=Triticum aes	7	13	13	13	27	77.701	730	730;743;743;743;702;591;591	0	105.86	144
A0A3B5ZVW7	Uncharacterized protein OS=Triticum aestivum OX=4565 PE=4 SV=1		A0A3B5ZVW7;A0A3B5YYG8;A0A3B5XZZ7;A0A3B5ZUM9;A0A3B5YXG7;A0A3B5XZQ7;A0A3B5ZVT1;A0A3B5YX53;A0A3B5XZQ6;A0A3B5ZU43	A0A3B5ZVW7;A0A3B5YYG8;A0A3B5XZZ7;A0A3B5ZUM9;A0A3B5YXG7;A0A3B5XZQ7;A0A3B5ZVT1;A0A3B5YX53;A0A3B5XZQ6;A0A3B5ZU43	Uncharacterized protein OS=Triticum aestivum OX=4565 PE=4 SV=1;Uncharacterized protein OS=Triticum aestivum OX=4565 PE=4 SV=1;Uncharacterized protein OS=Triticum aestivum OX=4565 PE=4 SV=1;Uncharacterized protein OS=Triticum aestivum OX=4565 PE=4 SV=1;	10	6	6	6	18.6	55.187	533	533;537;537;557;561;561;564;568;568;532	0	22.544	16
A0A3B5XZW7	AAI domain-containing protein OS=Triticum aestivum OX=4565 PE=3 SV=1		A0A3B5XZW7	A0A3B5XZW7	AAI domain-containing protein OS=Triticum aestivum OX=4565 PE=3 SV=1	1	3	3	3	28.2	8.6761	85	85	0	3.8262	4
A0A3B5ZUC2	Uncharacterized protein OS=Triticum aestivum OX=4565 PE=3 SV=1		A0A3B5ZUC2;A0A3B5ZT37;A0A3B5XZY0;A0A3B5YXT9;A0A3B6QIK7;A0A3B6PPK1;A0A3B6NS39;A0A3B6QIL1;A0A3B6PPJ3;A0A3B6B3N8;A0A3B6CA81;A0A3B6DKE8	A0A3B5ZUC2;A0A3B5ZT37;A0A3B5XZY0;A0A3B5YXT9	Uncharacterized protein OS=Triticum aestivum OX=4565 PE=3 SV=1;Uncharacterized protein OS=Triticum aestivum OX=4565 PE=3 SV=1;Uncharacterized protein OS=Triticum aestivum OX=4565 PE=3 SV=1;Uncharacterized protein OS=Triticum aestivum OX=4565 PE=3 SV=1	12	3	3	3	13.2	28.844	272	272;296;297;297;250;250;250;258;258;262;268;269	0	6.6048	10
A0A3B5Y020	Uncharacterized protein OS=Triticum aestivum OX=4565 PE=4 SV=1		A0A3B5Y020;A0A3B5YY50;A0A3B5Y0P2;A0A3B5ZTZ3;A0A3B5XZK5;A0A3B5YX01;A0A3B5ZU07;A0A3B5XZU2;A0A3B5ZVR0	A0A3B5Y020;A0A3B5YY50;A0A3B5Y0P2;A0A3B5ZTZ3	Uncharacterized protein OS=Triticum aestivum OX=4565 PE=4 SV=1;XRCC1_N domain-containing protein OS=Triticum aestivum OX=4565 PE=4 SV=1;Uncharacterized protein OS=Triticum aestivum OX=4565 PE=4 SV=1;XRCC1_N domain-containing protein OS=Triticum aestivu	9	3	3	3	2.1	236.75	2114	2114;2117;2118;2119;1386;1430;1431;1711;1712	0	4.452	2
A0A3B5Y023	Pyruvate kinase OS=Triticum aestivum OX=4565 PE=3 SV=1		A0A3B5Y023	A0A3B5Y023	Pyruvate kinase OS=Triticum aestivum OX=4565 PE=3 SV=1	1	18	2	2	48.8	51.186	465	465	0	21.164	15
A0A3B5ZTU8	Cytochrome b5 heme-binding domain-containing protein OS=Triticum aestivum OX=4565 PE=3 SV=1		A0A3B5ZTU8;A0A3B5Y043;A0A3B5YXN4	A0A3B5ZTU8;A0A3B5Y043;A0A3B5YXN4	Cytochrome b5 heme-binding domain-containing protein OS=Triticum aestivum OX=4565 PE=3 SV=1;Cytochrome b5 heme-binding domain-containing protein OS=Triticum aestivum OX=4565 PE=3 SV=1;Cytochrome b5 heme-binding domain-containing protein OS=Triticum aest	3	6	6	6	58.2	14.847	134	134;134;212	0	47.225	61
A0A3B5Y056	AIG1-type G domain-containing protein OS=Triticum aestivum OX=4565 PE=3 SV=1		A0A3B5Y056;A0A3B5ZW28;A0A3B5YYM8	A0A3B5Y056;A0A3B5ZW28;A0A3B5YYM8	AIG1-type G domain-containing protein OS=Triticum aestivum OX=4565 PE=3 SV=1;AIG1-type G domain-containing protein OS=Triticum aestivum OX=4565 PE=3 SV=1;AIG1-type G domain-containing protein OS=Triticum aestivum OX=4565 PE=3 SV=1	3	3	3	3	2.8	115.77	1068	1068;1074;1074	0.00042912	3.3192	7
A0A3B5YYX3	MADF domain-containing protein OS=Triticum aestivum OX=4565 PE=4 SV=1		A0A3B5YYX3;A0A3B5ZWB0;A0A3B5Y069	A0A3B5YYX3;A0A3B5ZWB0;A0A3B5Y069	MADF domain-containing protein OS=Triticum aestivum OX=4565 PE=4 SV=1;MADF domain-containing protein OS=Triticum aestivum OX=4565 PE=4 SV=1;MADF domain-containing protein OS=Triticum aestivum OX=4565 PE=4 SV=1	3	3	3	3	10.1	33.676	317	317;319;319	0	7.1227	21
A0A3B5Y079	Peptide-methionine (S)-S-oxide reductase OS=Triticum aestivum OX=4565 PE=3 SV=1		A0A3B5Y079;A0A3B5ZUK0;A0A3B5YXL9	A0A3B5Y079;A0A3B5ZUK0;A0A3B5YXL9	Peptide-methionine (S)-S-oxide reductase OS=Triticum aestivum OX=4565 PE=3 SV=1;Peptide-methionine (S)-S-oxide reductase OS=Triticum aestivum OX=4565 PE=3 SV=1;Peptide-methionine (S)-S-oxide reductase OS=Triticum aestivum OX=4565 PE=3 SV=1	3	7	7	7	35.6	28.353	261	261;261;263	0	72.299	47
A0A3B5Y0G1	Uncharacterized protein OS=Triticum aestivum OX=4565 PE=4 SV=1		A0A3B5Y0G1;A0A3B5Y081	A0A3B5Y0G1;A0A3B5Y081	Uncharacterized protein OS=Triticum aestivum OX=4565 PE=4 SV=1;Uncharacterized protein OS=Triticum aestivum OX=4565 PE=4 SV=1	2	10	2	2	29.5	47.077	437	437;467	0	33.803	9
A0A3B5Y093	Methyltransferase OS=Triticum aestivum OX=4565 PE=3 SV=1		A0A3B5Y093;A0A3B5YXI2;A0A3B5ZUQ9	A0A3B5Y093;A0A3B5YXI2;A0A3B5ZUQ9	Methyltransferase OS=Triticum aestivum OX=4565 PE=3 SV=1;Methyltransferase OS=Triticum aestivum OX=4565 PE=3 SV=1;Methyltransferase OS=Triticum aestivum OX=4565 PE=3 SV=1	3	11	11	11	39.1	40.248	363	363;363;363	0	50.493	80
A0A3B5YXH1	Uncharacterized protein OS=Triticum aestivum OX=4565 PE=4 SV=1		A0A3B5YXH1;A0A3B5Y0J4;A0A3B5ZUG3;A0A3B5YYT2;A0A3B5Y0A8	A0A3B5YXH1;A0A3B5Y0J4;A0A3B5ZUG3;A0A3B5YYT2;A0A3B5Y0A8	Uncharacterized protein OS=Triticum aestivum OX=4565 PE=4 SV=1;Uncharacterized protein OS=Triticum aestivum OX=4565 PE=4 SV=1;Uncharacterized protein OS=Triticum aestivum OX=4565 PE=4 SV=1;Uncharacterized protein OS=Triticum aestivum OX=4565 PE=4 SV=1;	5	5	2	2	2.8	264.87	2389	2389;2390;2391;2397;2398	0	4.9047	1
A0A3B5ZTI3	Phospholipase D OS=Triticum aestivum OX=4565 PE=3 SV=1		A0A3B5ZTI3;A0A3B5YWT0;A0A3B5Y0B0;A0A3B5Y563;A0A3B5ZZR4;A0A3B5Z2S1;A0A3B5Y5M5;A0A3B6IYY2;A0A3B6KRX6;A0A3B6JPL0;A0A3B6IVQ4	A0A3B5ZTI3;A0A3B5YWT0;A0A3B5Y0B0	Phospholipase D OS=Triticum aestivum OX=4565 PE=3 SV=1;Phospholipase D OS=Triticum aestivum OX=4565 PE=3 SV=1;Phospholipase D OS=Triticum aestivum OX=4565 PE=3 SV=1	11	4	4	4	7.8	91.716	810	810;810;1107;808;828;828;828;830;831;831;857	0	7.4196	3
A0A3B5ZUP2	Autophagy-related protein 3 OS=Triticum aestivum OX=4565 PE=4 SV=1		A0A3B5ZUP2;A0A3B5YYV1;A0A3B5Y0B2;U3Q3A5;U3Q004;A0A3B5Y0B6;A0A3B5YY18	A0A3B5ZUP2;A0A3B5YYV1;A0A3B5Y0B2;U3Q3A5;U3Q004;A0A3B5Y0B6;A0A3B5YY18	Autophagy-related protein 3 OS=Triticum aestivum OX=4565 PE=4 SV=1;Autophagy-related protein 3 OS=Triticum aestivum OX=4565 PE=4 SV=1;Autophagy-related protein 3 OS=Triticum aestivum OX=4565 PE=4 SV=1;Autophagy-related protein 3 OS=Triticum aestivum OX	7	6	6	6	26.4	35.307	314	314;314;314;316;316;316;310	0	22.974	58
A0A3B5ZUA5	Uncharacterized protein OS=Triticum aestivum OX=4565 PE=4 SV=1		A0A3B5ZUA5;A0A3B5YYM3;A0A3B5YXB1;A0A3B5ZW23;A0A3B5Y0C9;A0A3B5YX93;A0A3B5Y101	A0A3B5ZUA5;A0A3B5YYM3;A0A3B5YXB1;A0A3B5ZW23;A0A3B5Y0C9;A0A3B5YX93;A0A3B5Y101	Uncharacterized protein OS=Triticum aestivum OX=4565 PE=4 SV=1;Uncharacterized protein OS=Triticum aestivum OX=4565 PE=4 SV=1;Uncharacterized protein OS=Triticum aestivum OX=4565 PE=4 SV=1;Uncharacterized protein OS=Triticum aestivum OX=4565 PE=4 SV=1;	7	2	2	2	4.4	76.929	698	698;698;768;1151;1151;1153;1155	0	5.1031	3
A0A3B5YXT6	Uncharacterized protein OS=Triticum aestivum OX=4565 PE=4 SV=1		A0A3B5YXT6;A0A3B5YYZ5;A0A3B5Y0F4;A0A3B5Y0F1;A0A3B5ZUR9	A0A3B5YXT6;A0A3B5YYZ5;A0A3B5Y0F4;A0A3B5Y0F1;A0A3B5ZUR9	Uncharacterized protein OS=Triticum aestivum OX=4565 PE=4 SV=1;Uncharacterized protein OS=Triticum aestivum OX=4565 PE=4 SV=1;Uncharacterized protein OS=Triticum aestivum OX=4565 PE=4 SV=1;Uncharacterized protein OS=Triticum aestivum OX=4565 PE=4 SV=1;	5	5	5	5	16.8	51.925	465	465;467;468;373;467	0	10.657	11
A0A3B5Y0G7	RanBD1 domain-containing protein OS=Triticum aestivum OX=4565 PE=4 SV=1		A0A3B5Y0G7	A0A3B5Y0G7	RanBD1 domain-containing protein OS=Triticum aestivum OX=4565 PE=4 SV=1	1	17	16	3	48.1	45.579	430	430	0	237.9	118
A0A3B5Y0H8	PAP_fibrillin domain-containing protein OS=Triticum aestivum OX=4565 PE=4 SV=1		A0A3B5Y0H8;A0A3B5YWT9;A0A3B5ZUB2	A0A3B5Y0H8;A0A3B5YWT9;A0A3B5ZUB2	PAP_fibrillin domain-containing protein OS=Triticum aestivum OX=4565 PE=4 SV=1;PAP_fibrillin domain-containing protein OS=Triticum aestivum OX=4565 PE=4 SV=1;PAP_fibrillin domain-containing protein OS=Triticum aestivum OX=4565 PE=4 SV=1	3	7	7	7	24.4	38.266	360	360;360;360	0	24.632	46
A0A3B5Y0J6	Phenylalanine--tRNA ligase OS=Triticum aestivum OX=4565 PE=3 SV=1		A0A3B5Y0J6	A0A3B5Y0J6	Phenylalanine--tRNA ligase OS=Triticum aestivum OX=4565 PE=3 SV=1	1	17	3	3	34.2	66.704	594	594	0	17.431	7
A0A3B5ZW67	Uncharacterized protein OS=Triticum aestivum OX=4565 PE=3 SV=1		A0A3B5ZW67;A0A3B5YXU2;A0A3B5Y0K8;A0A3B5ZV18;A0A3B5YYU7;A0A3B5Y174;A0A3B5Y033	A0A3B5ZW67;A0A3B5YXU2;A0A3B5Y0K8;A0A3B5ZV18;A0A3B5YYU7;A0A3B5Y174;A0A3B5Y033	Uncharacterized protein OS=Triticum aestivum OX=4565 PE=3 SV=1;Uncharacterized protein OS=Triticum aestivum OX=4565 PE=3 SV=1;Uncharacterized protein OS=Triticum aestivum OX=4565 PE=3 SV=1;Uncharacterized protein OS=Triticum aestivum OX=4565 PE=3 SV=1;	7	7	2	2	15.6	68.593	616	616;616;616;625;625;625;491	0	6.528	3
A0A3B5ZVN8	NADH dehydrogenase [ubiquinone] 1 alpha subcomplex subunit 12 OS=Triticum aestivum OX=4565 PE=3 SV=1		A0A3B5ZVN8;A0A3B5YXB0;A0A3B5Y0M2;A0A3B5ZUF3;A0A3B5YYA8	A0A3B5ZVN8;A0A3B5YXB0;A0A3B5Y0M2;A0A3B5ZUF3;A0A3B5YYA8	NADH dehydrogenase [ubiquinone] 1 alpha subcomplex subunit 12 OS=Triticum aestivum OX=4565 PE=3 SV=1;NADH dehydrogenase [ubiquinone] 1 alpha subcomplex subunit 12 OS=Triticum aestivum OX=4565 PE=3 SV=1;NADH dehydrogenase [ubiquinone] 1 alpha subcomplex	5	8	8	8	58.1	18.702	160	160;160;160;164;164	0	58.518	113
A0A3B5Y0N4	Uncharacterized protein OS=Triticum aestivum OX=4565 PE=4 SV=1		A0A3B5Y0N4;A0A3B5YYF2;A0A3B5ZWQ2	A0A3B5Y0N4;A0A3B5YYF2;A0A3B5ZWQ2	Uncharacterized protein OS=Triticum aestivum OX=4565 PE=4 SV=1;Uncharacterized protein OS=Triticum aestivum OX=4565 PE=4 SV=1;Uncharacterized protein OS=Triticum aestivum OX=4565 PE=4 SV=1	3	2	2	2	11	17.39	164	164;167;200	0.00028699	3.3611	12
A0A3B5Y0N6	Uncharacterized protein OS=Triticum aestivum OX=4565 PE=3 SV=1		A0A3B5Y0N6	A0A3B5Y0N6	Uncharacterized protein OS=Triticum aestivum OX=4565 PE=3 SV=1	1	12	11	2	21.4	78.408	719	719	0	43.475	39
A0A3B5ZTY8	ATP-dependent Clp protease proteolytic subunit OS=Triticum aestivum OX=4565 PE=3 SV=1		A0A3B5ZTY8;A0A3B5YY45;A0A3B5Y0N7	A0A3B5ZTY8;A0A3B5YY45;A0A3B5Y0N7	ATP-dependent Clp protease proteolytic subunit OS=Triticum aestivum OX=4565 PE=3 SV=1;ATP-dependent Clp protease proteolytic subunit OS=Triticum aestivum OX=4565 PE=3 SV=1;ATP-dependent Clp protease proteolytic subunit OS=Triticum aestivum OX=4565 PE=3	3	2	2	2	8.1	31.84	296	296;296;296	0	7.9361	17
A0A3B5Y145	Uncharacterized protein OS=Triticum aestivum OX=4565 PE=3 SV=1		A0A3B5Y145;A0A3B5ZV70;A0A3B5YY92;A0A3B5Y0U4;A0A3B5ZV63;A0A3B5YZK4;A0A3B5Y1B8;A0A3B5Y0U1;A0A3B6PHL5;A0A3B6PG52;A0A3B6NKW5;A0A3B6NIK1;A0A3B6Q9X6;A0A3B6QBW9;A0A3B6QA76	A0A3B5Y145;A0A3B5ZV70;A0A3B5YY92;A0A3B5Y0U4;A0A3B5ZV63;A0A3B5YZK4;A0A3B5Y1B8;A0A3B5Y0U1;A0A3B6PHL5;A0A3B6PG52;A0A3B6NKW5;A0A3B6NIK1	Uncharacterized protein OS=Triticum aestivum OX=4565 PE=3 SV=1;Uncharacterized protein OS=Triticum aestivum OX=4565 PE=3 SV=1;Uncharacterized protein OS=Triticum aestivum OX=4565 PE=3 SV=1;Uncharacterized protein OS=Triticum aestivum OX=4565 PE=3 SV=1;	15	3	3	3	6	62.811	571	571;589;589;589;590;590;590;516;589;590;632;633;445;589;590	0	4.4984	8
A0A3B5Y0U7	DNA primase OS=Triticum aestivum OX=4565 PE=3 SV=1		A0A3B5Y0U7	A0A3B5Y0U7	DNA primase OS=Triticum aestivum OX=4565 PE=3 SV=1	1	18	2	2	45.5	51.796	451	451	0.0013725	2.7098	5
A0A3B5Y0U8	Uncharacterized protein OS=Triticum aestivum OX=4565 PE=4 SV=1		A0A3B5Y0U8;A0A3B5Y0C6;A0A3B5Y0L5	A0A3B5Y0U8;A0A3B5Y0C6;A0A3B5Y0L5	Uncharacterized protein OS=Triticum aestivum OX=4565 PE=4 SV=1;Uncharacterized protein OS=Triticum aestivum OX=4565 PE=4 SV=1;Uncharacterized protein OS=Triticum aestivum OX=4565 PE=4 SV=1	3	53	53	10	42.3	228.91	2150	2150;1791;1804	0	323.31	388
A0A3B5Y0W1	Histone H2B OS=Triticum aestivum OX=4565 PE=3 SV=1		A0A3B5Y0W1;A0A3B6KFD3;A0A3B6MRD6	A0A3B5Y0W1	Histone H2B OS=Triticum aestivum OX=4565 PE=3 SV=1	3	17	2	2	65.8	16.533	152	152;386;393	0.0039437	2.2077	4
A0A3B5ZUX6	PlsC domain-containing protein OS=Triticum aestivum OX=4565 PE=3 SV=1		A0A3B5ZUX6;A0A3B5Y1P3;A0A3B5ZWM0;A0A3B5YYC9;A0A3B5Y117	A0A3B5ZUX6;A0A3B5Y1P3;A0A3B5ZWM0;A0A3B5YYC9;A0A3B5Y117	PlsC domain-containing protein OS=Triticum aestivum OX=4565 PE=3 SV=1;PlsC domain-containing protein OS=Triticum aestivum OX=4565 PE=3 SV=1;PlsC domain-containing protein OS=Triticum aestivum OX=4565 PE=3 SV=1;PlsC domain-containing protein OS=Triticum	5	2	2	2	5.3	39.591	359	359;359;382;382;382	0.008382	1.8452	1
A0A3B6HVQ9	Protein kinase domain-containing protein OS=Triticum aestivum OX=4565 PE=4 SV=1		A0A3B6HVQ9;A0A3B5Y122;A0A3B6ITE6;A0A3B6JHD1;A0A3B5YY12;A0A3B5ZUX1;A0A3B6RBQ6;A0A3B6GUQ2;A0A3B6EDV4;A0A3B6IIT6;A0A3B6JDZ1;A0A3B6HQY3;A0A3B6FJV7	A0A3B6HVQ9;A0A3B5Y122;A0A3B6ITE6;A0A3B6JHD1;A0A3B5YY12;A0A3B5ZUX1	Protein kinase domain-containing protein OS=Triticum aestivum OX=4565 PE=4 SV=1;Protein kinase domain-containing protein OS=Triticum aestivum OX=4565 PE=4 SV=1;Protein kinase domain-containing protein OS=Triticum aestivum OX=4565 PE=4 SV=1;Protein kina	13	11	11	9	14.2	95.974	890	890;892;893;890;892;893;845;879;881;889;890;892;903	0	33.347	52
A0A3B5Y128	Uncharacterized protein OS=Triticum aestivum OX=4565 PE=3 SV=1		A0A3B5Y128;A0A3B5ZVF1;A0A3B5YYU1	A0A3B5Y128;A0A3B5ZVF1;A0A3B5YYU1	Uncharacterized protein OS=Triticum aestivum OX=4565 PE=3 SV=1;Uncharacterized protein OS=Triticum aestivum OX=4565 PE=3 SV=1;Uncharacterized protein OS=Triticum aestivum OX=4565 PE=3 SV=1	3	10	10	10	32	41.192	384	384;384;382	0	37.048	40
A0A3B5YYF5	Protein kinase domain-containing protein OS=Triticum aestivum OX=4565 PE=4 SV=1		A0A3B5YYF5;A0A3B5Y140;A0A3B5ZVY1	A0A3B5YYF5;A0A3B5Y140;A0A3B5ZVY1	Protein kinase domain-containing protein OS=Triticum aestivum OX=4565 PE=4 SV=1;Protein kinase domain-containing protein OS=Triticum aestivum OX=4565 PE=4 SV=1;Protein kinase domain-containing protein OS=Triticum aestivum OX=4565 PE=4 SV=1	3	11	6	6	27.8	56.595	511	511;513;512	0	25.925	13
A0A3B5YYW0	Uncharacterized protein OS=Triticum aestivum OX=4565 PE=4 SV=1		A0A3B5YYW0;A0A3B5Y153;A0A3B5ZVZ7;A0A3B5YZM5;A0A3B5Y1F6;A0A3B5ZX79;A0A3B5YYK0;A0A3B5Y157;A0A3B5YZV8	A0A3B5YYW0;A0A3B5Y153;A0A3B5ZVZ7;A0A3B5YZM5;A0A3B5Y1F6;A0A3B5ZX79;A0A3B5YYK0;A0A3B5Y157;A0A3B5YZV8	Uncharacterized protein OS=Triticum aestivum OX=4565 PE=4 SV=1;Uncharacterized protein OS=Triticum aestivum OX=4565 PE=4 SV=1;Uncharacterized protein OS=Triticum aestivum OX=4565 PE=4 SV=1;Uncharacterized protein OS=Triticum aestivum OX=4565 PE=4 SV=1;	9	6	6	6	9.8	105.87	937	937;937;960;960;960;980;980;980;915	0	13.812	25
A0A3B5YY19	UDP-glucuronate decarboxylase OS=Triticum aestivum OX=4565 PE=3 SV=1		A0A3B5YY19;A0A3B5Y154;A0A3B5ZVJ1;A0A3B5YZ77	A0A3B5YY19;A0A3B5Y154;A0A3B5ZVJ1;A0A3B5YZ77	UDP-glucuronate decarboxylase OS=Triticum aestivum OX=4565 PE=3 SV=1;UDP-glucuronate decarboxylase OS=Triticum aestivum OX=4565 PE=3 SV=1;UDP-glucuronate decarboxylase OS=Triticum aestivum OX=4565 PE=3 SV=1;UDP-glucuronate decarboxylase OS=Triticum aes	4	15	12	7	37.8	48.001	442	442;443;444;427	0	126.26	137
A0A3B5Y177	Uncharacterized protein OS=Triticum aestivum OX=4565 PE=3 SV=1		A0A3B5Y177;A0A3B5ZWT6;A0A3B5YY66;A0A3B5Y178;A0A3B5Y215;A0A3B5YZN8;A0A3B5Y134;A0A3B5YYP2	A0A3B5Y177;A0A3B5ZWT6;A0A3B5YY66;A0A3B5Y178;A0A3B5Y215	Uncharacterized protein OS=Triticum aestivum OX=4565 PE=3 SV=1;Uncharacterized protein OS=Triticum aestivum OX=4565 PE=3 SV=1;Uncharacterized protein OS=Triticum aestivum OX=4565 PE=3 SV=1;Uncharacterized protein OS=Triticum aestivum OX=4565 PE=3 SV=1;	8	5	5	5	11.1	77.181	731	731;738;738;738;724;345;626;737	0	22.552	15
A0A3B5Y185	Uncharacterized protein OS=Triticum aestivum OX=4565 PE=3 SV=1		A0A3B5Y185;A0A3B5YXV2;A0A3B5ZV28	A0A3B5Y185;A0A3B5YXV2;A0A3B5ZV28	Uncharacterized protein OS=Triticum aestivum OX=4565 PE=3 SV=1;Uncharacterized protein OS=Triticum aestivum OX=4565 PE=3 SV=1;Uncharacterized protein OS=Triticum aestivum OX=4565 PE=3 SV=1	3	4	4	4	43.5	14.544	138	138;139;140	0	23.73	25
A0A3B5Y1J8	Uncharacterized protein OS=Triticum aestivum OX=4565 PE=4 SV=1		A0A3B5Y1J8;A0A3B5ZXB9;A0A3B5ZVK7;A0A3B5YZY7;A0A3B5Y196;A0A3B6TKV0;A0A3B6SSR5;A0A3B6TQI8;A0A3B6SRG0;A0A3B6RQU5;A0A3B6TRA9;A0A3B6SMF0;A0A3B6RQU7	A0A3B5Y1J8;A0A3B5ZXB9;A0A3B5ZVK7;A0A3B5YZY7;A0A3B5Y196	Uncharacterized protein OS=Triticum aestivum OX=4565 PE=4 SV=1;Uncharacterized protein OS=Triticum aestivum OX=4565 PE=4 SV=1;Uncharacterized protein OS=Triticum aestivum OX=4565 PE=4 SV=1;Uncharacterized protein OS=Triticum aestivum OX=4565 PE=4 SV=1;	13	5	5	5	15.8	51.137	474	474;529;532;532;532;359;359;362;362;362;518;518;518	0	30.766	20
A0A3B5Y197	zf-LSD1 domain-containing protein OS=Triticum aestivum OX=4565 PE=4 SV=1		A0A3B5Y197;A0A3B5ZWA5;A0A3B5ZV33;A0A3B5YXK4;A0A3B5YYW8	A0A3B5Y197;A0A3B5ZWA5;A0A3B5ZV33;A0A3B5YXK4;A0A3B5YYW8	zf-LSD1 domain-containing protein OS=Triticum aestivum OX=4565 PE=4 SV=1;zf-LSD1 domain-containing protein OS=Triticum aestivum OX=4565 PE=4 SV=1;zf-LSD1 domain-containing protein OS=Triticum aestivum OX=4565 PE=4 SV=1;zf-LSD1 domain-containing protein	5	3	3	3	15.1	38.145	358	358;355;356;356;371	0	9.9734	9
A0A3B5YYM5	DLH domain-containing protein OS=Triticum aestivum OX=4565 PE=4 SV=1		A0A3B5YYM5;A0A3B5ZVN6;A0A3B5Y1C6;A0A3B6ESC9	A0A3B5YYM5;A0A3B5ZVN6;A0A3B5Y1C6;A0A3B6ESC9	DLH domain-containing protein OS=Triticum aestivum OX=4565 PE=4 SV=1;DLH domain-containing protein OS=Triticum aestivum OX=4565 PE=4 SV=1;DLH domain-containing protein OS=Triticum aestivum OX=4565 PE=4 SV=1;DLH domain-containing protein OS=Triticum aes	4	2	2	2	7	30.703	285	285;289;291;264	0.00098025	2.9929	5
A0A3B5Y1D3	TPM_phosphatase domain-containing protein OS=Triticum aestivum OX=4565 PE=4 SV=1		A0A3B5Y1D3;A0A3B5YYN5	A0A3B5Y1D3;A0A3B5YYN5	TPM_phosphatase domain-containing protein OS=Triticum aestivum OX=4565 PE=4 SV=1;TPM_phosphatase domain-containing protein OS=Triticum aestivum OX=4565 PE=4 SV=1	2	2	2	2	10.6	30.006	284	284;289	0	5.5606	10
A0A3B5ZVP7	Uncharacterized protein OS=Triticum aestivum OX=4565 PE=3 SV=1		A0A3B5ZVP7;A0A3B5YZU2;A0A3B5Y1D4	A0A3B5ZVP7;A0A3B5YZU2;A0A3B5Y1D4	Uncharacterized protein OS=Triticum aestivum OX=4565 PE=3 SV=1;Uncharacterized protein OS=Triticum aestivum OX=4565 PE=3 SV=1;Uncharacterized protein OS=Triticum aestivum OX=4565 PE=3 SV=1	3	3	3	3	9.2	41.593	381	381;381;382	0	7.8021	10
A0A3B5Y1F9	Pyruvate, phosphate dikinase OS=Triticum aestivum OX=4565 PE=3 SV=1		A0A3B5Y1F9;A0A3B5YYW4;A0A3B5ZXI9;A0A3B5YYS5;A0A3B5Y1W9;A0A3B5Y1R8;A0A3B5Y1G6;A0A3B5ZW99;A0A3B5Z063;A0A3B5Y1S3	A0A3B5Y1F9;A0A3B5YYW4;A0A3B5ZXI9;A0A3B5YYS5;A0A3B5Y1W9;A0A3B5Y1R8;A0A3B5Y1G6;A0A3B5ZW99;A0A3B5Z063;A0A3B5Y1S3	Pyruvate, phosphate dikinase OS=Triticum aestivum OX=4565 PE=3 SV=1;Pyruvate, phosphate dikinase OS=Triticum aestivum OX=4565 PE=3 SV=1;Pyruvate, phosphate dikinase OS=Triticum aestivum OX=4565 PE=3 SV=1;Pyruvate, phosphate dikinase OS=Triticum aestivu	10	10	10	10	16.8	101.86	939	939;884;939;939;879;884;638;638;652;665	0	45.304	40
A0A3B5ZW02	RING-type E3 ubiquitin transferase OS=Triticum aestivum OX=4565 PE=4 SV=1		A0A3B5ZW02;A0A3B5Y1G3;A0A3B5ZX64;A0A3B5YYW5;A0A3B5Y1M2;A0A3B5YZW2;A0A3B5Y158	A0A3B5ZW02;A0A3B5Y1G3;A0A3B5ZX64;A0A3B5YYW5;A0A3B5Y1M2	RING-type E3 ubiquitin transferase OS=Triticum aestivum OX=4565 PE=4 SV=1;RING-type E3 ubiquitin transferase OS=Triticum aestivum OX=4565 PE=4 SV=1;RING-type E3 ubiquitin transferase OS=Triticum aestivum OX=4565 PE=4 SV=1;RING-type E3 ubiquitin transfe	7	5	5	5	4.1	170	1554	1554;1590;1596;1631;1632;1287;1287	0	12.574	6
A0A3B5Y1I8	Coatomer subunit delta OS=Triticum aestivum OX=4565 PE=3 SV=1		A0A3B5Y1I8;A0A3B6FSD2;A0A3B6EKL2;A0A3B6ELT3	A0A3B5Y1I8	Coatomer subunit delta OS=Triticum aestivum OX=4565 PE=3 SV=1	4	19	2	2	44.6	57.457	522	522;510;510;474	0	12.756	24
A0A3B5Y1J2	Uncharacterized protein OS=Triticum aestivum OX=4565 PE=4 SV=1		A0A3B5Y1J2;A0A3B5YYJ3;A0A3B5ZVK2	A0A3B5Y1J2;A0A3B5YYJ3;A0A3B5ZVK2	Uncharacterized protein OS=Triticum aestivum OX=4565 PE=4 SV=1;Uncharacterized protein OS=Triticum aestivum OX=4565 PE=4 SV=1;Uncharacterized protein OS=Triticum aestivum OX=4565 PE=4 SV=1	3	11	11	11	16.5	88.231	793	793;792;677	0	66.454	69
A0A3B5Y1J4	WPP domain-containing protein OS=Triticum aestivum OX=4565 PE=4 SV=1		A0A3B5Y1J4	A0A3B5Y1J4	WPP domain-containing protein OS=Triticum aestivum OX=4565 PE=4 SV=1	1	23	9	3	53.3	59.55	550	550	0	38.763	32
A0A3B5ZWI7	Peptidase_M24 domain-containing protein OS=Triticum aestivum OX=4565 PE=3 SV=1		A0A3B5ZWI7;A0A3B5Y1K8;A0A3B5ZUS8;A0A3B5Y0F9;A0A3B6I1S2	A0A3B5ZWI7;A0A3B5Y1K8;A0A3B5ZUS8;A0A3B5Y0F9	Peptidase_M24 domain-containing protein OS=Triticum aestivum OX=4565 PE=3 SV=1;Peptidase_M24 domain-containing protein OS=Triticum aestivum OX=4565 PE=3 SV=1;Peptidase_M24 domain-containing protein OS=Triticum aestivum OX=4565 PE=3 SV=1;Peptidase_M24 d	5	29	7	7	82.7	43.328	394	394;394;322;322;327	0	89.178	78
A0A3B5ZWH2	Beta-hexosaminidase OS=Triticum aestivum OX=4565 PE=3 SV=1		A0A3B5ZWH2;A0A3B5Y1N4;A0A3B5YZC7;A0A3B6EPS4	A0A3B5ZWH2;A0A3B5Y1N4;A0A3B5YZC7	Beta-hexosaminidase OS=Triticum aestivum OX=4565 PE=3 SV=1;Beta-hexosaminidase OS=Triticum aestivum OX=4565 PE=3 SV=1;Beta-hexosaminidase OS=Triticum aestivum OX=4565 PE=3 SV=1	4	4	4	3	9.7	58.221	525	525;527;526;521	0	8.5809	5
A0A3B5Y1S5	Uncharacterized protein OS=Triticum aestivum OX=4565 PE=3 SV=1		A0A3B5Y1S5	A0A3B5Y1S5	Uncharacterized protein OS=Triticum aestivum OX=4565 PE=3 SV=1	1	14	2	2	47.4	42.977	403	403	0	8.6051	18
A0A3B5ZVT9	LRRNT_2 domain-containing protein OS=Triticum aestivum OX=4565 PE=4 SV=1		A0A3B5ZVT9;A0A3B5YZ50;A0A3B5Y1U0	A0A3B5ZVT9;A0A3B5YZ50;A0A3B5Y1U0	LRRNT_2 domain-containing protein OS=Triticum aestivum OX=4565 PE=4 SV=1;LRRNT_2 domain-containing protein OS=Triticum aestivum OX=4565 PE=4 SV=1;LRRNT_2 domain-containing protein OS=Triticum aestivum OX=4565 PE=4 SV=1	3	3	3	3	12	41.518	393	393;394;394	0	20.233	7
A0A3B5YZ64	HUN domain-containing protein OS=Triticum aestivum OX=4565 PE=4 SV=1		A0A3B5YZ64;A0A3B5YZA1;A0A3B5Y1U7;A0A3B5ZWM8;A0A3B5Y267;A0A3B5Y1U1;A0A3B5Z0K2	A0A3B5YZ64;A0A3B5YZA1;A0A3B5Y1U7;A0A3B5ZWM8;A0A3B5Y267;A0A3B5Y1U1;A0A3B5Z0K2	HUN domain-containing protein OS=Triticum aestivum OX=4565 PE=4 SV=1;HUN domain-containing protein OS=Triticum aestivum OX=4565 PE=4 SV=1;HUN domain-containing protein OS=Triticum aestivum OX=4565 PE=4 SV=1;HUN domain-containing protein OS=Triticum aes	7	7	4	4	16.6	72.122	645	645;658;741;746;720;748;479	0	17.093	18
A0A3B5YYY3	Uncharacterized protein OS=Triticum aestivum OX=4565 PE=4 SV=1		A0A3B5YYY3;A0A3B5ZVU9;A0A3B5Y1V1	A0A3B5YYY3;A0A3B5ZVU9;A0A3B5Y1V1	Uncharacterized protein OS=Triticum aestivum OX=4565 PE=4 SV=1;UBA domain-containing protein OS=Triticum aestivum OX=4565 PE=4 SV=1;Uncharacterized protein OS=Triticum aestivum OX=4565 PE=4 SV=1	3	3	3	3	7.8	67.211	627	627;628;628	0	12.883	12
A0A3B5Y1V7	Acyl carrier protein OS=Triticum aestivum OX=4565 PE=3 SV=1		A0A3B5Y1V7;A0A3B5YY95;A0A3B5ZVS8	A0A3B5Y1V7;A0A3B5YY95;A0A3B5ZVS8	Acyl carrier protein OS=Triticum aestivum OX=4565 PE=3 SV=1;Acyl carrier protein OS=Triticum aestivum OX=4565 PE=3 SV=1;Acyl carrier protein OS=Triticum aestivum OX=4565 PE=3 SV=1	3	3	3	3	26.8	13.789	127	127;128;130	0	8.5925	54
A0A3B5ZY17	Hexosyltransferase OS=Triticum aestivum OX=4565 PE=3 SV=1		A0A3B5ZY17;A0A3B5Z0G7;A0A3B5Y1Y4;A0A3B6EN78;A0A3B6ELW8;A0A3B6GXV5;A0A3B6FU65;A0A3B6ERB8;A0A3B6H294;A0A3B6FXI9;A0A3B6GZK6	A0A3B5ZY17;A0A3B5Z0G7;A0A3B5Y1Y4	Hexosyltransferase OS=Triticum aestivum OX=4565 PE=3 SV=1;Hexosyltransferase OS=Triticum aestivum OX=4565 PE=3 SV=1;Hexosyltransferase OS=Triticum aestivum OX=4565 PE=3 SV=1	11	5	5	5	16	44.141	401	401;401;401;383;387;400;401;403;405;406;409	0	13.024	9
A0A3B5Z043	HTH myb-type domain-containing protein OS=Triticum aestivum OX=4565 PE=4 SV=1		A0A3B5Z043;A0A3B5ZWF5;A0A3B5Y1Y5;A0A3B6ELA3;A0A3B6TFC6;A0A3B6GZQ3;A0A3B6QF58;A0A3B6SCL6;A0A3B6NP21;A0A3B6QCJ1;A0A3B6SA01;A0A3B6PSE6;A0A3B6REK7;A0A3B6NLH9;A0A3B6QJN6;A0A3B6NWN6;A0A3B6JMR4;A0A3B6HQR9;A0A3B6JJX0;A0A3B6PKZ9;A0A3B6RAC7;A0A3B6RAV2;A0A3B6FS71;A0A3B6TEV7;A0A3B6QCA2;A0A3B6NN78;A0A3B6QEE7;A0A3B6NMY2;W5D4U0;A0A3B6GZ55;A0A3B6EPF9;A0A3B6RMZ3;W0M178;W0M071;A0A1D5WHP5;A0A3B6H1R1;A0A3B6IV82	A0A3B5Z043;A0A3B5ZWF5;A0A3B5Y1Y5;A0A3B6ELA3;A0A3B6TFC6;A0A3B6GZQ3;A0A3B6QF58;A0A3B6SCL6;A0A3B6NP21;A0A3B6QCJ1;A0A3B6SA01;A0A3B6PSE6;A0A3B6REK7;A0A3B6NLH9;A0A3B6QJN6;A0A3B6NWN6;A0A3B6JMR4;A0A3B6HQR9;A0A3B6JJX0;A0A3B6PKZ9;A0A3B6RAC7;A0A3B6RAV2;A0A3B6FS71;A0A3B6TEV7;A0A3B6QCA2;A0A3B6NN78;A0A3B6QEE7;A0A3B6NMY2;W5D4U0;A0A3B6GZ55;A0A3B6EPF9;A0A3B6RMZ3;W0M178;W0M071;A0A1D5WHP5;A0A3B6H1R1;A0A3B6IV82	HTH myb-type domain-containing protein OS=Triticum aestivum OX=4565 PE=4 SV=1;HTH myb-type domain-containing protein OS=Triticum aestivum OX=4565 PE=4 SV=1;HTH myb-type domain-containing protein OS=Triticum aestivum OX=4565 PE=4 SV=1;HTH myb-type domai	37	2	2	2	7.1	31.59	308	308;309;312;225;659;623;624;624;640;645;657;674;659;619;675;676;683;684;684;622;605;614;225;601;597;597;594;589;584;584;584;571;287;285;281;227;684	0	4.1909	8
A0A3B5Y1Z2	Uncharacterized protein OS=Triticum aestivum OX=4565 PE=3 SV=1		A0A3B5Y1Z2;A0A3B5YZG0;A0A3B5ZY38;A0A3B6DFH4;A0A3B6B1R0;A0A3B6QKI3;A0A3B6PS54;A0A3B6NXJ9	A0A3B5Y1Z2;A0A3B5YZG0;A0A3B5ZY38	Uncharacterized protein OS=Triticum aestivum OX=4565 PE=3 SV=1;Uncharacterized protein OS=Triticum aestivum OX=4565 PE=3 SV=1;Uncharacterized protein OS=Triticum aestivum OX=4565 PE=3 SV=1	8	14	12	11	25.2	90.858	807	807;770;807;822;825;1007;1011;1011	0	55.361	61
A0A3B5Y1Z9	Uncharacterized protein OS=Triticum aestivum OX=4565 PE=3 SV=1		A0A3B5Y1Z9;A0A3B5Y2B7	A0A3B5Y1Z9;A0A3B5Y2B7	Uncharacterized protein OS=Triticum aestivum OX=4565 PE=3 SV=1;Uncharacterized protein OS=Triticum aestivum OX=4565 PE=3 SV=1	2	27	27	10	57.5	66.197	610	610;596	0	242.81	259
A0A3B5Y209	Uncharacterized protein OS=Triticum aestivum OX=4565 PE=4 SV=1		A0A3B5Y209;A0A3B5ZWW0;A0A3B5YZH4	A0A3B5Y209;A0A3B5ZWW0;A0A3B5YZH4	Uncharacterized protein OS=Triticum aestivum OX=4565 PE=4 SV=1;Uncharacterized protein OS=Triticum aestivum OX=4565 PE=4 SV=1;Uncharacterized protein OS=Triticum aestivum OX=4565 PE=4 SV=1	3	4	4	4	9.7	53.073	487	487;487;486	0	9.1131	20
A0A3B5ZVX1	Epimerase domain-containing protein OS=Triticum aestivum OX=4565 PE=4 SV=1		A0A3B5ZVX1;A0A3B5Y266;A0A3B5YYE0;A0A3B5ZX46;A0A3B5YYH4	A0A3B5ZVX1;A0A3B5Y266;A0A3B5YYE0;A0A3B5ZX46;A0A3B5YYH4	Epimerase domain-containing protein OS=Triticum aestivum OX=4565 PE=4 SV=1;Epimerase domain-containing protein OS=Triticum aestivum OX=4565 PE=4 SV=1;Epimerase domain-containing protein OS=Triticum aestivum OX=4565 PE=4 SV=1;Epimerase domain-containing	5	17	17	17	49.4	52.594	478	478;478;478;445;445	0	201.39	181
A0A3B5ZW21	Guanosine nucleotide diphosphate dissociation inhibitor OS=Triticum aestivum OX=4565 PE=3 SV=1		A0A3B5ZW21;A0A3B5Y268;A0A3B5Y2U9	A0A3B5ZW21;A0A3B5Y268;A0A3B5Y2U9	Guanosine nucleotide diphosphate dissociation inhibitor OS=Triticum aestivum OX=4565 PE=3 SV=1;Guanosine nucleotide diphosphate dissociation inhibitor OS=Triticum aestivum OX=4565 PE=3 SV=1;Guanosine nucleotide diphosphate dissociation inhibitor OS=Trit	3	24	4	4	48.5	57.859	522	522;446;419	0	47.358	64
A0A3B5ZWN4	Uncharacterized protein OS=Triticum aestivum OX=4565 PE=4 SV=1		A0A3B5ZWN4;A0A3B5Y3D5;A0A3B5Y299;A0A3B5ZYE2;A0A3B5Z0S2;A0A3B5Y2C3	A0A3B5ZWN4;A0A3B5Y3D5;A0A3B5Y299;A0A3B5ZYE2;A0A3B5Z0S2;A0A3B5Y2C3	Uncharacterized protein OS=Triticum aestivum OX=4565 PE=4 SV=1;Uncharacterized protein OS=Triticum aestivum OX=4565 PE=4 SV=1;Uncharacterized protein OS=Triticum aestivum OX=4565 PE=4 SV=1;Uncharacterized protein OS=Triticum aestivum OX=4565 PE=4 SV=1;	6	2	2	2	6.1	59.089	537	537;542;575;590;592;593	0	4.5709	13
A0A3B5Y2A1	RRM domain-containing protein OS=Triticum aestivum OX=4565 PE=4 SV=1		A0A3B5Y2A1;A0A3B5ZXY3;A0A3B5YZE2;A0A3B5ZWS0;A0A3B5YZA9	A0A3B5Y2A1;A0A3B5ZXY3;A0A3B5YZE2;A0A3B5ZWS0;A0A3B5YZA9	RRM domain-containing protein OS=Triticum aestivum OX=4565 PE=4 SV=1;RRM domain-containing protein OS=Triticum aestivum OX=4565 PE=4 SV=1;RRM domain-containing protein OS=Triticum aestivum OX=4565 PE=4 SV=1;Uncharacterized protein OS=Triticum aestivum	5	2	2	2	11.8	20.81	187	187;189;189;136;136	0	13.952	20
A0A3B5Y2A7	Uncharacterized protein OS=Triticum aestivum OX=4565 PE=3 SV=1		A0A3B5Y2A7;A0A3B5YZL3	A0A3B5Y2A7;A0A3B5YZL3	Uncharacterized protein OS=Triticum aestivum OX=4565 PE=3 SV=1;Uncharacterized protein OS=Triticum aestivum OX=4565 PE=3 SV=1	2	8	8	3	76.1	11.505	113	113;112	0	64.322	153
A0A3B5YYM1	Argininosuccinate synthase OS=Triticum aestivum OX=4565 PE=3 SV=1		A0A3B5YYM1;A0A3B5Y2C2	A0A3B5YYM1;A0A3B5Y2C2	Argininosuccinate synthase OS=Triticum aestivum OX=4565 PE=3 SV=1;Argininosuccinate synthase OS=Triticum aestivum OX=4565 PE=3 SV=1	2	20	20	2	41.1	52.15	475	475;475	0	220.06	246
A0A3B5Y2H4	1-(5-phosphoribosyl)-5-[(5-phosphoribosylamino)methylideneamino] imidazole-4-carboxamide isomerase, chloroplastic OS=Triticum aestivum OX=4565 PE=3 SV=1		A0A3B5Y2H4;A0A3B5YZ29;A0A3B5ZXD3	A0A3B5Y2H4;A0A3B5YZ29;A0A3B5ZXD3	1-(5-phosphoribosyl)-5-[(5-phosphoribosylamino)methylideneamino] imidazole-4-carboxamide isomerase, chloroplastic OS=Triticum aestivum OX=4565 PE=3 SV=1;1-(5-phosphoribosyl)-5-[(5-phosphoribosylamino)methylideneamino] imidazole-4-carboxamide isomerase, c	3	8	8	8	33.6	33	307	307;307;307	0	43.948	55
W5AD52	Uncharacterized protein OS=Triticum aestivum OX=4565 PE=3 SV=1		W5AD52;A0A3B5Y2M8;A0A3B5Z0Z7;A0A3B5YZY8	W5AD52;A0A3B5Y2M8;A0A3B5Z0Z7;A0A3B5YZY8	Uncharacterized protein OS=Triticum aestivum OX=4565 PE=3 SV=1;Uncharacterized protein OS=Triticum aestivum OX=4565 PE=3 SV=1;Uncharacterized protein OS=Triticum aestivum OX=4565 PE=3 SV=1;Uncharacterized protein OS=Triticum aestivum OX=4565 PE=3 SV=1	4	9	9	6	51	17.265	145	145;198;101;176	0	58.999	94
A0A3B5ZYS6	MGS-like domain-containing protein OS=Triticum aestivum OX=4565 PE=3 SV=1		A0A3B5ZYS6;A0A3B5Y3R0;A0A3B5ZXI8;A0A3B5Y344;A0A3B5Y2N0;A0A3B5ZYP1;A0A3B5ZX14;A0A3B5Z0B5;A0A3B5Z146;A0A3B5Z1D5	A0A3B5ZYS6;A0A3B5Y3R0;A0A3B5ZXI8;A0A3B5Y344;A0A3B5Y2N0;A0A3B5ZYP1;A0A3B5ZX14;A0A3B5Z0B5;A0A3B5Z146;A0A3B5Z1D5	MGS-like domain-containing protein OS=Triticum aestivum OX=4565 PE=3 SV=1;MGS-like domain-containing protein OS=Triticum aestivum OX=4565 PE=3 SV=1;MGS-like domain-containing protein OS=Triticum aestivum OX=4565 PE=3 SV=1;MGS-like domain-containing pro	10	19	2	2	50.1	57.411	527	527;590;592;593;594;595;596;590;593;594	0	14.443	17
A0A3B5Y2R4	Arginyl-tRNA--protein transferase OS=Triticum aestivum OX=4565 PE=3 SV=1		A0A3B5Y2R4;A0A3B5ZWN6;A0A3B5Y2N9;A0A3B5ZX50;A0A3B5YZZ3;A0A3B5Y2B8;A0A3B5ZYA7	A0A3B5Y2R4;A0A3B5ZWN6;A0A3B5Y2N9;A0A3B5ZX50;A0A3B5YZZ3;A0A3B5Y2B8;A0A3B5ZYA7	Arginyl-tRNA--protein transferase OS=Triticum aestivum OX=4565 PE=3 SV=1;Arginyl-tRNA--protein transferase OS=Triticum aestivum OX=4565 PE=3 SV=1;Arginyl-tRNA--protein transferase OS=Triticum aestivum OX=4565 PE=3 SV=1;Arginyl-tRNA--protein transferase	7	3	3	3	8.3	65.384	587	587;588;640;641;645;627;628	0	6.3388	4
A0A3B5Y2Q3	PWWP domain-containing protein OS=Triticum aestivum OX=4565 PE=4 SV=1		A0A3B5Y2Q3;A0A3B5Y328;A0A3B5Z026;A0A3B5ZX13;A0A3B5Y322	A0A3B5Y2Q3;A0A3B5Y328	PWWP domain-containing protein OS=Triticum aestivum OX=4565 PE=4 SV=1;Uncharacterized protein OS=Triticum aestivum OX=4565 PE=4 SV=1	5	41	12	10	45.5	127.79	1199	1199;915;741;759;761	0	117.51	98
A0A3B5Z061	Rab-GAP TBC domain-containing protein OS=Triticum aestivum OX=4565 PE=4 SV=1		A0A3B5Z061;A0A3B5ZX38;A0A3B5Z029;A0A3B5ZYR7;A0A3B5Z172;A0A3B5ZXL5;A0A3B5Y3U0;A0A3B5Y2R1;A0A3B5ZX43;A0A3B6EQ13;A0A3B6EL07;A0A3B6EN57;A0A3B6GYC0;A0A3B6FVS8;A0A3B6HQ71;A0A3B6HS92	A0A3B5Z061;A0A3B5ZX38;A0A3B5Z029;A0A3B5ZYR7;A0A3B5Z172;A0A3B5ZXL5;A0A3B5Y3U0;A0A3B5Y2R1	Rab-GAP TBC domain-containing protein OS=Triticum aestivum OX=4565 PE=4 SV=1;Rab-GAP TBC domain-containing protein OS=Triticum aestivum OX=4565 PE=4 SV=1;Rab-GAP TBC domain-containing protein OS=Triticum aestivum OX=4565 PE=4 SV=1;Rab-GAP TBC domain-co	16	5	5	3	7.8	89.468	793	793;794;821;822;824;825;825;830;586;764;831;836;708;712;918;926	0	19.961	10
A0A3B5ZWT5	Aldo_ket_red domain-containing protein OS=Triticum aestivum OX=4565 PE=3 SV=1		A0A3B5ZWT5;A0A3B5YZS5;A0A3B5Y2T9;A0A3B5Z0W8;A0A3B5ZWT3;A0A3B5Y2H0;A0A3B5ZYG2	A0A3B5ZWT5;A0A3B5YZS5;A0A3B5Y2T9;A0A3B5Z0W8	Aldo_ket_red domain-containing protein OS=Triticum aestivum OX=4565 PE=3 SV=1;Aldo_ket_red domain-containing protein OS=Triticum aestivum OX=4565 PE=3 SV=1;Aldo_ket_red domain-containing protein OS=Triticum aestivum OX=4565 PE=3 SV=1;Aldo_ket_red domai	7	8	4	4	20	34.039	310	310;313;313;311;311;206;321	0	7.8758	17
A0A3B5Y2W1	Uncharacterized protein OS=Triticum aestivum OX=4565 PE=4 SV=1		A0A3B5Y2W1	A0A3B5Y2W1	Uncharacterized protein OS=Triticum aestivum OX=4565 PE=4 SV=1	1	7	3	3	74.3	17.219	179	179	0	68.933	75
A0A3B5Y2X7	DNA replication licensing factor MCM2 OS=Triticum aestivum OX=4565 PE=3 SV=1		A0A3B5Y2X7;A0A3B5Y2A2	A0A3B5Y2X7;A0A3B5Y2A2	DNA replication licensing factor MCM2 OS=Triticum aestivum OX=4565 PE=3 SV=1;DNA replication licensing factor MCM2 OS=Triticum aestivum OX=4565 PE=3 SV=1	2	60	3	3	64	108.04	955	955;870	0	64.65	33
A0A3B5Y305	DNA replication licensing factor MCM3 OS=Triticum aestivum OX=4565 PE=3 SV=1		A0A3B5Y305;A0A3B5Y323;A0A3B5Z0N4	A0A3B5Y305;A0A3B5Y323;A0A3B5Z0N4	DNA replication licensing factor MCM3 OS=Triticum aestivum OX=4565 PE=3 SV=1;DNA replication licensing factor MCM3 OS=Triticum aestivum OX=4565 PE=3 SV=1;DNA replication licensing factor MCM3 OS=Triticum aestivum OX=4565 PE=3 SV=1	3	43	43	2	66.2	84.992	770	770;781;782	0	323.31	741
A0A3B5ZYM0	Uncharacterized protein OS=Triticum aestivum OX=4565 PE=4 SV=1		A0A3B5ZYM0;A0A3B5YZY5;A0A3B5Y307	A0A3B5ZYM0;A0A3B5YZY5;A0A3B5Y307	Uncharacterized protein OS=Triticum aestivum OX=4565 PE=4 SV=1;Uncharacterized protein OS=Triticum aestivum OX=4565 PE=4 SV=1;Uncharacterized protein OS=Triticum aestivum OX=4565 PE=4 SV=1	3	2	2	2	5.7	51.153	457	457;457;457	0	4.0414	0
A0A3B5Y318	Uncharacterized protein OS=Triticum aestivum OX=4565 PE=3 SV=1		A0A3B5Y318;A0A3B5Z1G1;A0A3B5ZXP9	A0A3B5Y318;A0A3B5Z1G1;A0A3B5ZXP9	Uncharacterized protein OS=Triticum aestivum OX=4565 PE=3 SV=1;Uncharacterized protein OS=Triticum aestivum OX=4565 PE=3 SV=1;Uncharacterized protein OS=Triticum aestivum OX=4565 PE=3 SV=1	3	21	21	19	61.8	51.145	477	477;477;477	0	296.6	287
A0A3B6ILH7	GPN-loop GTPase 3 OS=Triticum aestivum OX=4565 PE=3 SV=1		A0A3B6ILH7;W5DQN8;A0A3B6JG16;A0A3B6IK41;A0A3B6HZP1;A0A3B5Y358	A0A3B6ILH7;W5DQN8;A0A3B6JG16;A0A3B6IK41;A0A3B6HZP1;A0A3B5Y358	GPN-loop GTPase 3 OS=Triticum aestivum OX=4565 PE=3 SV=1;GPN-loop GTPase 3 OS=Triticum aestivum OX=4565 PE=3 SV=1;GPN-loop GTPase 3 OS=Triticum aestivum OX=4565 PE=3 SV=1;GPN-loop GTPase 3 OS=Triticum aestivum OX=4565 PE=3 SV=1;GPN-loop GTPase 3 OS=Tr	6	3	3	3	20.6	28.635	253	253;267;267;267;267;267	0	9.9127	6
A0A3B5ZY51	Inorganic diphosphatase OS=Triticum aestivum OX=4565 PE=3 SV=1		A0A3B5ZY51;A0A3B5Z0M8;A0A3B5Y383;A0A3B6A0P2;A0A3B5Z1X0;A0A3B5Y5H2;A0A3B5ZYW2	A0A3B5ZY51;A0A3B5Z0M8;A0A3B5Y383;A0A3B6A0P2;A0A3B5Z1X0;A0A3B5Y5H2;A0A3B5ZYW2	Inorganic diphosphatase OS=Triticum aestivum OX=4565 PE=3 SV=1;Inorganic diphosphatase OS=Triticum aestivum OX=4565 PE=3 SV=1;Inorganic diphosphatase OS=Triticum aestivum OX=4565 PE=3 SV=1;Inorganic diphosphatase OS=Triticum aestivum OX=4565 PE=3 SV=1;	7	8	2	2	37	24.523	216	216;216;216;205;205;205;170	0	10.086	6
A0A3B5Z1I5	Uncharacterized protein OS=Triticum aestivum OX=4565 PE=4 SV=1		A0A3B5Z1I5;A0A3B5Y399;A0A3B5Y3W0;A0A3B5ZXN7;A0A077RVS7;A0A3B6GXQ0;A0A3B6ELS1;A0A3B6TJ45;A0A3B6RIJ3;A0A3B6SIK1;A0A3B6MN45;A0A3B6KF43;A0A3B6KQ52;A0A3B6LIF7;A0A3B6N1S2;A0A3B6LW00;A0A3B6KPK7;A0A3B6N0D8;A0A3B6LIU1;A0A3B6MPE3	A0A3B5Z1I5;A0A3B5Y399;A0A3B5Y3W0;A0A3B5ZXN7;A0A077RVS7;A0A3B6GXQ0;A0A3B6ELS1	Uncharacterized protein OS=Triticum aestivum OX=4565 PE=4 SV=1;Uncharacterized protein OS=Triticum aestivum OX=4565 PE=4 SV=1;Uncharacterized protein OS=Triticum aestivum OX=4565 PE=4 SV=1;Uncharacterized protein OS=Triticum aestivum OX=4565 PE=4 SV=1;	20	4	4	2	10.4	60.906	549	549;551;537;549;542;543;547;584;583;577;557;553;355;550;488;535;534;534;507;595	0	8.5798	9
A0A3B5Y3B2	Uncharacterized protein OS=Triticum aestivum OX=4565 PE=3 SV=1		A0A3B5Y3B2;A0A3B5YZX4;A0A3B5Z0Q3	A0A3B5Y3B2;A0A3B5YZX4;A0A3B5Z0Q3	Uncharacterized protein OS=Triticum aestivum OX=4565 PE=3 SV=1;Uncharacterized protein OS=Triticum aestivum OX=4565 PE=3 SV=1;Uncharacterized protein OS=Triticum aestivum OX=4565 PE=3 SV=1	3	14	14	2	47.8	49.762	473	473;442;473	0	106.33	110
A0A3B5Z0X4	Uncharacterized protein OS=Triticum aestivum OX=4565 PE=4 SV=1		A0A3B5Z0X4;A0A3B5Y3H0	A0A3B5Z0X4;A0A3B5Y3H0	Uncharacterized protein OS=Triticum aestivum OX=4565 PE=4 SV=1;Uncharacterized protein OS=Triticum aestivum OX=4565 PE=4 SV=1	2	2	2	2	8.1	45.577	419	419;419	0	24.84	19
A0A3B5ZWS9	Uracil phosphoribosyltransferase OS=Triticum aestivum OX=4565 PE=3 SV=1		A0A3B5ZWS9;A0A3B5YZS1;A0A3B5Y3H8	A0A3B5ZWS9;A0A3B5YZS1;A0A3B5Y3H8	Uracil phosphoribosyltransferase OS=Triticum aestivum OX=4565 PE=3 SV=1;Uracil phosphoribosyltransferase OS=Triticum aestivum OX=4565 PE=3 SV=1;Uracil phosphoribosyltransferase OS=Triticum aestivum OX=4565 PE=3 SV=1	3	2	2	2	9.2	31.252	295	295;295;295	0	5.1129	10
A0A3B5Y3I7	Aldo_ket_red domain-containing protein OS=Triticum aestivum OX=4565 PE=3 SV=1		A0A3B5Y3I7;A0A3B5Y3I3;A0A3B5ZWU0;A0A3B5ZWT8;A0A3B6SBP0	A0A3B5Y3I7	Aldo_ket_red domain-containing protein OS=Triticum aestivum OX=4565 PE=3 SV=1	5	15	4	4	57.3	33.925	309	309;198;274;303;304	0	12.261	27
A0A3B5Y3M4	Coatomer subunit zeta OS=Triticum aestivum OX=4565 PE=3 SV=1		A0A3B5Y3M4;A0A3B5ZWX7;A0A3B5Z000	A0A3B5Y3M4;A0A3B5ZWX7;A0A3B5Z000	Coatomer subunit zeta OS=Triticum aestivum OX=4565 PE=3 SV=1;Coatomer subunit zeta OS=Triticum aestivum OX=4565 PE=3 SV=1;Coatomer subunit zeta OS=Triticum aestivum OX=4565 PE=3 SV=1	3	4	4	3	31.6	19.304	177	177;184;184	0	25.279	12
A0A3B5Y3M9	SHSP domain-containing protein OS=Triticum aestivum OX=4565 PE=3 SV=1		A0A3B5Y3M9;A0A3B5Z2H1;A0A3B5ZZR5	A0A3B5Y3M9;A0A3B5Z2H1;A0A3B5ZZR5	SHSP domain-containing protein OS=Triticum aestivum OX=4565 PE=3 SV=1;SHSP domain-containing protein OS=Triticum aestivum OX=4565 PE=3 SV=1;SHSP domain-containing protein OS=Triticum aestivum OX=4565 PE=3 SV=1	3	2	2	2	12.9	20.562	186	186;186;186	0	11.008	20
A0A3B5Y3W2	Transcription elongation factor spt6 OS=Triticum aestivum OX=4565 PE=3 SV=1		A0A3B5Y3W2	A0A3B5Y3W2	Transcription elongation factor spt6 OS=Triticum aestivum OX=4565 PE=3 SV=1	1	37	4	4	29.8	183.09	1630	1630	0	14.22	4
A0A3B5Y3W8	TRUD domain-containing protein OS=Triticum aestivum OX=4565 PE=3 SV=1		A0A3B5Y3W8;A0A3B6EKS3	A0A3B5Y3W8	TRUD domain-containing protein OS=Triticum aestivum OX=4565 PE=3 SV=1	2	28	28	3	47.9	76.454	701	701;697	0	110.9	162
A0A3B5Y4D4	CRC domain-containing protein OS=Triticum aestivum OX=4565 PE=3 SV=1		A0A3B5Y4D4;A0A3B5Y3X5;A0A3B5ZYW9	A0A3B5Y4D4;A0A3B5Y3X5;A0A3B5ZYW9	CRC domain-containing protein OS=Triticum aestivum OX=4565 PE=3 SV=1;CRC domain-containing protein OS=Triticum aestivum OX=4565 PE=3 SV=1;CRC domain-containing protein OS=Triticum aestivum OX=4565 PE=3 SV=1	3	7	7	2	26.4	38.374	348	348;372;374	0	28.156	46
A0A3B5Y3Z2	Coilin OS=Triticum aestivum OX=4565 PE=3 SV=1		A0A3B5Y3Z2	A0A3B5Y3Z2	Coilin OS=Triticum aestivum OX=4565 PE=3 SV=1	1	13	4	4	24.3	79.583	724	724	0	21.171	50
A0A3B5Y403	Structural maintenance of chromosomes protein OS=Triticum aestivum OX=4565 PE=3 SV=1		A0A3B5Y403	A0A3B5Y403	Structural maintenance of chromosomes protein OS=Triticum aestivum OX=4565 PE=3 SV=1	1	40	5	4	36.2	142.08	1249	1249	0	34.529	30
A0A3B5Y4I6	Tr-type G domain-containing protein OS=Triticum aestivum OX=4565 PE=3 SV=1		A0A3B5Y4I6;A0A3B5ZZ31;A0A3B5Z1J5;A0A3B6A089;A0A3B5Z2X8;A0A3B5Y421	A0A3B5Y4I6;A0A3B5ZZ31;A0A3B5Z1J5;A0A3B6A089;A0A3B5Z2X8;A0A3B5Y421	Tr-type G domain-containing protein OS=Triticum aestivum OX=4565 PE=3 SV=1;Tr-type G domain-containing protein OS=Triticum aestivum OX=4565 PE=3 SV=1;Tr-type G domain-containing protein OS=Triticum aestivum OX=4565 PE=3 SV=1;Tr-type G domain-containing	6	3	3	3	5.6	71.992	662	662;683;683;712;712;712	0	9.0141	3
A0A3B5Y442	FCP1 homology domain-containing protein OS=Triticum aestivum OX=4565 PE=4 SV=1		A0A3B5Y442;A0A3B5Z2Z3;A0A3B5ZZ49	A0A3B5Y442;A0A3B5Z2Z3;A0A3B5ZZ49	FCP1 homology domain-containing protein OS=Triticum aestivum OX=4565 PE=4 SV=1;FCP1 homology domain-containing protein OS=Triticum aestivum OX=4565 PE=4 SV=1;FCP1 homology domain-containing protein OS=Triticum aestivum OX=4565 PE=4 SV=1	3	3	3	3	15.6	40.781	365	365;379;380	0	15.456	28
A0A3B5Y444	Glycosyltransferase OS=Triticum aestivum OX=4565 PE=3 SV=1		A0A3B5Y444	A0A3B5Y444	Glycosyltransferase OS=Triticum aestivum OX=4565 PE=3 SV=1	1	4	4	4	19	50.63	474	474	0	6.578	3
A0A3B5Y470	Usp domain-containing protein OS=Triticum aestivum OX=4565 PE=4 SV=1		A0A3B5Y470	A0A3B5Y470	Usp domain-containing protein OS=Triticum aestivum OX=4565 PE=4 SV=1	1	16	4	3	68.5	27.992	267	267	0	61.442	43
A0A3B5Y4E5	Phosphotransferase OS=Triticum aestivum OX=4565 PE=3 SV=1		A0A3B5Y4E5;A0A3B5Y4W5	A0A3B5Y4E5;A0A3B5Y4W5	Phosphotransferase OS=Triticum aestivum OX=4565 PE=3 SV=1;Phosphotransferase OS=Triticum aestivum OX=4565 PE=3 SV=1	2	19	4	2	53.5	54.791	507	507;410	0	49.022	20
A0A3B5Y4H9	Inositol-tetrakisphosphate 1-kinase OS=Triticum aestivum OX=4565 PE=3 SV=1		A0A3B5Y4H9;A0A3B5Z1W4	A0A3B5Y4H9;A0A3B5Z1W4	Inositol-tetrakisphosphate 1-kinase OS=Triticum aestivum OX=4565 PE=3 SV=1;Inositol-tetrakisphosphate 1-kinase OS=Triticum aestivum OX=4565 PE=3 SV=1	2	4	2	2	23.5	35.5	332	332;337	0	18.639	11
A0A3B5Y4J9	X8 domain-containing protein OS=Triticum aestivum OX=4565 PE=4 SV=1		A0A3B5Y4J9	A0A3B5Y4J9	X8 domain-containing protein OS=Triticum aestivum OX=4565 PE=4 SV=1	1	4	2	2	37.3	19.989	209	209	0	6.7062	17
A0A3B6A0U6	Uncharacterized protein OS=Triticum aestivum OX=4565 PE=4 SV=1		A0A3B6A0U6;A0A3B5Z353;A0A3B5Y4K2;A0A3B5ZZL8	A0A3B6A0U6;A0A3B5Z353;A0A3B5Y4K2;A0A3B5ZZL8	Uncharacterized protein OS=Triticum aestivum OX=4565 PE=4 SV=1;Uncharacterized protein OS=Triticum aestivum OX=4565 PE=4 SV=1;Uncharacterized protein OS=Triticum aestivum OX=4565 PE=4 SV=1;Uncharacterized protein OS=Triticum aestivum OX=4565 PE=4 SV=1	4	2	2	2	8.7	30.524	276	276;276;276;310	0.0011161	2.9589	1
W5A6R9	50S ribosomal protein L20 OS=Triticum aestivum OX=4565 PE=3 SV=1		W5A6R9;A0A3B5Y4L8;W5CX48;A0A3B6GVV2;A0A3B6EKE6	W5A6R9;A0A3B5Y4L8;W5CX48;A0A3B6GVV2;A0A3B6EKE6	50S ribosomal protein L20 OS=Triticum aestivum OX=4565 PE=3 SV=1;50S ribosomal protein L20 OS=Triticum aestivum OX=4565 PE=3 SV=1;50S ribosomal protein L20 OS=Triticum aestivum OX=4565 GN=TRAES_3BF004200030CFD_c1 PE=3 SV=1;50S ribosomal protein L20 OS=	5	5	5	5	39.3	14.15	122	122;122;122;122;122	0	23.71	35
A0A3B5ZZE7	Uncharacterized protein OS=Triticum aestivum OX=4565 PE=3 SV=1		A0A3B5ZZE7;A0A3B5Y4Q8	A0A3B5ZZE7;A0A3B5Y4Q8	Uncharacterized protein OS=Triticum aestivum OX=4565 PE=3 SV=1;Uncharacterized protein OS=Triticum aestivum OX=4565 PE=3 SV=1	2	3	3	3	24.3	11.348	111	111;116	0	9.5483	24
A0A3B5Y4R1	Trehalose 6-phosphate phosphatase OS=Triticum aestivum OX=4565 PE=3 SV=1		A0A3B5Y4R1;A0A3B5ZYQ8;A0A3B5Z1Q4	A0A3B5Y4R1;A0A3B5ZYQ8;A0A3B5Z1Q4	Trehalose 6-phosphate phosphatase OS=Triticum aestivum OX=4565 PE=3 SV=1;Trehalose 6-phosphate phosphatase OS=Triticum aestivum OX=4565 PE=3 SV=1;Trehalose 6-phosphate phosphatase OS=Triticum aestivum OX=4565 PE=3 SV=1	3	10	4	4	14.5	101.18	902	902;902;902	0	8.8045	7
A0A3B5Z1I6	Uncharacterized protein OS=Triticum aestivum OX=4565 PE=3 SV=1		A0A3B5Z1I6;A0A3B5ZZT8;A0A3B5Y4S9	A0A3B5Z1I6;A0A3B5ZZT8;A0A3B5Y4S9	Uncharacterized protein OS=Triticum aestivum OX=4565 PE=3 SV=1;Uncharacterized protein OS=Triticum aestivum OX=4565 PE=3 SV=1;Uncharacterized protein OS=Triticum aestivum OX=4565 PE=3 SV=1	3	2	2	2	6.4	39.417	362	362;364;364	0	6.9025	1
A0A3B5Y4T3	Serine O-acetyltransferase OS=Triticum aestivum OX=4565 PE=3 SV=1		A0A3B5Y4T3;A0A3B6A0Z9	A0A3B5Y4T3;A0A3B6A0Z9	Serine O-acetyltransferase OS=Triticum aestivum OX=4565 PE=3 SV=1;Serine O-acetyltransferase OS=Triticum aestivum OX=4565 PE=3 SV=1	2	5	5	5	29.4	32.965	313	313;315	0	14.887	27
A0A3B5Y4T8	Uncharacterized protein OS=Triticum aestivum OX=4565 PE=3 SV=1		A0A3B5Y4T8;A0A3B5Z365;A0A3B6A0J6	A0A3B5Y4T8;A0A3B5Z365;A0A3B6A0J6	Uncharacterized protein OS=Triticum aestivum OX=4565 PE=3 SV=1;Uncharacterized protein OS=Triticum aestivum OX=4565 PE=3 SV=1;Uncharacterized protein OS=Triticum aestivum OX=4565 PE=3 SV=1	3	2	2	2	8.1	33.842	308	308;308;308	0	6.5166	10
A0A3B5Y4T9	Ribos_L4_asso_C domain-containing protein OS=Triticum aestivum OX=4565 PE=3 SV=1		A0A3B5Y4T9	A0A3B5Y4T9	Ribos_L4_asso_C domain-containing protein OS=Triticum aestivum OX=4565 PE=3 SV=1	1	29	4	4	61.1	44.307	404	404	0	11.899	31
A0A3B5Y4U2	HABP4_PAI-RBP1 domain-containing protein OS=Triticum aestivum OX=4565 PE=4 SV=1		A0A3B5Y4U2	A0A3B5Y4U2	HABP4_PAI-RBP1 domain-containing protein OS=Triticum aestivum OX=4565 PE=4 SV=1	1	18	4	4	46.8	40.194	376	376	0	302.74	79
A0A3B6A0Y0	Phosphotransferase OS=Triticum aestivum OX=4565 PE=3 SV=1		A0A3B6A0Y0;A0A3B5Y4U6;A0A3B5Y4U8;A0A3B5Z3P2;A0A3B5ZZT5;A0A3B6FQ10;A0A077S3K8;A0A3B6FQJ0;A0A3B6GVJ3;A0A3B6EI80	A0A3B6A0Y0;A0A3B5Y4U6;A0A3B5Y4U8;A0A3B5Z3P2	Phosphotransferase OS=Triticum aestivum OX=4565 PE=3 SV=1;Phosphotransferase OS=Triticum aestivum OX=4565 PE=3 SV=1;Phosphotransferase OS=Triticum aestivum OX=4565 PE=3 SV=1;Phosphotransferase OS=Triticum aestivum OX=4565 PE=3 SV=1	10	7	6	6	19.5	53.047	493	493;493;468;493;298;318;358;371;495;495	0	37.489	31
A0A3B5Y4U7	Uncharacterized protein OS=Triticum aestivum OX=4565 PE=3 SV=1		A0A3B5Y4U7	A0A3B5Y4U7	Uncharacterized protein OS=Triticum aestivum OX=4565 PE=3 SV=1	1	16	5	2	53.5	47.601	447	447	0	66.125	73
A0A3B5Y4X2	DUF4005 domain-containing protein OS=Triticum aestivum OX=4565 PE=3 SV=1		A0A3B5Y4X2;A0A3B5Y4X3;A0A3B5Y5E1	A0A3B5Y4X2;A0A3B5Y4X3;A0A3B5Y5E1	DUF4005 domain-containing protein OS=Triticum aestivum OX=4565 PE=3 SV=1;DUF4005 domain-containing protein OS=Triticum aestivum OX=4565 PE=3 SV=1;DUF4005 domain-containing protein OS=Triticum aestivum OX=4565 PE=3 SV=1	3	17	17	4	47.9	60.325	543	543;544;579	0	87.408	170
A0A3B5Y507	Endoglucanase OS=Triticum aestivum OX=4565 PE=3 SV=1		A0A3B5Y507;A0A3B5Y5H1;A0A3B6A046;A0A3B5Y504;A0A3B6KH48;A0A3B6IR23;A0A3B6JK99;A0A3B6HTB7	A0A3B5Y507;A0A3B5Y5H1;A0A3B6A046;A0A3B5Y504	Endoglucanase OS=Triticum aestivum OX=4565 PE=3 SV=1;Endoglucanase OS=Triticum aestivum OX=4565 PE=3 SV=1;Endoglucanase OS=Triticum aestivum OX=4565 PE=3 SV=1;Cellulase OS=Triticum aestivum OX=4565 PE=3 SV=1	8	13	12	3	41.8	53.927	498	498;527;498;427;499;620;622;622	0	95.415	69
A0A3B6A055	Myb-like domain-containing protein OS=Triticum aestivum OX=4565 PE=4 SV=1		A0A3B6A055;A0A3B5Z427;A0A3B5Y512	A0A3B6A055;A0A3B5Z427;A0A3B5Y512	Myb-like domain-containing protein OS=Triticum aestivum OX=4565 PE=4 SV=1;Myb-like domain-containing protein OS=Triticum aestivum OX=4565 PE=4 SV=1;Myb-like domain-containing protein OS=Triticum aestivum OX=4565 PE=4 SV=1	3	12	12	12	37	49.475	441	441;441;441	0	45.307	67
A0A3B5ZZ28	Glycosyltransferase OS=Triticum aestivum OX=4565 PE=3 SV=1		A0A3B5ZZ28;A0A3B5Z364;A0A3B5Y522;A0A3B6CGY8;A0A3B6CEL7;A0A3B6DLF6	A0A3B5ZZ28;A0A3B5Z364;A0A3B5Y522;A0A3B6CGY8;A0A3B6CEL7;A0A3B6DLF6	Glycosyltransferase OS=Triticum aestivum OX=4565 PE=3 SV=1;Glycosyltransferase OS=Triticum aestivum OX=4565 PE=3 SV=1;Glycosyltransferase OS=Triticum aestivum OX=4565 PE=3 SV=1;Glycosyltransferase OS=Triticum aestivum OX=4565 PE=3 SV=1;Glycosyltransfe	6	2	2	2	4.6	51.387	475	475;475;475;474;474;475	0.00042876	3.3096	2
A0A3B6A1B2	V-SNARE domain-containing protein OS=Triticum aestivum OX=4565 PE=3 SV=1		A0A3B6A1B2;A0A3B5Z2N8;A0A3B5Y533;A0A3B5Z330	A0A3B6A1B2;A0A3B5Z2N8;A0A3B5Y533;A0A3B5Z330	V-SNARE domain-containing protein OS=Triticum aestivum OX=4565 PE=3 SV=1;V-SNARE domain-containing protein OS=Triticum aestivum OX=4565 PE=3 SV=1;V-SNARE domain-containing protein OS=Triticum aestivum OX=4565 PE=3 SV=1;V-SNARE domain-containing protein	4	2	2	2	12.3	24.642	220	220;220;220;197	0	4.5766	2
A0A3B5ZZP1	Malate dehydrogenase OS=Triticum aestivum OX=4565 PE=3 SV=1		A0A3B5ZZP1;A0A3B5Z2I2;A0A3B5Y542	A0A3B5ZZP1;A0A3B5Z2I2;A0A3B5Y542	Malate dehydrogenase OS=Triticum aestivum OX=4565 PE=3 SV=1;Malate dehydrogenase OS=Triticum aestivum OX=4565 PE=3 SV=1;Malate dehydrogenase OS=Triticum aestivum OX=4565 PE=3 SV=1	3	15	15	5	41.5	41.765	398	398;398;398	0	86.508	121
A0A3B5Y543	Uncharacterized protein OS=Triticum aestivum OX=4565 PE=4 SV=1		A0A3B5Y543;A0A3B5ZZP6;A0A3B6A0U4	A0A3B5Y543;A0A3B5ZZP6	Uncharacterized protein OS=Triticum aestivum OX=4565 PE=4 SV=1;Uncharacterized protein OS=Triticum aestivum OX=4565 PE=4 SV=1	3	8	8	3	47.5	26.084	244	244;244;239	0	77.029	75
A0A3B5ZZ69	WD repeat-containing protein 55 OS=Triticum aestivum OX=4565 PE=3 SV=1		A0A3B5ZZ69;A0A3B5Y570;A0A3B5ZZ74;A0A3B5Y566;A0A3B5Z3A1;A0A3B5Z276	A0A3B5ZZ69;A0A3B5Y570;A0A3B5ZZ74;A0A3B5Y566;A0A3B5Z3A1;A0A3B5Z276	WD repeat-containing protein 55 OS=Triticum aestivum OX=4565 PE=3 SV=1;WD repeat-containing protein 55 OS=Triticum aestivum OX=4565 PE=3 SV=1;WD repeat-containing protein 55 OS=Triticum aestivum OX=4565 PE=3 SV=1;WD repeat-containing protein 55 OS=Trit	6	5	5	5	18.5	43.589	400	400;400;403;403;394;397	0	14.76	20
A0A3B5Y5A8	Methyltransf_11 domain-containing protein OS=Triticum aestivum OX=4565 PE=4 SV=1		A0A3B5Y5A8;A0A341PR22;A0A3B5ZZX8;A0A3B6GT49;A0A3B6EIE9;W5CPW0;A0A3B6EHD2	A0A3B5Y5A8;A0A341PR22;A0A3B5ZZX8	Methyltransf_11 domain-containing protein OS=Triticum aestivum OX=4565 PE=4 SV=1;Methyltransf_11 domain-containing protein OS=Triticum aestivum OX=4565 PE=4 SV=1;Methyltransf_11 domain-containing protein OS=Triticum aestivum OX=4565 PE=4 SV=1	7	25	25	3	57.3	56.428	501	501;486;489;501;505;504;383	0	199.16	150
A0A3B5Y5K9	ATP synthase subunit beta OS=Triticum aestivum OX=4565 PE=3 SV=1		A0A3B5Y5K9;A0A3B5Z4D7;A0A3B5Z3C7	A0A3B5Y5K9;A0A3B5Z4D7;A0A3B5Z3C7	ATP synthase subunit beta OS=Triticum aestivum OX=4565 PE=3 SV=1;ATP synthase subunit beta OS=Triticum aestivum OX=4565 PE=3 SV=1;ATP synthase subunit beta OS=Triticum aestivum OX=4565 PE=3 SV=1	3	28	28	6	71.4	59.162	553	553;447;387	0	323.31	827
A0A3B5Y5N9	Uncharacterized protein OS=Triticum aestivum OX=4565 PE=3 SV=1		A0A3B5Y5N9;I0JTV4;A0A3B6EA22;D8L9U0	A0A3B5Y5N9	Uncharacterized protein OS=Triticum aestivum OX=4565 PE=3 SV=1	4	11	4	4	34.6	48.575	459	459;441;442;443	0	18.836	37
A0A3B6A0B0	Uncharacterized protein OS=Triticum aestivum OX=4565 PE=3 SV=1		A0A3B6A0B0;A0A3B5Z3U4;A0A3B5Y5P4	A0A3B6A0B0;A0A3B5Z3U4;A0A3B5Y5P4	Uncharacterized protein OS=Triticum aestivum OX=4565 PE=3 SV=1;Uncharacterized protein OS=Triticum aestivum OX=4565 PE=3 SV=1;Uncharacterized protein OS=Triticum aestivum OX=4565 PE=3 SV=1	3	2	2	2	10.6	35.197	320	320;320;320	0	11.604	15
A0A3B5Z2Y5	ENTH domain-containing protein OS=Triticum aestivum OX=4565 PE=4 SV=1		A0A3B5Z2Y5;A0A3B6A1J9;A0A3B5Y5T6;A0A3B5Z2Y7;A0A077RZ47;A0A3B6GXP8;A0A3B6EHL8;A0A3B6FNZ5;A0A3B6GY77	A0A3B5Z2Y5;A0A3B6A1J9;A0A3B5Y5T6;A0A3B5Z2Y7	ENTH domain-containing protein OS=Triticum aestivum OX=4565 PE=4 SV=1;ENTH domain-containing protein OS=Triticum aestivum OX=4565 PE=4 SV=1;ENTH domain-containing protein OS=Triticum aestivum OX=4565 PE=4 SV=1;ENTH domain-containing protein OS=Triticum	9	6	6	6	14.4	62.475	564	564;565;565;424;558;559;559;562;563	0	28.793	14
A0A3B5Y5U7	Threonine synthase OS=Triticum aestivum OX=4565 PE=3 SV=1		A0A3B5Y5U7	A0A3B5Y5U7	Threonine synthase OS=Triticum aestivum OX=4565 PE=3 SV=1	1	18	18	2	43.6	57.116	525	525	0	148.2	226
A0A3B5Y5V9	Uncharacterized protein OS=Triticum aestivum OX=4565 PE=4 SV=1		A0A3B5Y5V9	A0A3B5Y5V9	Uncharacterized protein OS=Triticum aestivum OX=4565 PE=4 SV=1	1	14	4	4	43.7	50.713	465	465	0	37.117	16
A0A3B6SJM9	Uncharacterized protein OS=Triticum aestivum OX=4565 PE=4 SV=1		A0A3B6SJM9;A0A3B6EBI7;A0A3B6C067;A0A3B6A2F4;A0A3B5Y5W4;A0A3B6INE6	A0A3B6SJM9;A0A3B6EBI7;A0A3B6C067;A0A3B6A2F4;A0A3B5Y5W4;A0A3B6INE6	Uncharacterized protein OS=Triticum aestivum OX=4565 PE=4 SV=1;Uncharacterized protein OS=Triticum aestivum OX=4565 PE=4 SV=1;Uncharacterized protein OS=Triticum aestivum OX=4565 PE=4 SV=1;Uncharacterized protein OS=Triticum aestivum OX=4565 PE=4 SV=1;	6	7	7	7	30.6	26.662	242	242;242;242;242;242;189	0	19.961	55
A0A3B6A0N5	EAR domain-containing protein OS=Triticum aestivum OX=4565 PE=3 SV=1		A0A3B6A0N5;A0A3B6IQX0;A0A3B5Y5W6	A0A3B6A0N5;A0A3B6IQX0;A0A3B5Y5W6	EAR domain-containing protein OS=Triticum aestivum OX=4565 PE=3 SV=1;EAR domain-containing protein OS=Triticum aestivum OX=4565 PE=3 SV=1;Novel INteractor of JAZ transcriptional repressor OS=Triticum aestivum OX=4565 GN=NINJA PE=2 SV=1	3	4	4	4	21.2	49.043	472	472;476;476	0	19.162	10
A0A3B5Y5X6	Uncharacterized protein OS=Triticum aestivum OX=4565 PE=4 SV=1		A0A3B5Y5X6;A0A3B6A005	A0A3B5Y5X6;A0A3B6A005	Uncharacterized protein OS=Triticum aestivum OX=4565 PE=4 SV=1;Uncharacterized protein OS=Triticum aestivum OX=4565 PE=4 SV=1	2	11	11	2	48.7	33.361	316	316;265	0	45.335	64
A0A3B5Z4B3	TMF_TATA_bd domain-containing protein OS=Triticum aestivum OX=4565 PE=4 SV=1		A0A3B5Z4B3;A0A3B5Y758;A0A3B6A271;A0A3B6A0R3;A0A3B5Y6G3;A0A3B6A0Q9;A0A3B5Z5D2;A0A3B5Y6G9;A0A3B5Y5Y3;A0A3B6A2H7	A0A3B5Z4B3;A0A3B5Y758;A0A3B6A271;A0A3B6A0R3;A0A3B5Y6G3;A0A3B6A0Q9;A0A3B5Z5D2;A0A3B5Y6G9;A0A3B5Y5Y3;A0A3B6A2H7	TMF_TATA_bd domain-containing protein OS=Triticum aestivum OX=4565 PE=4 SV=1;TMF_TATA_bd domain-containing protein OS=Triticum aestivum OX=4565 PE=4 SV=1;TMF_TATA_bd domain-containing protein OS=Triticum aestivum OX=4565 PE=4 SV=1;TMF_TATA_bd domain-co	10	7	7	7	9.7	114.74	1029	1029;1029;1031;1032;1032;1037;1038;1038;1188;889	0	24.215	30
A0A3B5Y622	J domain-containing protein OS=Triticum aestivum OX=4565 PE=4 SV=1		A0A3B5Y622	A0A3B5Y622	J domain-containing protein OS=Triticum aestivum OX=4565 PE=4 SV=1	1	11	11	3	53	39.361	372	372	0	116.31	84
A0A3B6A0W6	Uncharacterized protein OS=Triticum aestivum OX=4565 PE=4 SV=1		A0A3B6A0W6;A0A3B5Z4H0;A0A3B5Y648	A0A3B6A0W6;A0A3B5Z4H0;A0A3B5Y648	Uncharacterized protein OS=Triticum aestivum OX=4565 PE=4 SV=1;Uncharacterized protein OS=Triticum aestivum OX=4565 PE=4 SV=1;Uncharacterized protein OS=Triticum aestivum OX=4565 PE=4 SV=1	3	2	2	2	17	24.507	224	224;224;224	0.0015083	2.6993	2
A0A3B5Z3H0	Ribosomal_L12 domain-containing protein OS=Triticum aestivum OX=4565 PE=3 SV=1		A0A3B5Z3H0;A0A3B5Y656;A0A3B6A0W8	A0A3B5Z3H0;A0A3B5Y656;A0A3B6A0W8	Ribosomal_L12 domain-containing protein OS=Triticum aestivum OX=4565 PE=3 SV=1;Ribosomal_L12 domain-containing protein OS=Triticum aestivum OX=4565 PE=3 SV=1;Ribosomal_L12 domain-containing protein OS=Triticum aestivum OX=4565 PE=3 SV=1	3	3	3	2	29.8	25.89	245	245;196;196	0	11.471	11
A0A3B5Y680	Uncharacterized protein OS=Triticum aestivum OX=4565 PE=3 SV=1		A0A3B5Y680;L7RYL1;A0A3B5ZZS4;A0A3B6FN32;L7PE91;A0A3B6EJL7;A0A3B6GXJ4;A0A3B6ELC1	A0A3B5Y680;L7RYL1;A0A3B5ZZS4	Uncharacterized protein OS=Triticum aestivum OX=4565 PE=3 SV=1;Farnesyl pyrophosphate synthase D2 OS=Triticum aestivum OX=4565 PE=2 SV=1;Uncharacterized protein OS=Triticum aestivum OX=4565 PE=3 SV=1	8	9	9	4	34	40.067	350	350;351;356;338;354;309;354;354	0	33.959	44
A0A3B5Y6D0	Uncharacterized protein OS=Triticum aestivum OX=4565 PE=4 SV=1		A0A3B5Y6D0;A0A3B6A134;A0A3B5Z3T7;A0A3B6A235	A0A3B5Y6D0;A0A3B6A134;A0A3B5Z3T7;A0A3B6A235	Uncharacterized protein OS=Triticum aestivum OX=4565 PE=4 SV=1;Uncharacterized protein OS=Triticum aestivum OX=4565 PE=4 SV=1;Uncharacterized protein OS=Triticum aestivum OX=4565 PE=4 SV=1;Uncharacterized protein OS=Triticum aestivum OX=4565 PE=4 SV=1	4	11	11	11	27.1	57.536	527	527;528;528;485	0	42.781	48
A0A3B5Y6D7	Putative rRNA methyltransferase OS=Triticum aestivum OX=4565 PE=3 SV=1		A0A3B5Y6D7;A0A3B5Y7Q0;A0A3B5Z5V3;A0A3B6A2X4;A0A3B5ZZV3	A0A3B5Y6D7;A0A3B5Y7Q0;A0A3B5Z5V3;A0A3B6A2X4	Putative rRNA methyltransferase OS=Triticum aestivum OX=4565 PE=3 SV=1;Putative rRNA methyltransferase OS=Triticum aestivum OX=4565 PE=3 SV=1;Putative rRNA methyltransferase OS=Triticum aestivum OX=4565 PE=3 SV=1;Putative rRNA methyltransferase OS=Trit	5	18	18	18	21.4	92.826	835	835;841;853;852;466	0	60.06	128
A0A3B6A325	Glucose-6-phosphate 1-epimerase OS=Triticum aestivum OX=4565 PE=3 SV=1		A0A3B6A325;A0A3B5Y6J3;A0A3B5Z4M3;A0A3B6A1C4	A0A3B6A325;A0A3B5Y6J3;A0A3B5Z4M3;A0A3B6A1C4	Glucose-6-phosphate 1-epimerase OS=Triticum aestivum OX=4565 PE=3 SV=1;Glucose-6-phosphate 1-epimerase OS=Triticum aestivum OX=4565 PE=3 SV=1;Glucose-6-phosphate 1-epimerase OS=Triticum aestivum OX=4565 PE=3 SV=1;Glucose-6-phosphate 1-epimerase OS=Trit	4	2	2	2	10.3	34.783	312	312;312;313;351	0	4.4238	2
A0A3B5Y6L7	Uncharacterized protein OS=Triticum aestivum OX=4565 PE=4 SV=1		A0A3B5Y6L7;A0A3B6A2B4;A0A3B6A0X0;A0A3B5Z452;A0A3B5Z450;A0A3B6A1D2	A0A3B5Y6L7;A0A3B6A2B4;A0A3B6A0X0;A0A3B5Z452;A0A3B5Z450;A0A3B6A1D2	Uncharacterized protein OS=Triticum aestivum OX=4565 PE=4 SV=1;Uncharacterized protein OS=Triticum aestivum OX=4565 PE=4 SV=1;Uncharacterized protein OS=Triticum aestivum OX=4565 PE=4 SV=1;Uncharacterized protein OS=Triticum aestivum OX=4565 PE=4 SV=1;	6	10	5	5	44.5	31.776	272	272;273;293;306;327;234	0	156.49	95
A0A3B5Y6Q2	SAC domain-containing protein OS=Triticum aestivum OX=4565 PE=4 SV=1		A0A3B5Y6Q2;A0A3B6A2R8;A0A3B6A110;A0A3B5ZNW1;A0A3B5YRP1;A0A3B5XTM7	A0A3B5Y6Q2;A0A3B6A2R8;A0A3B6A110	SAC domain-containing protein OS=Triticum aestivum OX=4565 PE=4 SV=1;SAC domain-containing protein OS=Triticum aestivum OX=4565 PE=4 SV=1;SAC domain-containing protein OS=Triticum aestivum OX=4565 PE=4 SV=1	6	11	11	2	22.9	68.286	598	598;599;668;592;592;592	0	37.534	33
A0A3B5Y6T2	Uncharacterized protein OS=Triticum aestivum OX=4565 PE=3 SV=1		A0A3B5Y6T2;A0A3B5Y6A8	A0A3B5Y6T2;A0A3B5Y6A8	Uncharacterized protein OS=Triticum aestivum OX=4565 PE=3 SV=1;Uncharacterized protein OS=Triticum aestivum OX=4565 PE=3 SV=1	2	6	2	2	56.5	16.116	147	147;152	0	16.795	2
A0A3B6A1P6	J domain-containing protein OS=Triticum aestivum OX=4565 PE=4 SV=1		A0A3B6A1P6;A0A3B5Y7B9;A0A3B5Y6U2;A0A3B6A1N7;A0A3B5Z4X3	A0A3B6A1P6;A0A3B5Y7B9;A0A3B5Y6U2;A0A3B6A1N7;A0A3B5Z4X3	J domain-containing protein OS=Triticum aestivum OX=4565 PE=4 SV=1;J domain-containing protein OS=Triticum aestivum OX=4565 PE=4 SV=1;J domain-containing protein OS=Triticum aestivum OX=4565 PE=4 SV=1;J domain-containing protein OS=Triticum aestivum OX	5	3	3	3	3.5	151.28	1367	1367;1368;1377;1545;1547	0	9.3842	7
A0A3B5Y6U5	Uncharacterized protein OS=Triticum aestivum OX=4565 PE=3 SV=1		A0A3B5Y6U5	A0A3B5Y6U5	Uncharacterized protein OS=Triticum aestivum OX=4565 PE=3 SV=1	1	20	7	7	46.3	81.693	762	762	0	19.232	18
A0A3B6A0D3	Uncharacterized protein OS=Triticum aestivum OX=4565 PE=3 SV=1		A0A3B6A0D3;A0A3B5Y6U8;A0A3B5Z4V6	A0A3B6A0D3;A0A3B5Y6U8;A0A3B5Z4V6	Uncharacterized protein OS=Triticum aestivum OX=4565 PE=3 SV=1;Uncharacterized protein OS=Triticum aestivum OX=4565 PE=3 SV=1;Uncharacterized protein OS=Triticum aestivum OX=4565 PE=3 SV=1	3	4	4	4	31.5	22.592	200	200;200;206	0	19.501	13
A0A3B6A1X9	Uncharacterized protein OS=Triticum aestivum OX=4565 PE=4 SV=1		A0A3B6A1X9;A0A3B5Z3G2;A0A3B5Y6V7;A0A3B6N3A1	A0A3B6A1X9;A0A3B5Z3G2;A0A3B5Y6V7	Uncharacterized protein OS=Triticum aestivum OX=4565 PE=4 SV=1;Uncharacterized protein OS=Triticum aestivum OX=4565 PE=4 SV=1;Uncharacterized protein OS=Triticum aestivum OX=4565 PE=4 SV=1	4	3	3	3	13.8	39.11	369	369;369;369;123	0	6.2141	3
A0A3B5Y6W4	Uncharacterized protein OS=Triticum aestivum OX=4565 PE=4 SV=1		A0A3B5Y6W4;A0A3B6TSE4;A0A3B6SJG5;A0A3B6RJY9	A0A3B5Y6W4	Uncharacterized protein OS=Triticum aestivum OX=4565 PE=4 SV=1	4	31	31	2	52.7	74.69	662	662;310;311;311	0	234.16	289
A0A3B6A244	Uncharacterized protein OS=Triticum aestivum OX=4565 PE=3 SV=1		A0A3B6A244;A0A3B5Y722;A0A3B5Y5V6;A0A3B5Z4V9	A0A3B6A244;A0A3B5Y722;A0A3B5Y5V6;A0A3B5Z4V9	Uncharacterized protein OS=Triticum aestivum OX=4565 PE=3 SV=1;Uncharacterized protein OS=Triticum aestivum OX=4565 PE=3 SV=1;Uncharacterized protein OS=Triticum aestivum OX=4565 PE=4 SV=1;Uncharacterized protein OS=Triticum aestivum OX=4565 PE=3 SV=1	4	6	6	6	39.5	28.37	256	256;257;223;258	0	39.35	50
A0A3B6A1U2	CTP synthase OS=Triticum aestivum OX=4565 PE=3 SV=1		A0A3B6A1U2;A0A3B5Y730;A0A3B6A1E6;A0A3B5Y7X6;A0A3B5Y6L2;A0A3B5Y6L1;A0A3B5Z4Q8;A0A3B6A2T1	A0A3B6A1U2;A0A3B5Y730;A0A3B6A1E6;A0A3B5Y7X6;A0A3B5Y6L2;A0A3B5Y6L1;A0A3B5Z4Q8;A0A3B6A2T1	CTP synthase OS=Triticum aestivum OX=4565 PE=3 SV=1;CTP synthase OS=Triticum aestivum OX=4565 PE=3 SV=1;CTP synthase OS=Triticum aestivum OX=4565 PE=3 SV=1;CTP synthase OS=Triticum aestivum OX=4565 PE=3 SV=1;CTP synthase OS=Triticum aestivum OX=4565 P	8	19	19	16	33.2	65.592	599	599;599;604;604;579;598;599;580	0	57.973	149
A0A3B6A1Z7	CTP synthase OS=Triticum aestivum OX=4565 PE=3 SV=1		A0A3B6A1Z7;A0A3B5Y733;A0A3B5Z5P8;W5D6F6;A0A3B6GWK8;A0A3B6EG90;A0A3B6FMF7	A0A3B6A1Z7;A0A3B5Y733;A0A3B5Z5P8	CTP synthase OS=Triticum aestivum OX=4565 PE=3 SV=1;CTP synthase OS=Triticum aestivum OX=4565 PE=3 SV=1;CTP synthase OS=Triticum aestivum OX=4565 PE=3 SV=1	7	13	11	9	28.2	66.047	607	607;607;607;607;607;607;610	0	46.533	58
A0A3B5Y7M7	Tryptophan synthase OS=Triticum aestivum OX=4565 PE=3 SV=1		A0A3B5Y7M7;A0A3B5Y749;A0A3B6A207;A0A3B5Z6D5	A0A3B5Y7M7;A0A3B5Y749;A0A3B6A207;A0A3B5Z6D5	Tryptophan synthase OS=Triticum aestivum OX=4565 PE=3 SV=1;Tryptophan synthase OS=Triticum aestivum OX=4565 PE=3 SV=1;Tryptophan synthase OS=Triticum aestivum OX=4565 PE=3 SV=1;Tryptophan synthase OS=Triticum aestivum OX=4565 PE=3 SV=1	4	9	9	8	58	26.447	250	250;329;336;339	0	68.697	61
A0A3B5Y800	Amidase domain-containing protein OS=Triticum aestivum OX=4565 PE=4 SV=1		A0A3B5Y800;A0A3B5Z4S0;A0A3B5Y755;A0A3B6A1G8;A0A3B5Z5T5;A0A3B6A362	A0A3B5Y800;A0A3B5Z4S0;A0A3B5Y755;A0A3B6A1G8;A0A3B5Z5T5;A0A3B6A362	Amidase domain-containing protein OS=Triticum aestivum OX=4565 PE=4 SV=1;Amidase domain-containing protein OS=Triticum aestivum OX=4565 PE=4 SV=1;Amidase domain-containing protein OS=Triticum aestivum OX=4565 PE=4 SV=1;Amidase domain-containing protein	6	3	3	3	6.5	64.983	604	604;605;609;610;610;433	0	4.7829	3
A0A3B5Y763	Uncharacterized protein OS=Triticum aestivum OX=4565 PE=4 SV=1		A0A3B5Y763;A0A3B5Z657;A0A3B6A1H8;A0A3B5Y810	A0A3B5Y763;A0A3B5Z657;A0A3B6A1H8;A0A3B5Y810	Uncharacterized protein OS=Triticum aestivum OX=4565 PE=4 SV=1;Uncharacterized protein OS=Triticum aestivum OX=4565 PE=4 SV=1;Uncharacterized protein OS=Triticum aestivum OX=4565 PE=4 SV=1;Uncharacterized protein OS=Triticum aestivum OX=4565 PE=4 SV=1	4	2	2	2	13.9	18.283	165	165;165;167;167	0.0088742	1.8206	37
A0A3B5Y795	Tyrosine-protein phosphatase domain-containing protein OS=Triticum aestivum OX=4565 PE=4 SV=1		A0A3B5Y795;A0A3B5Y789;A0A3B5Z6G5;A0A3B5Z5U9;A0A3B6A2G1;A0A3B6A3T4;A0A3B6A242	A0A3B5Y795;A0A3B5Y789;A0A3B5Z6G5;A0A3B5Z5U9;A0A3B6A2G1;A0A3B6A3T4;A0A3B6A242	Tyrosine-protein phosphatase domain-containing protein OS=Triticum aestivum OX=4565 PE=4 SV=1;Tyrosine-protein phosphatase domain-containing protein OS=Triticum aestivum OX=4565 PE=4 SV=1;Tyrosine-protein phosphatase domain-containing protein OS=Triticu	7	4	4	4	10	65.842	588	588;589;594;595;596;597;625	0	12.408	9
A0A3B5Z4W5	Uncharacterized protein OS=Triticum aestivum OX=4565 PE=4 SV=1		A0A3B5Z4W5;A0A3B5Y791;A0A3B6A209;A0A3B6A3A1	A0A3B5Z4W5;A0A3B5Y791;A0A3B6A209;A0A3B6A3A1	Uncharacterized protein OS=Triticum aestivum OX=4565 PE=4 SV=1;Uncharacterized protein OS=Triticum aestivum OX=4565 PE=4 SV=1;Uncharacterized protein OS=Triticum aestivum OX=4565 PE=4 SV=1;Uncharacterized protein OS=Triticum aestivum OX=4565 PE=4 SV=1	4	2	2	2	4.5	98.996	925	925;926;925;932	0	4.7764	1
A0A3B5Y799	MFS domain-containing protein OS=Triticum aestivum OX=4565 PE=3 SV=1		A0A3B5Y799;A0A3B5Z692;A0A3B6A304	A0A3B5Y799;A0A3B5Z692;A0A3B6A304	MFS domain-containing protein OS=Triticum aestivum OX=4565 PE=3 SV=1;MFS domain-containing protein OS=Triticum aestivum OX=4565 PE=3 SV=1;MFS domain-containing protein OS=Triticum aestivum OX=4565 PE=3 SV=1	3	4	4	4	8.8	53.355	500	500;500;500	0	9.2864	5
A0A3B5Y7B8	GIP1_N domain-containing protein OS=Triticum aestivum OX=4565 PE=4 SV=1		A0A3B5Y7B8;A0A3B5Y7C6	A0A3B5Y7B8;A0A3B5Y7C6	GIP1_N domain-containing protein OS=Triticum aestivum OX=4565 PE=4 SV=1;GIP1_N domain-containing protein OS=Triticum aestivum OX=4565 PE=4 SV=1	2	20	20	7	38.9	88.296	843	843;845	0	189.87	128
A0A3B6A3E9	Carboxypeptidase OS=Triticum aestivum OX=4565 PE=3 SV=1		A0A3B6A3E9;A0A3B5Y7C9;A0A3B5Z540;A0A3B5Y8A0	A0A3B6A3E9;A0A3B5Y7C9;A0A3B5Z540;A0A3B5Y8A0	Carboxypeptidase OS=Triticum aestivum OX=4565 PE=3 SV=1;Carboxypeptidase OS=Triticum aestivum OX=4565 PE=3 SV=1;Carboxypeptidase OS=Triticum aestivum OX=4565 PE=3 SV=1;Carboxypeptidase OS=Triticum aestivum OX=4565 PE=3 SV=1	4	2	2	2	8.6	48.165	456	456;456;443;443	0	4.8794	4
A0A3B5Y7F1	Cysteine dioxygenase OS=Triticum aestivum OX=4565 PE=3 SV=1		A0A3B5Y7F1	A0A3B5Y7F1	Cysteine dioxygenase OS=Triticum aestivum OX=4565 PE=3 SV=1	1	4	2	2	18.5	24.885	227	227	0	4.9656	7
A0A3B6A3T6	Structural maintenance of chromosomes protein 5 OS=Triticum aestivum OX=4565 PE=3 SV=1		A0A3B6A3T6;A0A3B5Y7N9;A0A3B5Z5X2;A0A3B5Y7N3	A0A3B6A3T6;A0A3B5Y7N9;A0A3B5Z5X2;A0A3B5Y7N3	Structural maintenance of chromosomes protein 5 OS=Triticum aestivum OX=4565 PE=3 SV=1;Structural maintenance of chromosomes protein 5 OS=Triticum aestivum OX=4565 PE=3 SV=1;Structural maintenance of chromosomes protein 5 OS=Triticum aestivum OX=4565 PE	4	5	5	5	5.8	121.78	1062	1062;1065;1067;1069	0	29.422	25
A0A3B5Y7N8	Uncharacterized protein OS=Triticum aestivum OX=4565 PE=3 SV=1		A0A3B5Y7N8;A0A3B6RNN0;A0A3B6SPH8;A0A3B6SKZ6;A0A3B6SSX9;A0A3B6RS06;A0A3B6SP85	A0A3B5Y7N8	Uncharacterized protein OS=Triticum aestivum OX=4565 PE=3 SV=1	7	42	5	4	56.3	102.45	925	925;901;922;926;807;811;879	0	161.14	35
A0A3B5Y7Q4	H15 domain-containing protein OS=Triticum aestivum OX=4565 PE=4 SV=1		A0A3B5Y7Q4	A0A3B5Y7Q4	H15 domain-containing protein OS=Triticum aestivum OX=4565 PE=4 SV=1	1	25	25	4	34.8	109.64	1072	1072	0	167.96	149
A0A3B5Y7V5	ATP-dependent Clp protease proteolytic subunit OS=Triticum aestivum OX=4565 PE=3 SV=1		A0A3B5Y7V5;A0A3B5Z616;A0A3B5Y8N6;A0A3B6A3I8	A0A3B5Y7V5;A0A3B5Z616;A0A3B5Y8N6;A0A3B6A3I8	ATP-dependent Clp protease proteolytic subunit OS=Triticum aestivum OX=4565 PE=3 SV=1;ATP-dependent Clp protease proteolytic subunit OS=Triticum aestivum OX=4565 PE=3 SV=1;ATP-dependent Clp protease proteolytic subunit OS=Triticum aestivum OX=4565 PE=3	4	4	4	4	14.9	40.764	370	370;385;387;389	0	15.197	20
A0A3B5Y7Y0	SAB OS=Triticum aestivum OX=4565 PE=2 SV=1		A0A3B5Y7Y0;A0A3B5Z6Z5;A0A3B6A2L1;A0A3B6INQ4;A0A3B6HWC5;A0A3B6JEW3;A0A3B6LJ47;A0A3B6MNK5;A0A3B6KG46	A0A3B5Y7Y0;A0A3B5Z6Z5;A0A3B6A2L1	SAB OS=Triticum aestivum OX=4565 PE=2 SV=1;Myb_DNA-bind_4 domain-containing protein OS=Triticum aestivum OX=4565 PE=4 SV=1;SAB OS=Triticum aestivum OX=4565 PE=2 SV=1	9	6	6	6	18.1	50.157	442	442;442;450;432;439;440;273;442;442	0	16.642	25
A0A3B5Y7Y1	Ketol-acid reductoisomerase OS=Triticum aestivum OX=4565 PE=3 SV=1		A0A3B5Y7Y1;A0A3B6A2T6;A0A3B5Z5S1;A0A3B6A1F1	A0A3B5Y7Y1;A0A3B6A2T6;A0A3B5Z5S1;A0A3B6A1F1	Ketol-acid reductoisomerase OS=Triticum aestivum OX=4565 PE=3 SV=1;Ketol-acid reductoisomerase OS=Triticum aestivum OX=4565 PE=3 SV=1;Ketol-acid reductoisomerase OS=Triticum aestivum OX=4565 PE=3 SV=1;Acetohydroxy-acid reductoisomerase OS=Triticum aest	4	23	23	23	40.8	62.72	583	583;592;595;625	0	320.88	334
B2BA41	V-type proton ATPase subunit C OS=Triticum aestivum OX=4565 PE=2 SV=1		B2BA41;A0A3B6A410;A0A3B5Y7Y8;A0A3B6A2D3;A0A3B5Z650;A0A3B6A2M5;A0A3B5Z728;A0A3B5Y8R3;A0A3B5ZYJ7;A0A3B5YZV0;A0A3B5Y2W2	B2BA41;A0A3B6A410;A0A3B5Y7Y8;A0A3B6A2D3;A0A3B5Z650;A0A3B6A2M5;A0A3B5Z728;A0A3B5Y8R3	V-type proton ATPase subunit C OS=Triticum aestivum OX=4565 PE=2 SV=1;V-type proton ATPase subunit C OS=Triticum aestivum OX=4565 PE=3 SV=1;V-type proton ATPase subunit C OS=Triticum aestivum OX=4565 PE=3 SV=1;V-type proton ATPase subunit C OS=Triticum	11	13	13	13	43.7	42.804	380	380;380;380;341;341;379;379;379;377;377;378	0	59.331	97
A0A3B5Y7Z4	Eukaryotic translation initiation factor 5B OS=Triticum aestivum OX=4565 PE=4 SV=1		A0A3B5Y7Z4;A0A3B5Y7F3	A0A3B5Y7Z4;A0A3B5Y7F3	Eukaryotic translation initiation factor 5B OS=Triticum aestivum OX=4565 PE=4 SV=1;Eukaryotic translation initiation factor 5B OS=Triticum aestivum OX=4565 PE=4 SV=1	2	32	2	2	34.3	142.16	1291	1291;1252	0	11.466	8
A0A3B5Y812	Protein kinase domain-containing protein OS=Triticum aestivum OX=4565 PE=3 SV=1		A0A3B5Y812;A0A3B5Z5X7;A0A3B6A2E9;A0A3B6A421;A0A3B5Z6V8;A0A3B6FQS8;A0A3B6FQ55;A0A3B6FQ50;A0A3B6FLY9;A0A077S0Y0;A0A3B6FLB7;A0A3B6EHJ5;A0A3B6EGB3;A0A3B6EFN7;A0A3B6EFA7;A0A3B6FQS3	A0A3B5Y812;A0A3B5Z5X7;A0A3B6A2E9;A0A3B6A421;A0A3B5Z6V8	Protein kinase domain-containing protein OS=Triticum aestivum OX=4565 PE=3 SV=1;Protein kinase domain-containing protein OS=Triticum aestivum OX=4565 PE=3 SV=1;Protein kinase domain-containing protein OS=Triticum aestivum OX=4565 PE=3 SV=1;Protein kina	16	17	11	10	41.8	53.5	474	474;474;474;391;391;327;375;397;461;467;488;392;418;461;467;385	0	31.032	62
A0A3B6A2N9	AAA domain-containing protein OS=Triticum aestivum OX=4565 PE=3 SV=1		A0A3B6A2N9;A0A3B5Y839	A0A3B6A2N9;A0A3B5Y839	AAA domain-containing protein OS=Triticum aestivum OX=4565 PE=3 SV=1;AAA domain-containing protein OS=Triticum aestivum OX=4565 PE=3 SV=1	2	24	24	5	41.4	75.063	700	700;706	0	167.73	205
W5AJB5	U6 snRNA-associated Sm-like protein LSm8 OS=Triticum aestivum OX=4565 GN=LSM8 PE=3 SV=1	LSM8	W5AJB5;A0A3B5Y855	W5AJB5;A0A3B5Y855	U6 snRNA-associated Sm-like protein LSm8 OS=Triticum aestivum OX=4565 GN=LSM8 PE=3 SV=1;U6 snRNA-associated Sm-like protein LSm8 OS=Triticum aestivum OX=4565 GN=LSM8 PE=3 SV=1	2	3	3	3	32.3	10.756	99	99;99	0	30.286	29
A0A3B6A287	Uncharacterized protein OS=Triticum aestivum OX=4565 PE=3 SV=1		A0A3B6A287;A0A3B5Z565;A0A3B5Y8A8	A0A3B6A287;A0A3B5Z565;A0A3B5Y8A8	Uncharacterized protein OS=Triticum aestivum OX=4565 PE=3 SV=1;Uncharacterized protein OS=Triticum aestivum OX=4565 PE=3 SV=1;Uncharacterized protein OS=Triticum aestivum OX=4565 PE=3 SV=1	3	12	3	3	31.1	52.214	460	460;460;460	0	4.6963	4
A0A3B5Y8J7	HABP4_PAI-RBP1 domain-containing protein OS=Triticum aestivum OX=4565 PE=4 SV=1		A0A3B5Y8J7	A0A3B5Y8J7	HABP4_PAI-RBP1 domain-containing protein OS=Triticum aestivum OX=4565 PE=4 SV=1	1	23	6	6	49.5	39.616	372	372	0	115.51	82
A0A3B5Y8Q2	Uncharacterized protein OS=Triticum aestivum OX=4565 PE=4 SV=1		A0A3B5Y8Q2	A0A3B5Y8Q2	Uncharacterized protein OS=Triticum aestivum OX=4565 PE=4 SV=1	1	5	5	5	29.5	27.576	244	244	0	21.818	44
A0A3B5Y8V4	Uncharacterized protein OS=Triticum aestivum OX=4565 PE=4 SV=1		A0A3B5Y8V4	A0A3B5Y8V4	Uncharacterized protein OS=Triticum aestivum OX=4565 PE=4 SV=1	1	26	2	2	72.4	49.063	434	434	0	56.142	21
A0A3B6A3S4	Nucleoside diphosphate kinase OS=Triticum aestivum OX=4565 PE=3 SV=1		A0A3B6A3S4;A0A3B5Y8W5;A0A3B5Z682	A0A3B6A3S4;A0A3B5Y8W5;A0A3B5Z682	Nucleoside diphosphate kinase OS=Triticum aestivum OX=4565 PE=3 SV=1;Nucleoside diphosphate kinase OS=Triticum aestivum OX=4565 PE=3 SV=1;Nucleoside diphosphate kinase OS=Triticum aestivum OX=4565 PE=3 SV=1	3	9	9	9	45.7	18.135	162	162;241;248	0	77.305	173
A0A3B5Y8Y2	Uncharacterized protein OS=Triticum aestivum OX=4565 PE=3 SV=1		A0A3B5Y8Y2;A0A3B5Z5X0;A0A3B5Z5Y4;A0A3B6A3V2	A0A3B5Y8Y2;A0A3B5Z5X0;A0A3B5Z5Y4;A0A3B6A3V2	Uncharacterized protein OS=Triticum aestivum OX=4565 PE=3 SV=1;Uncharacterized protein OS=Triticum aestivum OX=4565 PE=3 SV=1;Uncharacterized protein OS=Triticum aestivum OX=4565 PE=3 SV=1;Uncharacterized protein OS=Triticum aestivum OX=4565 PE=3 SV=1	4	3	3	3	16.7	26.317	233	233;243;320;328	0	13.296	20
A0A3B5YPQ6	HDAC_interact domain-containing protein OS=Triticum aestivum OX=4565 PE=4 SV=1		A0A3B5YPQ6;A0A3B5YQP5;A0A3B5ZNU6;A0A3B5XSL7;A0A3B5ZM63;A0A3B5ZNF2;A0A3B5ZML9;A0A3B5ZM83;A0A3B6FF19	A0A3B5YPQ6;A0A3B5YQP5;A0A3B5ZNU6;A0A3B5XSL7;A0A3B5ZM63;A0A3B5ZNF2;A0A3B5ZML9;A0A3B5ZM83	HDAC_interact domain-containing protein OS=Triticum aestivum OX=4565 PE=4 SV=1;HDAC_interact domain-containing protein OS=Triticum aestivum OX=4565 PE=4 SV=1;HDAC_interact domain-containing protein OS=Triticum aestivum OX=4565 PE=4 SV=1;HDAC_interact d	9	14	14	9	14	143.08	1272	1272;1297;1328;1332;1334;1337;1345;1341;959	0	34.881	56
A0A3B5YPW5	Uncharacterized protein OS=Triticum aestivum OX=4565 PE=4 SV=1		A0A3B5YPW5;A0A3B5ZNB7;A0A3B5YQV3;A0A3B5ZM51;A0A3B5XU57;A0A3B5XSQ8	A0A3B5YPW5;A0A3B5ZNB7;A0A3B5YQV3;A0A3B5ZM51;A0A3B5XU57;A0A3B5XSQ8	Uncharacterized protein OS=Triticum aestivum OX=4565 PE=4 SV=1;Uncharacterized protein OS=Triticum aestivum OX=4565 PE=4 SV=1;Uncharacterized protein OS=Triticum aestivum OX=4565 PE=4 SV=1;Uncharacterized protein OS=Triticum aestivum OX=4565 PE=4 SV=1;	6	7	7	7	9.4	98.3	907	907;935;936;939;924;969	0	6.9551	5
A0A3B5YQ33	AMPKBI domain-containing protein OS=Triticum aestivum OX=4565 PE=3 SV=1		A0A3B5YQ33;W5AND3	A0A3B5YQ33;W5AND3	AMPKBI domain-containing protein OS=Triticum aestivum OX=4565 PE=3 SV=1;AMPKBI domain-containing protein OS=Triticum aestivum OX=4565 PE=3 SV=1	2	2	2	2	19.6	12.552	112	112;124	0	7.7039	24
A0A3B5YQ56	Uncharacterized protein OS=Triticum aestivum OX=4565 PE=4 SV=1		A0A3B5YQ56	A0A3B5YQ56	Uncharacterized protein OS=Triticum aestivum OX=4565 PE=4 SV=1	1	21	2	2	41	66.657	612	612	0	11.695	7
A0A3B5YQ64	Methionine S-methyltransferase OS=Triticum aestivum OX=4565 PE=3 SV=1		A0A3B5YQ64;A0A3B5YRG2;A0A3B5YQ67	A0A3B5YQ64;A0A3B5YRG2;A0A3B5YQ67	Methionine S-methyltransferase OS=Triticum aestivum OX=4565 PE=3 SV=1;Methionine S-methyltransferase OS=Triticum aestivum OX=4565 PE=3 SV=1;Methionine S-methyltransferase OS=Triticum aestivum OX=4565 PE=3 SV=1	3	16	2	2	18.3	119.79	1088	1088;1036;1106	0.0034373	2.2761	1
A0A3B5YQB5	Uncharacterized protein OS=Triticum aestivum OX=4565 PE=4 SV=1		A0A3B5YQB5	A0A3B5YQB5	Uncharacterized protein OS=Triticum aestivum OX=4565 PE=4 SV=1	1	17	4	3	46.1	48.958	458	458	0	26.283	19
A0A3B5YR17	Uncharacterized protein OS=Triticum aestivum OX=4565 PE=4 SV=1		A0A3B5YR17;A0A3B5XU88;W5FNT7;A0A3B5ZM95;A0A3B5YQ99;A0A3B6MKR3	A0A3B5YR17;A0A3B5XU88;W5FNT7;A0A3B5ZM95;A0A3B5YQ99	Uncharacterized protein OS=Triticum aestivum OX=4565 PE=4 SV=1;Uncharacterized protein OS=Triticum aestivum OX=4565 PE=4 SV=1;Uncharacterized protein OS=Triticum aestivum OX=4565 PE=4 SV=1;Uncharacterized protein OS=Triticum aestivum OX=4565 PE=4 SV=1;	6	5	5	5	31.1	20.216	180	180;147;182;182;182;179	0	72.634	43
A0A3B5ZPJ6	Poly [ADP-ribose] polymerase OS=Triticum aestivum OX=4565 PE=4 SV=1		A0A3B5ZPJ6;A0A3B5ZNP9;A0A3B5YR43;A0A3B5YR49;A0A3B5YSG2;A0A3B5YS62;A0A3B5XU71;A0A3B5XTY4;A0A3B5ZN79;A0A3B5YRD8	A0A3B5ZPJ6;A0A3B5ZNP9;A0A3B5YR43;A0A3B5YR49;A0A3B5YSG2;A0A3B5YS62;A0A3B5XU71;A0A3B5XTY4;A0A3B5ZN79;A0A3B5YRD8	Poly [ADP-ribose] polymerase OS=Triticum aestivum OX=4565 PE=4 SV=1;Poly [ADP-ribose] polymerase OS=Triticum aestivum OX=4565 PE=4 SV=1;Poly [ADP-ribose] polymerase OS=Triticum aestivum OX=4565 PE=4 SV=1;Poly [ADP-ribose] polymerase OS=Triticum aestivu	10	22	22	20	28.3	110.27	981	981;982;982;983;929;923;981;982;912;913	0	82.351	124
A0A3B5YR55	Knot1 domain-containing protein OS=Triticum aestivum OX=4565 PE=3 SV=1		A0A3B5YR55	A0A3B5YR55	Knot1 domain-containing protein OS=Triticum aestivum OX=4565 PE=3 SV=1	1	4	4	2	48.1	8.3818	77	77	0	70.867	18
A0A3B5YRG4	Uncharacterized protein OS=Triticum aestivum OX=4565 PE=3 SV=1		A0A3B5YRG4;A0A3B5YRG3	A0A3B5YRG4;A0A3B5YRG3	Uncharacterized protein OS=Triticum aestivum OX=4565 PE=3 SV=1;Uncharacterized protein OS=Triticum aestivum OX=4565 PE=3 SV=1	2	12	2	2	75.5	23.327	212	212;240	0	62.69	37
A0A3B5YTP2	Uncharacterized protein OS=Triticum aestivum OX=4565 PE=4 SV=1		A0A3B5YTP2;A0A3B5YSD3;A0A3B5XV21;A0A3B5XW36;A0A3B5ZQP1;A0A3B5ZPP9;A0A3B5XV48;A0A3B5Y176	A0A3B5YTP2;A0A3B5YSD3;A0A3B5XV21;A0A3B5XW36;A0A3B5ZQP1;A0A3B5ZPP9;A0A3B5XV48	Uncharacterized protein OS=Triticum aestivum OX=4565 PE=4 SV=1;Uncharacterized protein OS=Triticum aestivum OX=4565 PE=4 SV=1;Uncharacterized protein OS=Triticum aestivum OX=4565 PE=4 SV=1;Uncharacterized protein OS=Triticum aestivum OX=4565 PE=4 SV=1;	8	26	26	26	22.4	210.07	1893	1893;1894;1900;1818;1897;1898;1339;328	0	131.59	67
A0A3B5YSF6	Inorganic diphosphatase OS=Triticum aestivum OX=4565 PE=3 SV=1		A0A3B5YSF6;A0A3B5ZN55;A0A3B5XTQ6	A0A3B5YSF6;A0A3B5ZN55;A0A3B5XTQ6	Inorganic diphosphatase OS=Triticum aestivum OX=4565 PE=3 SV=1;Inorganic diphosphatase OS=Triticum aestivum OX=4565 PE=3 SV=1;Inorganic diphosphatase OS=Triticum aestivum OX=4565 PE=3 SV=1	3	9	5	4	48.4	24.376	217	217;217;217	0	28.713	20
A0A3B5YSR7	Germin-like protein OS=Triticum aestivum OX=4565 PE=3 SV=1		A0A3B5YSR7;A0A3B5ZPL6;A0A3B5XVK4	A0A3B5YSR7;A0A3B5ZPL6;A0A3B5XVK4	Germin-like protein OS=Triticum aestivum OX=4565 PE=3 SV=1;Germin-like protein OS=Triticum aestivum OX=4565 PE=3 SV=1;Germin-like protein OS=Triticum aestivum OX=4565 PE=3 SV=1	3	4	4	4	23	23.284	226	226;224;255	0	15.925	42
A0A3B5YSX9	Uncharacterized protein OS=Triticum aestivum OX=4565 PE=4 SV=1		A0A3B5YSX9	A0A3B5YSX9	Uncharacterized protein OS=Triticum aestivum OX=4565 PE=4 SV=1	1	18	5	5	47.7	49.792	444	444	0	15.163	25
A0A3B5YT02	Peroxidase OS=Triticum aestivum OX=4565 PE=3 SV=1		A0A3B5YT02	A0A3B5YT02	Peroxidase OS=Triticum aestivum OX=4565 PE=3 SV=1	1	11	2	2	41.2	36.893	340	340	0	7.9163	7
A0A3B5ZRL9	RING-type domain-containing protein OS=Triticum aestivum OX=4565 PE=4 SV=1		A0A3B5ZRL9;A0A3B5YT22;A0A3B5ZRG1;A0A3B5XVR0;A0A3B5ZQD7;A0A3B5XVU3	A0A3B5ZRL9;A0A3B5YT22;A0A3B5ZRG1;A0A3B5XVR0;A0A3B5ZQD7;A0A3B5XVU3	RING-type domain-containing protein OS=Triticum aestivum OX=4565 PE=4 SV=1;RING-type domain-containing protein OS=Triticum aestivum OX=4565 PE=4 SV=1;RING-type domain-containing protein OS=Triticum aestivum OX=4565 PE=4 SV=1;RING-type domain-containing	6	6	6	6	20.8	54.782	514	514;514;552;514;519;519	0	40.715	17
A0A3B5YT90	Alanine transaminase OS=Triticum aestivum OX=4565 PE=3 SV=1		A0A3B5YT90;A0A3B5XVF6;A0A3B5ZPT1	A0A3B5YT90;A0A3B5XVF6;A0A3B5ZPT1	Alanine transaminase OS=Triticum aestivum OX=4565 PE=3 SV=1;Alanine transaminase OS=Triticum aestivum OX=4565 PE=3 SV=1;Alanine transaminase OS=Triticum aestivum OX=4565 PE=3 SV=1	3	20	20	19	51.9	52.819	482	482;482;402	0	200.18	238
A0A3B5YTD1	PWWP domain-containing protein OS=Triticum aestivum OX=4565 PE=4 SV=1		A0A3B5YTD1;A0A3B5YTD0	A0A3B5YTD1;A0A3B5YTD0	PWWP domain-containing protein OS=Triticum aestivum OX=4565 PE=4 SV=1;PWWP domain-containing protein OS=Triticum aestivum OX=4565 PE=4 SV=1	2	15	15	4	20.2	116.89	1079	1079;1041	0	59.25	45
A0A3B5YTL5	Asparagine--tRNA ligase OS=Triticum aestivum OX=4565 PE=3 SV=1		A0A3B5YTL5	A0A3B5YTL5	Asparagine--tRNA ligase OS=Triticum aestivum OX=4565 PE=3 SV=1	1	26	3	2	50.5	63.274	566	566	0	33.339	23
A0A3B5YTN4	Usp domain-containing protein OS=Triticum aestivum OX=4565 PE=4 SV=1		A0A3B5YTN4;A0A3B5YUS5	A0A3B5YTN4;A0A3B5YUS5	Usp domain-containing protein OS=Triticum aestivum OX=4565 PE=4 SV=1;Usp domain-containing protein OS=Triticum aestivum OX=4565 PE=4 SV=1	2	11	2	2	67.5	17.848	166	166;197	0	6.0906	7
A0A3B5ZQ95	Methenyltetrahydrofolate cyclohydrolase OS=Triticum aestivum OX=4565 PE=3 SV=1		A0A3B5ZQ95;A0A3B5YUV2;A0A3B5ZQ97;A0A3B5YTV1;A0A3B5XVQ2;A0A3B5XVP1	A0A3B5ZQ95;A0A3B5YUV2;A0A3B5ZQ97;A0A3B5YTV1;A0A3B5XVQ2;A0A3B5XVP1	Methenyltetrahydrofolate cyclohydrolase OS=Triticum aestivum OX=4565 PE=3 SV=1;Methenyltetrahydrofolate cyclohydrolase OS=Triticum aestivum OX=4565 PE=3 SV=1;Methenyltetrahydrofolate cyclohydrolase OS=Triticum aestivum OX=4565 PE=3 SV=1;Methenyltetrahy	6	15	15	15	58.9	30.804	292	292;292;324;324;292;324	0	69.547	143
A0A3B5YUQ8	Kinesin-like protein OS=Triticum aestivum OX=4565 PE=3 SV=1		A0A3B5YUQ8;A0A3B5YTZ1;A0A3B5ZQD3;A0A3B5ZS39;A0A3B5ZQV3;A0A3B5XVS2;A0A3B5ZRY6;A0A3B5YTL9;A0A3B5XVT0;A0A3B5XW23;A0A3B5XX04	A0A3B5YUQ8;A0A3B5YTZ1;A0A3B5ZQD3;A0A3B5ZS39;A0A3B5ZQV3;A0A3B5XVS2;A0A3B5ZRY6;A0A3B5YTL9;A0A3B5XVT0;A0A3B5XW23;A0A3B5XX04	Kinesin-like protein OS=Triticum aestivum OX=4565 PE=3 SV=1;Kinesin-like protein OS=Triticum aestivum OX=4565 PE=3 SV=1;Kinesin-like protein OS=Triticum aestivum OX=4565 PE=3 SV=1;Kinesin-like protein OS=Triticum aestivum OX=4565 PE=3 SV=1;Kinesin-lik	11	17	17	10	27.2	89.098	802	802;807;734;758;802;806;807;519;733;745;518	0	50.269	73
A0A3B6U718	Cellulose synthase OS=Triticum aestivum OX=4565 PE=3 SV=1		A0A3B6U718;A0A3B5YVF9;A0A3B5ZQU3;W5GG94;A0A3B6PIV6;A0A3B5YU39;A0A3B5ZSK3;A0A3B6NJ53;A0A3B5XWH6;A0A3B5XWS6	A0A3B6U718;A0A3B5YVF9;A0A3B5ZQU3;W5GG94;A0A3B6PIV6;A0A3B5YU39;A0A3B5ZSK3;A0A3B6NJ53;A0A3B5XWH6;A0A3B5XWS6	Cellulose synthase OS=Triticum aestivum OX=4565 PE=3 SV=1;Cellulose synthase OS=Triticum aestivum OX=4565 PE=3 SV=1;Cellulose synthase OS=Triticum aestivum OX=4565 PE=3 SV=1;Cellulose synthase OS=Triticum aestivum OX=4565 PE=3 SV=1;Cellulose synthase	10	9	9	7	17.1	90.871	801	801;894;895;1075;1075;1078;1079;1065;1144;1175	0	28.046	30
A0A3B5ZRA7	Peroxidase OS=Triticum aestivum OX=4565 PE=3 SV=1		A0A3B5ZRA7;A0A3B5YVQ0;A0A3B5YUC7;A0A3B5XY15;A0A3B5XX46	A0A3B5ZRA7;A0A3B5YVQ0;A0A3B5YUC7;A0A3B5XY15;A0A3B5XX46	Peroxidase OS=Triticum aestivum OX=4565 PE=3 SV=1;Peroxidase OS=Triticum aestivum OX=4565 PE=3 SV=1;Peroxidase OS=Triticum aestivum OX=4565 PE=3 SV=1;Peroxidase OS=Triticum aestivum OX=4565 PE=3 SV=1;Peroxidase OS=Triticum aestivum OX=4565 PE=3 SV=1	5	7	7	7	32.2	37.449	348	348;348;375;347;348	0	32.792	39
A0A3B5YUG0	SUN domain-containing protein OS=Triticum aestivum OX=4565 PE=4 SV=1		A0A3B5YUG0	A0A3B5YUG0	SUN domain-containing protein OS=Triticum aestivum OX=4565 PE=4 SV=1	1	8	2	2	23.8	49.936	454	454	0	10.226	6
A0A3B5YUN8	Malic enzyme OS=Triticum aestivum OX=4565 PE=3 SV=1		A0A3B5YUN8;A9LIN4;A0A3B5XX22;A0A3B5ZSS2;A0A3B5YVF3	A0A3B5YUN8;A9LIN4;A0A3B5XX22;A0A3B5ZSS2;A0A3B5YVF3	Malic enzyme OS=Triticum aestivum OX=4565 PE=3 SV=1;Malic enzyme OS=Triticum aestivum OX=4565 PE=2 SV=1;Malic enzyme OS=Triticum aestivum OX=4565 PE=3 SV=1;Malic enzyme OS=Triticum aestivum OX=4565 PE=3 SV=1;Malic enzyme OS=Triticum aestivum OX=4565 P	5	15	12	12	38.8	63.074	570	570;570;570;573;454	0	125.79	136
A0A3B5YUP5	Uncharacterized protein OS=Triticum aestivum OX=4565 PE=4 SV=1		A0A3B5YUP5;A0A3B5ZQ46;A0A3B5ZQ48;A0A3B5XWD7	A0A3B5YUP5;A0A3B5ZQ46;A0A3B5ZQ48;A0A3B5XWD7	Uncharacterized protein OS=Triticum aestivum OX=4565 PE=4 SV=1;Uncharacterized protein OS=Triticum aestivum OX=4565 PE=4 SV=1;Uncharacterized protein OS=Triticum aestivum OX=4565 PE=4 SV=1;Uncharacterized protein OS=Triticum aestivum OX=4565 PE=4 SV=1	4	4	4	4	6	91.363	835	835;836;844;836	0	8.6647	6
A0A3B5YV79	Uncharacterized protein OS=Triticum aestivum OX=4565 PE=4 SV=1		A0A3B5YV79	A0A3B5YV79	Uncharacterized protein OS=Triticum aestivum OX=4565 PE=4 SV=1	1	12	4	3	62.9	19.752	186	186	0	22.475	6
A0A3B5ZRH7	NAD(P)H dehydrogenase (quinone) OS=Triticum aestivum OX=4565 PE=3 SV=1		A0A3B5ZRH7;A0A3B5YV86;A0A3B5XXJ2;A0A3B6MZ94	A0A3B5ZRH7;A0A3B5YV86;A0A3B5XXJ2	NAD(P)H dehydrogenase (quinone) OS=Triticum aestivum OX=4565 PE=3 SV=1;NAD(P)H dehydrogenase (quinone) OS=Triticum aestivum OX=4565 PE=3 SV=1;NAD(P)H dehydrogenase (quinone) OS=Triticum aestivum OX=4565 PE=3 SV=1	4	3	3	3	16.2	26.541	253	253;253;253;271	0	7.2001	21
Q03389	Eukaryotic translation initiation factor isoform 4E-2 OS=Triticum aestivum OX=4565 PE=1 SV=1		Q03389;A0A3B5YVA7;A0A3B5XXU1;A0A3B5XZ03	Q03389;A0A3B5YVA7;A0A3B5XXU1;A0A3B5XZ03	Eukaryotic translation initiation factor isoform 4E-2 OS=Triticum aestivum OX=4565 PE=1 SV=1;mRNA cap-binding protein OS=Triticum aestivum OX=4565 PE=3 SV=1;mRNA cap-binding protein OS=Triticum aestivum OX=4565 PE=3 SV=1;mRNA cap-binding protein OS=Tri	4	10	10	10	45	23.522	209	209;209;209;213	0	101.64	120
A0A3B5YVB3	Uncharacterized protein OS=Triticum aestivum OX=4565 PE=4 SV=1		A0A3B5YVB3;A0A3B5ZSN9;A0A3B5XWL6	A0A3B5YVB3;A0A3B5ZSN9;A0A3B5XWL6	Uncharacterized protein OS=Triticum aestivum OX=4565 PE=4 SV=1;Uncharacterized protein OS=Triticum aestivum OX=4565 PE=4 SV=1;Uncharacterized protein OS=Triticum aestivum OX=4565 PE=4 SV=1	3	4	4	4	8.6	82.674	741	741;744;744	0	4.987	9
A0A3B5YVB8	Uncharacterized protein OS=Triticum aestivum OX=4565 PE=4 SV=1		A0A3B5YVB8;A0A3B5YU71	A0A3B5YVB8;A0A3B5YU71	Uncharacterized protein OS=Triticum aestivum OX=4565 PE=4 SV=1;Uncharacterized protein OS=Triticum aestivum OX=4565 PE=4 SV=1	2	55	55	5	67.5	93.434	842	842;836	0	323.31	823
W4ZPZ2	Uncharacterized protein OS=Triticum aestivum OX=4565 PE=4 SV=1		W4ZPZ2;A0A3B5YVK3	W4ZPZ2;A0A3B5YVK3	Uncharacterized protein OS=Triticum aestivum OX=4565 PE=4 SV=1;Uncharacterized protein OS=Triticum aestivum OX=4565 PE=4 SV=1	2	2	2	2	19.5	9.2954	87	87;87	0.0017767	2.6527	16
A0A3B5YWB9	Uncharacterized protein OS=Triticum aestivum OX=4565 PE=4 SV=1		A0A3B5YWB9;A0A3B5YVL1;A0A3B5XY16;A0A3B5YV73;A0A3B5ZRW7;A0A3B5XY07;A0A3B5ZTI4	A0A3B5YWB9;A0A3B5YVL1;A0A3B5XY16;A0A3B5YV73;A0A3B5ZRW7;A0A3B5XY07;A0A3B5ZTI4	Uncharacterized protein OS=Triticum aestivum OX=4565 PE=4 SV=1;Uncharacterized protein OS=Triticum aestivum OX=4565 PE=4 SV=1;Uncharacterized protein OS=Triticum aestivum OX=4565 PE=4 SV=1;Uncharacterized protein OS=Triticum aestivum OX=4565 PE=4 SV=1;	7	24	24	24	51.2	69.458	631	631;633;573;617;626;627;612	0	98.83	215
A0A3B5YVW6	NFACT-R_1 domain-containing protein OS=Triticum aestivum OX=4565 PE=3 SV=1		A0A3B5YVW6;A0A3B5ZR64;A0A3B5XWX4	A0A3B5YVW6;A0A3B5ZR64;A0A3B5XWX4	NFACT-R_1 domain-containing protein OS=Triticum aestivum OX=4565 PE=3 SV=1;NFACT-R_1 domain-containing protein OS=Triticum aestivum OX=4565 PE=3 SV=1;NFACT-R_1 domain-containing protein OS=Triticum aestivum OX=4565 PE=3 SV=1	3	11	11	11	53	24.924	215	215;215;215	0	156.96	107
A0A3B5YW14	HRDC domain-containing protein OS=Triticum aestivum OX=4565 PE=4 SV=1		A0A3B5YW14;A0A3B5YV92	A0A3B5YW14;A0A3B5YV92	HRDC domain-containing protein OS=Triticum aestivum OX=4565 PE=4 SV=1;HRDC domain-containing protein OS=Triticum aestivum OX=4565 PE=4 SV=1	2	20	3	3	32.5	100.32	908	908;911	0	7.6733	2
A0A3B5YW22	Uncharacterized protein OS=Triticum aestivum OX=4565 PE=4 SV=1		A0A3B5YW22	A0A3B5YW22	Uncharacterized protein OS=Triticum aestivum OX=4565 PE=4 SV=1	1	12	3	3	35	46.346	426	426	0	12.364	15
A0A3B5YW44	Thioredoxin domain-containing protein OS=Triticum aestivum OX=4565 PE=3 SV=1		A0A3B5YW44;A0A3B5YW41	A0A3B5YW44;A0A3B5YW41	Thioredoxin domain-containing protein OS=Triticum aestivum OX=4565 PE=3 SV=1;Uncharacterized protein OS=Triticum aestivum OX=4565 PE=3 SV=1	2	16	6	6	50.1	53.147	489	489;413	0	38.815	58
A0A3B5YW83	Cytochrome b5 heme-binding domain-containing protein OS=Triticum aestivum OX=4565 PE=4 SV=1		A0A3B5YW83;A0A3B5YW81;A0A3B5XZ09;A0A3B6PLC2;A0A3B6QFT7	A0A3B5YW83;A0A3B5YW81;A0A3B5XZ09	Cytochrome b5 heme-binding domain-containing protein OS=Triticum aestivum OX=4565 PE=4 SV=1;Cytochrome b5 heme-binding domain-containing protein OS=Triticum aestivum OX=4565 PE=4 SV=1;Cytochrome b5 heme-binding domain-containing protein OS=Triticum aest	5	6	2	2	45.3	24.292	225	225;198;187;298;287	0	25.344	46
A0A3B6THB4	DNA topoisomerase OS=Triticum aestivum OX=4565 PE=3 SV=1		A0A3B6THB4;A0A3B6SGM9;A0A3B6TCQ5;A0A3B6TH39;A0A3B6SHC4;A0A3B6TNH0;A0A3B6SC30;A0A3B6SB48;A0A3B5YW94;A0A3B6TPC1;A0A3B6SEQ9;A0A3B6RGJ0;A0A3B5ZUA7	A0A3B6THB4;A0A3B6SGM9;A0A3B6TCQ5;A0A3B6TH39;A0A3B6SHC4;A0A3B6TNH0;A0A3B6SC30;A0A3B6SB48;A0A3B5YW94;A0A3B6TPC1;A0A3B6SEQ9;A0A3B6RGJ0;A0A3B5ZUA7	DNA topoisomerase OS=Triticum aestivum OX=4565 PE=3 SV=1;DNA topoisomerase OS=Triticum aestivum OX=4565 PE=3 SV=1;DNA topoisomerase OS=Triticum aestivum OX=4565 PE=3 SV=1;DNA topoisomerase OS=Triticum aestivum OX=4565 PE=3 SV=1;DNA topoisomerase OS=Tr	13	2	2	2	3.5	75.618	684	684;684;685;883;883;906;906;996;1073;1120;1120;1120;1097	0.004434	2.1192	0
A0A3B5YWU9	PCI domain-containing protein OS=Triticum aestivum OX=4565 PE=4 SV=1		A0A3B5YWU9;A0A3B5YXK2;A0A3B5ZV37;A0A3B5XZ97	A0A3B5YWU9;A0A3B5YXK2;A0A3B5ZV37;A0A3B5XZ97	PCI domain-containing protein OS=Triticum aestivum OX=4565 PE=4 SV=1;PCI domain-containing protein OS=Triticum aestivum OX=4565 PE=4 SV=1;PCI domain-containing protein OS=Triticum aestivum OX=4565 PE=4 SV=1;PCI domain-containing protein OS=Triticum aes	4	8	6	6	22.2	49.291	436	436;449;383;436	0	9.7933	11
A0A3B5YWW1	PCI domain-containing protein OS=Triticum aestivum OX=4565 PE=3 SV=1		A0A3B5YWW1;A0A3B5XZZ1	A0A3B5YWW1;A0A3B5XZZ1	PCI domain-containing protein OS=Triticum aestivum OX=4565 PE=3 SV=1;PCI domain-containing protein OS=Triticum aestivum OX=4565 PE=3 SV=1	2	15	15	2	47	43.534	385	385;385	0	38.487	98
A0A3B5YX74	BRO1 domain-containing protein OS=Triticum aestivum OX=4565 PE=4 SV=1		A0A3B5YX74;A0A3B5YWZ2;A0A3B5ZSI3;A0A3B5ZT11;A0A3B5XZH7;A0A3B5YW85;A0A3B5ZU57;A0A3B5ZTV5	A0A3B5YX74;A0A3B5YWZ2;A0A3B5ZSI3;A0A3B5ZT11;A0A3B5XZH7;A0A3B5YW85;A0A3B5ZU57;A0A3B5ZTV5	BRO1 domain-containing protein OS=Triticum aestivum OX=4565 PE=4 SV=1;BRO1 domain-containing protein OS=Triticum aestivum OX=4565 PE=4 SV=1;BRO1 domain-containing protein OS=Triticum aestivum OX=4565 PE=4 SV=1;BRO1 domain-containing protein OS=Triticum	8	35	35	35	50.2	95.806	872	872;849;872;849;866;658;658;903	0	209.19	263
W4ZQI0	Protein kinase domain-containing protein OS=Triticum aestivum OX=4565 PE=3 SV=1		W4ZQI0;A0A3B5YXB7;A0A3B5YY40;A0A341PTY9	W4ZQI0;A0A3B5YXB7;A0A3B5YY40;A0A341PTY9	Protein kinase domain-containing protein OS=Triticum aestivum OX=4565 PE=3 SV=1;Protein kinase domain-containing protein OS=Triticum aestivum OX=4565 PE=3 SV=1;Protein kinase domain-containing protein OS=Triticum aestivum OX=4565 PE=3 SV=1;Protein kina	4	3	3	3	8.9	52.364	470	470;470;437;437	0	7.1114	6
[truncated: 4,133 more rows]

## Sheet: Supplementary Table S2
Supplementary Table S2. Differentially expressed proteins between the young ears of JM22 under freezing and normal conditions.
[truncated: 104 more rows]

## Sheet: Supplementary Table S3
Supplementary Table S3. Differentially expressed proteins between the young ears of XM33 under freezing and normal conditions.
[truncated: 393 more rows]

## Sheet: Supplementary Table S4
Supplementary Table S4. Differentially expressed proteins between the young ears of JM22 and XM33 under freezing condition.
[truncated: 272 more rows]

[truncated: 3 more sheets: Supplementary Table S5, Supplementary Table S6, Supplementary Table S7]
